# Supplementary material for: Elongation factor TFIIS is essential for heat stress adaptation in plants
Source: Nucleic Acids Res. 2022 Jan 31;50(4):1927–50. doi: 10.1093/nar/gkac020 (PMC8886746; doi:10.1093/nar/gkac020)
Supplement: gkac020_Supplemental_Files [file gkac020_supplemental_files.zip]

Archive with 6 entries (6 files):
- 3_SUPPEMENTARY fig_TFIIS_20211211.pdf
- 4_Supplementary Table S1_primers used in the study.xlsx
- 5_Supplementary Table S2_RNAseq.xlsx
- 6_Supplementary Tables S3_AS.xlsx
- 7_Supplementary Table S4_AS_GO.xlsx
- Supplementary Table Legends_20211211.pdf
