# Supplementary material for: Elongation factor TFIIS is essential for heat stress adaptation in plants
Source: Nucleic Acids Res. 2022 Jan 31;50(4):1927–50. doi: 10.1093/nar/gkac020 (PMC8886746; doi:10.1093/nar/gkac020)
Supplement: gkac020_Supplemental_Files [file gkac020_supplemental_files.zip › 4_Supplementary Table S1_primers used in the study.xlsx]

## Sheet: Sheet1
genotyping
TFIIS_P1	ACA TAC GAT ACC CTC GTT GCG ACT
TFIIS_P2	TTT ACA ACC GTT AGT GCC TTC GGT
TFIIS_P3	AGC TGC TTT AGC TGG AGC TTT CAT
TFIIS_P4	CAA CAC AAG TCA ATG CAA CGA GA
SALK056755_F	ACC AAT TTG GAC ATT ATC CTC TGG A
SALK056755_R	AGC TGC TTT AGC TGG AGC TTT CAT
SALK027259_F	CCA AAG CTA AGA AAA CCG AAG GCA
SALK027259_R	AGC TGC TTT AGC TGG AGC TTT CAT
cloning
MYC-TFIIS_BII_GA for	GTGCAGTCTGAGGAGGATCTTGGTGACCAGGAGAGTGATTTGATTGATTTGTTCGAGGGA
MYC-intron_BII_GA rev	ATGTTTGAACGATCGGGGAAATTCGAGCTACTGGTCACCAAGATCCTCCTCAGACTGCAC
MYC-intron_BII_GA for	GGAGAGCAAAAGTTGATTTCTGAGGAGGATCTTGAGCAAAAGTTGATTGTAAGTTTCTGC
GStag-TFiiS_fuzioR	AACAAATCAATCAAATCACTCTCCATTGAACCGCCTCCACCCGGCTC
GStag-TFiiS_fuzioF	GAGCCGGGTGGAGGCGGTTCAATGGAGAGTGATTTGATTGATTTGTT
pTFiiS-GStag_FuzioF	AGCTAGGGATTGTCGGAACGAACAACAAACAACAAACAACATTACA
pTFiiS-GStag_FuzioR	TGTAATGTTGTTTGTTGTTTGTTGTTCGTTCCGACAATCCCTAGCT
TFiiSterm-pC1301_FuzioR	AGC TGG TCA CCA AGT GAT ACA TCC ATT TGT TGC CAT
GSy_BsteII_F	TCTTggtgaccATGGTGAGCAAGGGCGAGGAGCTGT
GSy_BsteII_R	TCTCggtcacctcaTGAACCGCCTCCACCcggctcg
qrtPCR
TFIIS_qF	ACA TAC GAT ACC CTC GTT GCG ACT
TFIIS_qR	TTT ACA ACC GTT AGT GCC TTC GGT
uTFIIS_qF	ACA TAC GAT ACC CTC GTT GCG ACT
uTFIIS_qR	ACA ACA CAA GTC AAT GCA ACG AGA
CreTFIIS_qF	GCG GGA AAG CGG CTT AAT AA
CreTFIIS_qR	TTT TGA CGC ACT GCT TCC AT
CreRACK1_qF	CTT CTC GCC CAT GAC CAC
CreRACK1_qR	CCC ACC AGG TTG TTC TTC AG
HvTFIIS_qF:	TCG CCA CGC AGG TTG GCA AAC G
HvTFIIS_qR:	TTC AAT AAC AAC CTT CTT CCA G
HvACTIN_qF	AAT GGA ACC GGA ATG GTC AAG
HvACTIN_qR	CTC GTA GCT CTT CTC AAC TGA GGA G
BnaTFIISa_qF:	GCA CAG GTC AGG AGG TTT CT
BnaTFIISa_qR:	TTC TTC CCT ACC TGA GTC GC
BnaTFIISb_qF:	TGT TAC CTC CTC AAG CCC G
BnaTFIISb_qR:	TCA GCT TCT TCC CTA CCT GG
BnaTFIISc_qF:	GCG ACT CAG GTA GGG AAG AA
BnaTFIISc_qR:	TAG CCT TGG ATG TCG TCT CC
BnaPP2AA5_qF	ATC TCT TCA TGG GCG ATT ACG TTG A
BnaPP2AA5_qR	AGC GAA CTT TGA GTG CTA CCA AG
HsfA2_qF	TCG TCA GCT CAA TAC TTA TGG ATT C
HsfA2_qR	CAC ATG ACA TCC CAG ATC CTT GC
HSP70_qF	CCA CTC CTT CCT ACG TTG CT
HSP70_qR	GAC GCT TAG CAT CGA AGA CG
HSP90-1_qF	ATG GCG GAT GTT CAG ATG GCT
HSP90-1_qR	GGA TCT TGT CAA GAG CAT CAG AAG
HSP101_qF	ATG ACC CGG TGT ATG GTG CTA G
HSP101_qR	CGC CTG CAT CTA TGT AAA CAG TG
sHSP18.2_qF	ACA AAC GCA AGA GTG GAT TGG A
sHSP18.2_qR	GCT CCT CTC TCC GCT AAT CTG C
sHSP22.0_qF	ATT CTG GAG ACA GTT CAA GCT ACC T
sHSP22.0_qR	TTC AGG AGA TAG TTT CGT GAG GTT A
LHCA3_qF	AGGCTGGTCTGATTCCAGCA
LHCA3_qR	ACTTGAGGCTGGTCAAGACG
LHCB3_qF	CACGAGCTCAAGCAGTGTTC
LHCB3_qR	CGAGAGAGACAACATCACGA
PSAH1_qF	CCTACACAAAATTCCCACTC
PSAH1_qR	CGGTTGCAAGAGACGCCAT
PSBO2_qF	AGACGGAAGCGTGAAGTTCA
PSBO2_qR	CAATCTGACCGTACCAAACC
ARO4.1_qF	TTCACTCTCTTGTTCAGATGAA
ARO4.2_qF	TGGCTTGTGATGAAGATAAGATGAA
ARO4.1/2_qR	CCACTACCACCAATGTCACG
LHCA5.1/2_qF	ACTCACACTGGCCCTATTGA
LHCA5.1_qR	ATTACAAAAGAATGTACCTAAGATGT
LHCA5.2_qR	TGTGACTCCTGAAACTAAGATGT
AAR2.2/4_qF	TGCTCCTGTGGTTGAGATGT
AAR2.2_qR	AGCTATGAAGACAAAGACTGCA
AAR2.4_qR	CTCCCTAAACCGTCAGATAAAA
U2AF65A.2/3_qF	GGTGTGTCTGACTCAAGTTGTTA
U2AF65A.2_qR	TTGCGCAATTAAGAGGTCTC
U2AF65A.3_qR	TATAGCAAAAGGCAAACTTTCCG
RING-E3lig.1_qF	CCTGCTGGTTCTTTAGGTGAC
RING-E3lig.3_qF	AGAGTACTGGTAATGGAGGTGAC
RING-E3lig.1/3_qR	CTCTTCGATTTTCACAGTAGCCA
ChIP
TFIIS_ChIP-A_F	CGG TTG CTA CTG TCT CAG GTA ACT
TFIIS_ChIP-A_R	CAG AGT GTA CCT TGT AAG GGT GGT
TFIIS_ChIP-B_F	TTG ACG GTG TTA CCT CTT CAG GTC
TFIIS_ChIP-B_R	TAA TCA GAA ACG AAC CTG AGT CGC
TFIIS_ChIP-C_F	GTT GAG AAG CCT TCA AAT CCT GCT
TFIIS_ChIP-C_R	TGT CAG GTT CCT TTC TCT CAA CCT
TFIIS_ChIP-D_F	TCG GTT GGA TCG ATT GTT TCT CCT
TFIIS_ChIP-D_R	GGG ACT CTG GGA TGC TCA GTT TGA
HsfA2_ChIP-A_F	AAA TAC CCT TGG ACA TAC CCA ATA A
HsfA2_ChIP-A_R	AAG CCC ATT TCT AAC GAT GC
HsfA2_ChIP-B_F	TGT AGC GGC TTC TTC ATC TGT A
HsfA2_ChIP-B_R	CGG ATC TTC CAC CAT TTC G
HsfA2_ChIP-C_F	GAG ACA GCA GCA GAT GAT GAC G
HsfA2_ChIP-C_R	CAC ATC CAA ACC AAA CAA ACT CT
HsfA2_ChIP-D_F	TTC CTG CTG CAT CCT AGT CC
HsfA2_ChIP-D_R	CCA AAT TTG AAA CTG GAA CAT CA
45S_ChIP-5'ETS_F	TCG GAT TCG TCC GTC TTC TT
45S_ChIP-5'ETS_R	TCA CCA CTC ATA CGC CGA AC
HSP70_ChIP_F	CAC TCT GAA ACT GGT GTG TGA
HSP70_ChIP_R	GCC CAG TCG TCT TTC ATA GG
HSP90_ChIP_F	TGC TGC TAG GAT TCA CAG GAT G
HSP90_ChIP_R	TTA GTC GAC TTC CTC CAT CTT G
HSP101_ChIP_F	ATG ACC CGG TGT ATG GTG CTA G
HSP101_ChIP_R	CGC CTG CAT CTA TGT AAA CAG TG
ARO4_ChIP-F	TTCACTCTCTTGTTCAGATGAA
ARO4_ChIP-R	CCACTACCACCAATGTCACG
LHCA5_ChIP-F	ACTCACACTGGCCCTATTGA
LHCA5_ChIP-R	ATTACAAAAGAATGTACCTAAGATGT
AAR2_ChIP-F	TGCTCCTGTGGTTGAGATGT
AAR2_ChIP-R	CTCCCTAAACCGTCAGATAAAA
U2AF65A_ChIP-F	GGTGTGTCTGACTCAAGTTGTTA
U2AF65A_ChIP-R	TTGCGCAATTAAGAGGTCTC
RING-E3lig_ChIP-F	CCTGCTGGTTCTTTAGGTGAC
RING-E3lig_ChIP-R	CTCTTCGATTTTCACAGTAGCCA
