# Supplementary material for: Elongation factor TFIIS is essential for heat stress adaptation in plants
Source: Nucleic Acids Res. 2022 Jan 31;50(4):1927–50. doi: 10.1093/nar/gkac020 (PMC8886746; doi:10.1093/nar/gkac020)
Supplement: gkac020_Supplemental_Files [file gkac020_supplemental_files.zip › 5_Supplementary Table S2_RNAseq.xlsx]

## Sheet: FPKM_all genes
	Col-0_NT_1	Col-0_NT_2	Col-0_NT_3	Col-0_NT_4	Col-0_1h_1	Col-0_1h_2	Col-0_1h_3	Col-0_1h_4	Col-0_24h_1	Col-0_1d_2	Col-0_1d_3	Col-0_1d_4	Col-0_1d+rec_1	Col-0_1d+rec_2	Col-0_1d+rec_3	Col-0_rec_4	tfIIS-1_NT_1	tfIIS-1_NT_2	tfIIS-1_NT_3	tfIIS-1_NT_4	tfIIS-1_1h_1	tfIIS-1_1h_2	tfIIS-1_1h_3	tfIIS-1_1h_4	tfIIS-1_1d_1	tfIIS-1_1d_2	tfIIS-1_1d_3	tfIIS-1_1d_4	tfIIS-1_1d+rec_1	tfIIS-1_1d+rec_2	tfIIS-1_1d+rec_3	tfIIS-1_1d+rec_4
AT1G01010	1.2011	1.65803	2.12123	1.4309	1.0313	1.22554	0.622816	1.08192	4.83738	2.40274	4.69309	2.53172	2.92687	2.18449	3.12445	2.98441	2.91104	1.8181	3.00995	3.51507	1.35676	1.18536	1.52138	1.2444	2.55125	0.906295	2.73287	1.87983	3.15451	2.88664	3.19861	4.27474
AT1G01020	4.29097	5.44647	4.42929	4.35551	3.64779	5.06236	5.50304	4.06517	9.51813	8.29519	9.96906	11.8447	4.90221	7.49132	5.28921	5.96112	3.90552	4.79009	2.91227	4.44601	4.5571	3.70693	4.44829	5.0759	2.78626	3.70036	3.7688	4.29335	5.68528	5.32233	6.41207	3.54521
AT1G01030	0.971468	1.04345	0.97338	0.743273	0.609093	0.501408	0.098894	0.230002	0.312563	0.344316	0.290881	0.2756	0.791428	0.925161	1.21335	0.846969	1.24581	0.720317	0.411673	1.0417	1.04172	0.546486	0.772227	0.883215	0.095061	0	0.078503	0.121732	1.0425	1.42502	1.36678	1.76733
AT1G01040	3.71579	4.48663	4.32442	3.88109	1.20175	1.38229	1.30762	1.37398	17.9222	11.3368	18.2588	15.236	4.223	3.32595	3.58481	4.07371	3.88644	3.57329	3.57575	3.19684	1.12191	1.22858	1.46064	1.07818	3.42875	2.85499	2.95923	4.57204	2.60079	2.64666	3.37941	3.32553
AT1G01046	3.88928	1.41969	0.460818	1.68025	1.28257	0.593564	0.528247	0	6.52828	0	5.51994	0.452552	0.385442	1.70036	3.28648	0.730459	0.512316	0.528731	0.306727	0.384428	0	0.93431	0	0	1.43676	0	0.728679	0.352011	0.778377	0.461682	0.82354	2.04017
AT1G01050	32.7816	32.9939	30.0193	29.0695	28.6975	27.046	27.3606	22.7385	26.2513	29.9416	23.3529	28.8979	45.6849	55.224	55.8052	54.6074	40.5899	42.2964	46.8579	38.1981	28.7036	34.0919	26.7224	32.6296	27.9971	40.8006	31.3925	42.6159	55.6378	52.226	50.2889	61.1192
AT1G01060	0.671155	0.293415	0.621741	0.419615	0.326899	0.406456	0.591374	0.466185	0.429542	0.5359	0.416183	0.487195	0.752178	0.33234	0.269261	0.391846	2.69744	1.18531	2.67234	1.47123	0.775949	1.61051	1.58318	0.629366	0.692929	0.723502	1.06366	0.43141	1.05682	0.90617	1.30432	1.27236
AT1G01070	2.07072	0.540066	1.27308	2.22779	0.661896	0.427498	0.579298	0.302872	0.319836	0.197562	0.118563	0.167749	2.13956	1.68674	1.68371	2.20487	2.73475	2.93613	3.12851	1.80151	0.500938	0.573806	0.294923	0.499329	0.220643	0.276476	0.355444	0.255314	1.08521	2.13644	2.62575	2.24506
AT1G01080	32.9398	35.4195	33.1662	33.7105	22.2627	23.9765	17.7482	18.2023	21.4936	12.324	17.0852	14.7208	48.0131	45.8629	46.7698	45.1303	33.7864	31.6686	36.0378	23.9508	27.7233	21.973	16.895	21.2474	14.0143	12.1643	9.59027	14.5375	45.0859	36.5525	42.1219	39.7799
AT1G01090	105.312	102.567	105.164	96.127	73.9837	72.03	70.9146	78.78	80.7984	56.322	84.0409	67.1682	90.8325	92.0362	93.6607	90.237	100.254	100.273	98.8731	98.1233	87.572	86.6848	87.6805	93.5657	81.1039	56.0951	71.0047	79.6359	86.6031	76.6003	81.7031	84.8835
AT1G01100	194.378	161.35	174.56	170.213	202.014	177.365	187.757	171.897	370.866	559.214	356.799	680.369	189.418	178.854	195.918	209.359	253.223	229.208	247.372	291.574	239.643	221.066	205.483	187.154	476.255	576.202	423.41	425.924	235.498	249.016	239.165	252.354
AT1G01110	1.12432	1.74721	1.08925	1.46686	0.358712	0.195174	0.068896	0.338629	0.742378	0.399115	0.4508	0.27396	2.3458	0.965565	0.841569	0.996236	1.53716	1.73676	1.61007	1.98209	0.368017	0.375533	0.583782	0.563391	0	0	0.087249	0	1.09794	1.06145	0.728136	1.1213
AT1G01120	42.6995	46.7734	44.5072	39.5335	11.0772	7.98796	9.03875	9.53215	3.99629	1.70059	2.50799	1.93681	17.2502	15.8856	15.8893	15.9979	49.1537	47.7834	46.8836	44.2941	8.7813	12.0156	9.95418	12.8142	0.442955	0.160477	0.262929	0.076938	27.052	27.0619	22.2414	20.9947
AT1G01130	2.41603	1.3235	3.19339	2.34307	0.381501	0	0.788704	0.242565	0.277041	1.66583	1.00632	0	2.2616	1.47445	1.65037	2.96188	1.8619	1.33277	2.25875	1.2036	0.465551	0.235767	0.888343	1.12401	0	0.248547	0	0	2.33599	3.30234	1.71778	1.54438
AT1G01140	23.1629	26.2905	24.7381	28.2832	25.1426	28.2952	33.6227	28.3668	9.69119	4.74459	8.79947	3.75981	20.1131	22.5513	27.1396	23.3925	22.2493	21.9003	20.6844	16.1128	18.2586	19.1301	21.1863	21.8115	4.74065	2.98883	3.1617	2.8629	25.8946	19.5392	26.0097	21.2254
AT1G01150	0	0	0	0	0	0	0	0	0	0	0	0.144674	0	0	0	0	0	0	0.288633	0	0	0	0	0	0	0	0	0	0	0.103403	0.104348	0.111453
AT1G01160	20.3481	22.3201	27.5353	20.4162	18.5117	15.728	17.1544	16.5127	90.8487	82.8035	76.8694	64.2013	27.9243	29.1211	24.1564	25.2225	23.9087	21.4359	25.1227	22.7445	15.4541	15.717	16.0192	19.563	46.0575	43.7044	43.452	52.0357	25.7709	27.6346	23.205	28.9498
AT1G01170	95.9137	91.001	109.871	104.874	71.0731	73.688	71.584	67.301	88.8758	167.657	61.1946	125.168	121.43	160.605	152.615	155.944	93.9382	95.3266	83.4038	108.207	80.8452	78.1996	83.097	78.3455	127.246	170.955	137.527	110.808	150.124	166.349	167.819	148.312
AT1G01180	7.43429	9.8199	8.08486	7.92068	2.95434	2.43099	2.95473	2.43867	1.34933	1.13423	1.3807	1.02319	9.99645	12.8386	15.5295	11.8158	5.49935	6.75008	10.576	5.56364	1.9615	3.07865	4.10944	2.45052	1.59776	1.65658	0.816376	1.69678	11.4991	9.45042	9.81496	8.25263
AT1G01183	0	0	0	0	0	0	0	0	0	0.095793	0	0	0	0	0	0	0	0	0	0	0	0	0	0	0	0	0	0	0	0	0	0
AT1G01190	1.30411	1.09452	1.25031	1.32789	0	0.141451	0.190416	0.491234	1.59241	0	0.506844	0.420476	3.57506	2.42078	2.88962	3.55046	1.0465	0.917692	1.49927	2.36819	0.387977	0.336451	0.282218	0.098388	0	0.227836	0.275386	0.256986	1.73496	1.0806	1.62572	1.94009
AT1G01200	0.534977	1.12386	0.703261	0.750644	0.160696	0.182722	0	0.11835	0.499097	0	0.596825	0.560664	1.39111	0.897101	0.56407	0.664001	1.55259	1.21811	1.07057	0.392486	0.337863	0.130934	0.463201	0.097299	0	0	0	0	0.795322	0.931314	0.274165	0.209284
AT1G01210	10.6839	9.32879	8.83144	10.4653	5.23378	3.83944	4.15159	2.35116	65.0078	93.0356	57.5488	109.908	11.9694	12.483	13.3805	14.2323	9.45698	10.2349	6.81787	12.7324	5.82738	4.06114	6.30349	3.03689	34.7255	44.4764	30.8875	39.2671	10.6077	13.5827	16.211	9.79901
AT1G01220	5.32445	4.43653	5.43851	4.69107	1.88259	1.83909	1.34302	1.51247	6.72117	4.18836	8.38055	5.86553	8.09766	6.10421	5.16798	7.91059	4.77122	7.27677	5.30481	4.14684	1.44915	2.33148	2.95991	2.05139	1.7076	1.66959	1.67103	2.70179	7.60419	6.33328	7.53148	8.42286
AT1G01225	2.87226	1.65417	1.2693	1.61971	1.26001	0.636767	1.21162	0.866591	1.88751	0.145623	1.20617	0.132419	2.09131	1.83014	2.16044	2.75994	1.25683	1.83801	1.27753	1.30919	0.682428	1.16262	1.3019	0.154388	0	0	0.322001	0	0.936031	2.81906	1.60989	1.25073
AT1G01230	20.9089	25.1153	25.5682	21.5078	11.9714	10.3247	10.5154	10.5732	4.39073	3.56102	3.14202	3.33984	23.9589	26.9628	25.7203	19.6077	21.3541	23.657	17.9735	24.0459	12.1219	10.7658	11.9891	9.92534	4.92008	3.68104	3.74177	2.54361	16.8576	23.8158	23.5198	24.4558
AT1G01240	12.2295	17.8963	14.6481	12.3974	11.2109	12.3217	7.72042	9.77752	5.61747	3.41311	4.69584	5.47844	14.6361	16.1788	15.9495	15.8785	9.19094	12.6985	9.46253	12.8204	10.8451	7.8847	7.78395	7.60812	5.71396	3.79074	5.30662	4.00193	11.9009	12.3868	9.74035	10.4134
AT1G01250	0	3.1553	1.76357	1.57469	0.412219	0.472549	0.152296	0.404763	0.368073	0.159614	0.895877	1.67202	1.75645	2.28185	0.987535	2.20334	1.34917	2.02645	1.74156	1.1457	1.55704	1.46052	0.704093	2.37839	0.179794	0.138029	0.333514	0.181734	3.18574	2.43547	4.81373	2.67855
AT1G01260	4.40206	4.16792	4.60139	5.94132	1.11282	1.02704	1.34977	0.692834	3.77497	1.36592	2.45299	2.71121	4.56405	4.10879	5.51103	5.17066	4.25293	4.23001	4.26775	3.90115	2.60744	1.23958	1.87128	1.74682	0.785564	0.776437	1.23162	0.614167	4.80654	4.41348	5.28897	5.43
AT1G01270	0	0	0	0	0	0	0	0	0	0	0	0	0	0	0	0	0	0	0	0	0	0	0	0	0	0	0	0	0	0	0	0
AT1G01280	0	0	0	0	0	0	0	0	0	0	0	0	0	0	0	0	0	0	0	0	0	0	0	0	0	0	0.059551	0	0	0	0	0
AT1G01290	5.44377	4.64935	7.50104	5.88273	3.04595	1.37924	1.30277	2.16016	6.0581	4.52586	5.15163	5.19365	6.45014	6.54299	5.33495	5.2919	5.2341	6.10811	5.18351	5.57352	3.53987	3.68493	2.26359	3.74085	1.73972	1.29807	1.74881	2.00709	7.30142	6.54242	7.46258	6.57863
AT1G01300	39.9823	37.3999	39.935	35.5192	4.76959	5.1469	5.91664	4.46321	12.6632	10.506	15.3569	9.61438	32.3185	33.2015	33.6846	34.466	34.5292	29.9892	32.3776	30.0104	7.25124	5.92882	6.62182	8.5671	5.40148	5.93057	5.21151	6.1939	33.5644	40.4035	38.027	37.6256
AT1G01305	0	0	0	0	0	0	0	0	0	0	0	0	0	0	0	0	0	0	0	0	0	0	0	0	0	0	0	0	0	0	0	0
AT1G01310	0	9e-06	0.001713	3.4e-05	5e-06	3e-06	0.010433	0.15278	0.080196	0.000566	7e-06	0.319413	0.138604	0.403898	1e-06	0.093023	0.054658	0	0	1.3e-05	0	0	0	0.154769	1.403	1.77253	0.269188	0.480835	0.135284	1.02063	0	1.6e-05
AT1G01320	35.9877	35.3499	33.1515	37.4181	16.9878	18.3327	19.8755	19.2868	22.0478	8.97496	23.228	12.6949	48.6492	38.0901	41.1408	49.519	34.0991	35.238	31.4281	28.4739	18.8948	20.1632	18.1046	20.6381	3.99309	3.53653	3.95823	6.09762	42.265	37.0648	35.1434	44.7878
AT1G01335	0	0	0	0	0	0	0	0	0.762697	0	0	0	0	0	0	0	0	0	0	0	0	0	0	0	0	0	0	0	0	0	0	0
AT1G01340	1.14899	0.84023	1.63329	1.38669	1.05085	1.79751	1.802	2.22669	2.35054	1.69763	4.52613	2.11786	1.41949	1.50653	1.41095	1.91837	1.31454	0.925395	0.980365	1.28727	0.393011	0.841002	0.387365	0.42726	2.13097	1.84487	2.14177	1.94314	0.59264	0.708931	1.16888	0.713414
AT1G01350	10.0521	7.76729	9.99503	9.51058	10.3732	11.9281	14.4068	8.013	50.1974	38.8968	46.0458	38.7713	9.28885	10.2098	8.08969	9.53975	10.2593	8.797	13.0942	8.56064	9.69588	6.90722	8.79483	6.76457	8.84915	8.14906	8.52365	10.4756	11.4719	10.2772	11.7148	12.2269
AT1G01355	0	0	0	0	0	0	0.133557	0	0.2317	0	0.471424	0	0	0.222651	0	0.179777	0	0	0	0	0	0	0	0	0	0	0	0	0.180548	0	0	0
AT1G01360	5.16694	4.7172	5.78758	6.58891	12.0263	11.7181	10.9462	7.53586	4.87474	7.43193	6.46695	3.50969	5.96124	6.34417	6.05396	6.04615	7.41433	7.00146	5.45926	5.41279	11.5968	9.67035	7.58664	10.3342	5.51417	2.18909	3.1574	4.25707	4.49622	4.64925	7.0963	4.33305
AT1G01370	2.1923	1.7087	0.7388	2.29128	1.72092	1.08792	0.460607	0.840884	2.38312	1.61821	1.32851	1.27376	4.41376	0.905471	2.5801	2.06279	1.85631	2.50304	3.45501	2.6735	0.793416	1.64151	1.13151	1.57725	0.724223	0.75028	0.59622	0.674388	2.57499	4.02864	3.15634	1.84902
AT1G01380	0.413952	0.221143	1.20757	0	0	0.138462	0.251191	0.801147	0.245119	0	0	0	1.00135	0.512589	0	0.62971	1.4979	1.0627	1.30909	1.78274	0	0.555166	0.106313	1.36454	0	0	0	0.225924	1.0143	1.75632	1.20269	1.8384
AT1G01390	2.97691	2.07239	2.59034	2.94805	0.82544	0.286788	0.504808	0.380264	0	0	0.295236	0.230165	2.50343	1.75495	1.12424	1.6716	3.15428	2.22751	1.7913	2.3575	1.12447	1.6287	1.17602	1.34996	0	0	0	0.064328	0.74708	0.881615	0.549582	0.958338
AT1G01400	0	0	0	0	0	0	0	0	0	0	0	0	0	0	0	0	0	0	0	0	0	0	0	0	0	0	0	0	0	0	0	0
AT1G01410	0	0	0	0	0	0	0	0	0	0	0	0	0	0	0	0	0	0	0	0	0	0	0	0	0	0	0	0	0	0	0	0
AT1G01420	6.61693	5.60919	3.86721	3.44711	0.326706	0.59797	0.093174	0.918721	3.33165	1.26748	1.37886	0.939639	5.35876	3.8771	3.46951	4.5646	4.18891	4.94965	6.15836	5.70493	1.49313	1.0379	0.724408	1.17463	0	0	0.330782	0.264041	4.45546	6.26218	4.05949	4.51324
AT1G01430	39.8722	38.9449	43.626	38.8655	14.3491	11.4044	13.5071	11.9599	22.6157	22.464	22.3435	20.3202	27.6535	33.0772	37.5483	37.1296	32.3926	30.4822	33.7528	33.565	10.7683	11.9146	12.4782	11.9265	7.57444	5.77572	5.90652	6.60739	37.3756	37.0392	31.3195	38.3311
AT1G01440	4.95423	6.7507	6.52311	5.28988	1.93047	2.45147	2.21124	2.28796	4.89674	2.53285	5.1819	2.94101	5.91053	4.69631	4.41419	5.98144	4.40904	4.99654	5.44049	4.69433	2.50126	2.45184	2.58125	2.23062	1.09719	0.422591	0.960523	1.10858	4.12064	3.77535	5.17791	4.35433
AT1G01448	4.43292	3.39398	4.75945	3.78388	4.41827	2.70677	3.16053	3.05704	13.8767	7.17956	14.0471	7.11304	5.35233	5.28148	3.56829	4.40376	3.72867	4.46914	3.67112	2.40123	2.21089	2.42539	1.98348	2.14683	1.78789	0.779461	1.18727	2.13519	4.26985	4.30672	2.48147	3.1001
AT1G01450	1.02138	1.9807	1.26562	1.39733	0.928906	1.35357	1.03117	0.84983	7.24517	0.482068	8.48861	2.95826	1.49524	1.67527	1.04965	1.26685	0.948962	1.52806	0.816143	0.598079	0.785699	1.25106	0.689996	0.526381	0.673981	0.601929	0.437952	0.700676	0.584122	0.429525	1.36119	1.94221
AT1G01453	0.231758	0.493415	0	0	0.377521	0	0.711415	0.29911	0	0	0	0	1.03497	0.123289	0.174168	0.608528	1.81741	0.887255	0.903964	0	0.337795	0	0	0.123212	0.382228	0	0.373079	0.223768	0.50697	0	0.183209	0.154542
AT1G01460	0	0	0	0	0	0	0	0	0	0	0	0	0	0	0	0	0	0	0	0	0	0	0	0	0	0	0	0	0	0	0	0
AT1G01470	30.3853	31.4696	34.8472	32.1116	39.4558	41.6887	44.697	34.2855	24.5365	27.143	22.8407	20.0382	54.423	53.6464	45.4231	46.7771	28.9717	28.9678	36.1505	27.4126	27.4792	29.904	30.0651	26.3999	43.8774	50.9889	42.8769	42.1256	40.4765	38.3712	41.7896	38.8609
AT1G01480	0	0.246017	0.821911	0.187941	0.175901	0.182834	0	0	0	0	0	0.074379	0.620532	0.700588	0.283749	0.418634	0.902164	0.460899	0.413027	0.168	0	0.130554	0.218568	0.230579	0.268236	0.117694	0.070835	0.135765	1.51014	0.168245	0.735592	0.238084
AT1G01490	27.0538	32.265	31.4727	28.9376	11.9332	14.8195	11.9385	15.1081	8.32561	9.27807	6.73748	7.15723	27.4132	35.3653	30.927	30.8825	30.2213	30.1729	32.2174	30.5067	16.4386	12.3543	17.639	17.7564	3.41476	3.51474	3.4654	4.24144	35.862	39.3619	44.4337	31.1322
AT1G01500	10.8486	10.9837	11.8111	11.7718	6.62664	6.73567	4.56309	5.58887	6.14383	3.5567	5.51174	4.89719	12.9449	13.988	11.5	13.4584	10.2393	9.87787	8.34076	9.44743	7.39779	7.54753	6.12182	6.95038	1.50105	1.06251	1.10996	1.03005	12.1339	13.2429	11.891	11.4816
AT1G01510	11.1755	11.1667	11.0639	10.4132	8.56114	7.96384	7.73112	9.62013	14.2342	10.1388	14.7142	12.6246	10.5576	9.98978	10.672	11.7162	13.2389	13.6766	10.5788	10.2437	10.605	11.5618	9.58791	9.38116	9.35449	4.95395	7.39543	8.4495	11.5653	11.443	12.5403	13.0148
AT1G01520	0.296313	0.130268	0.226559	0.517579	0	0.088072	0	0.015598	0.663018	1.85727	1.58177	1.71663	0	0.203544	0.10054	0.12323	0.343962	0.240287	0.605061	0.298921	0.110278	0	0.122839	0.486164	0.17464	0.295036	0.492225	0.247187	0.129273	0	0.304392	0
AT1G01530	0	0	0	0.176319	0	0	0	0	0	0	0	0.240716	0.391408	0	0	0	0	0	0	0	0	0	0	0	0	0	0	0	0	0	0	0
AT1G01540	22.6282	25.768	24.5673	19.2408	10.3928	10.3898	12.1768	9.50511	28.7897	15.195	30.2746	14.2001	20.0701	18.0178	16.6702	22.3185	22.834	25.818	26.2114	23.7509	11.2183	11.0554	11.5059	10.3566	8.5808	5.51995	7.29385	8.55127	18.383	18.9037	20.1514	19.7652
AT1G01550	62.1495	65.6046	69.8857	65.9989	33.8452	30.2461	29.6487	32.586	18.3347	9.91885	14.0875	11.9226	59.4433	56.6786	56.015	59.565	63.4281	62.381	68.2408	47.6013	40.1786	38.7419	41.0793	40.6857	5.23862	6.07154	7.7047	5.12505	61.2752	65.4446	61.6058	58.5794
AT1G01560	0.348096	0.222804	0.114746	0.458256	0	0.063906	0.4111	0	0	0	0	0.111609	0.403812	0.813766	1.46054	0.785744	0.303167	0.329753	0.179121	0.083403	0.100196	0	0	0	0	0	0	0	0.166066	0.651781	0.511415	0.308176
AT1G01570	0.486279	0.576058	0.343631	0.847403	0.199955	0.077182	0	0.152923	0.858386	0.10083	1.16353	0.743226	0.771376	0.568904	0.240976	0.727465	0.504589	0.927318	0.483037	0.258902	0.086606	0	0	0.070013	0.194357	0.809445	0.273913	0.306178	0.450964	0.963527	0.791534	0.701536
AT1G01580	0.488756	0.118161	0.371787	0.62545	0.050197	0.130597	0.055471	0.102267	0	0	0	0	0.275183	0.046256	0	0.243876	1.07332	0.229305	0.464167	0.618421	0.352109	0.110903	0.344434	0.058342	0.180114	0.150428	0	0.09334	0.06195	0.166491	0.083104	0.191024
AT1G01590	0	0	0.119866	0	0	0	0.119995	0	0	0	0	0	0.128833	0	0	0.170026	0	0	0	0	0	0	0	0	0	0	0	0	0	0.072842	0	0.050375
AT1G01600	3.37346	1.87589	1.79345	2.1694	1.75548	2.78756	2.15338	1.91538	0.285023	0.419392	0.501539	0.826091	1.69773	1.45567	0.858054	1.61655	2.71019	2.43607	2.85966	2.07945	3.57295	2.00122	1.85897	2.60484	0.419464	0.287469	0.333816	0	0.914971	1.13782	0.954207	1.10863
AT1G01610	32.4355	35.5812	34.3494	32.7933	14.6287	12.5558	13.0018	16.0548	36.661	31.1633	36.9228	37.08	24.3542	24.2331	28.0249	29.8056	35.7921	39.9529	37.3713	37.4655	14.0137	17.9602	19.7841	18.6735	40.91	38.9446	36.9179	41.3837	28.0713	31.986	30.8458	35.8005
AT1G01620	225.837	257.982	257.869	219.673	159.222	140.386	140.544	172.159	97.2838	113.644	117.482	89.2446	201.184	195.21	227.036	200.784	267.123	295.6	298.34	279.865	160.204	189.108	205.292	199.445	356.04	416.395	335.213	295.753	229.711	215.525	213.572	210.666
AT1G01630	29.9603	26.7014	27.0335	25.4335	14.8401	12.4421	15.6961	12.3502	6.962	4.81639	7.8893	5.17749	29.5054	27.3062	25.9127	27.7195	32.2934	28.5579	30.6539	24.958	15.9291	15.1077	19.8344	17.0665	11.4929	8.24151	9.08746	6.26847	31.4777	34.4715	35.8929	34.5764
AT1G01640	1.85563	1.48138	1.46649	1.24605	0.55525	0.703109	0.618937	1.26067	1.87835	0.394251	0.650971	1.37273	3.06026	2.35123	1.51491	4.83481	3.33215	2.98792	2.15017	3.0065	0.510704	1.11595	1.17977	0.849358	2.33657	2.68716	2.51104	2.34351	3.96003	4.07039	2.82382	4.04035
AT1G01650	7.61891	9.37948	9.30711	8.52143	4.53999	3.63626	3.07594	4.7809	9.57587	4.67821	7.61465	4.28718	11.0367	9.32971	10.6225	10.2133	6.58928	9.8125	7.90483	7.20438	3.68683	4.84035	4.1571	4.57322	10.7831	10.063	14.3663	13.1638	10.5056	10.4621	9.45421	10.7927
AT1G01660	0.080898	0.089244	0.218136	0	0	0	0.072032	0.086213	0.459581	0.394594	0.467851	0.211008	0.2281	0.151043	0.313827	0.201359	0.890423	0.228828	0.098737	0.124585	0.084735	0.148261	0.091199	0	0	0	0	0	0.284383	0.164018	0.160904	0.354739
AT1G01670	0	0.334351	0.485297	0	0	0.566742	0	0.097661	0.936443	0.941635	0.388471	0.73694	0.32033	0.487033	0.466824	0.669482	0.088946	0.635399	0.45024	0.208521	0.63939	0.430508	0.12149	0	0	0	0.097472	0.34547	0.452148	0.632544	0.355387	0.51235
AT1G01680	0.259564	0	0.256832	0.234685	0	0	0	0	0	0	0	0	0.69109	0.553691	0.490615	1.39546	0	0	0	0	0	0	0	0	0	0	0	0.11985	0.406702	0.958266	0.815435	0.349177
AT1G01690	3.06588	1.93955	2.63478	2.83938	0.6155	0.650166	0.351198	0.224806	4.88936	2.32328	6.169	4.64651	1.92342	1.53366	1.35644	2.99909	2.16652	1.88455	1.55013	2.48952	0.521172	1.10475	0.720762	1.44493	0.331545	0.484227	0.598767	0.562715	1.97335	2.28902	2.70578	2.45422
AT1G01695	0.324665	0	0	0	0	0	0	0	0.527936	0.090185	1.20487	0.559105	0.260216	0	0.311967	0.085568	0.386157	0.275875	0.191052	0.046496	0	0	0	0.084508	0.106282	0.169842	0.555958	0.05197	0	0	0.159267	0.154044
AT1G01700	0.626166	0.18415	0.377038	0.815495	0.159702	0.200608	0.505053	0	0.207742	0.179813	0.951031	0.368824	0.170972	0.422986	0.557055	0.314035	0.392062	0.98784	0.59815	1.21769	0.3668	0.192138	0.34132	0.259868	0.221056	0.127377	0	0.043328	0.25841	0.630408	0.821944	0.691271
AT1G01710	10.0824	9.94355	10.1021	11.5553	8.94932	9.30457	8.71629	9.00835	10.9682	7.24943	15.0362	9.54214	10.1969	15.3566	13.7994	14.9342	11.8896	10.9872	9.00985	9.28958	8.93274	10.0104	10.8944	9.28745	4.28203	3.2228	4.5789	3.47084	15.2426	16.6433	14.0503	15.4997
AT1G01715	0.816581	0	1.32477	0.868872	0.476171	1.96913	1.54173	0.998545	5.06403	10.6217	5.8463	4.79479	1.31039	0.903464	1.27324	0.591271	1.12142	2.29154	1.24706	1.53454	0.764333	1.19642	1.01624	1.26997	2.02886	4.15253	2.52663	3.7642	1.3457	1.17634	1.19	1.55992
AT1G01720	15.6289	20.5503	17.6779	17.3157	517.845	463.201	446.616	496.592	42.4038	46.4019	35.4888	35.6016	23.448	24.8844	23.6722	23.0543	20.386	17.1154	14.3043	16.4153	521.648	511.812	507.04	508.938	24.2255	24.4406	28.4988	22.8683	24.9542	29.5819	29.0074	26.77
AT1G01725	7.78047	9.15996	11.0557	12.333	7.86405	6.29533	5.92542	5.10795	5.39002	6.85412	5.10473	3.70523	10.7859	13.6417	11.0205	10.7914	6.24409	9.43932	6.22651	6.31584	6.73206	6.17282	5.39577	6.18172	5.70369	2.45015	5.55718	8.45194	7.94207	11.3749	12.8396	9.34945
AT1G01730	12.0353	12.4534	15.4492	14.3826	7.00303	7.71972	5.06933	5.82413	17.0614	27.1239	17.8586	10.3289	14.4211	15.973	17.9984	16.8388	12.7616	13.086	12.7299	14.0389	9.67529	6.1489	5.89069	5.76703	26.4035	26.2653	30.3486	25.1026	13.3892	16.4971	15.8363	15.8976
AT1G01740	2.87032	1.6166	3.2212	2.22195	0.836616	0.988276	1.08668	1.07201	7.80276	3.08538	10.0047	8.54244	2.30793	2.41464	2.47291	2.54294	2.2485	3.68469	2.15044	1.62497	0.644777	0.36132	0.636831	1.23682	1.28485	1.09283	1.86949	1.50762	3.2705	2.61057	3.89511	2.5693
AT1G01750	5.63355	1.23243	3.04632	1.68878	3.72017	2.29049	2.0706	1.15553	0.902572	1.12491	0.653334	0.393263	9.0689	3.91342	5.59554	5.14975	25.5192	11.0727	14.3016	8.72042	3.59842	0.881871	1.19176	5.29139	0	0.583515	0.254028	0	1.64058	1.38764	2.54825	6.63636
AT1G01760	1.25095	1.53859	1.31318	1.55253	1.39166	1.85469	0.788063	1.69901	3.1086	0	2.27748	0.849649	1.26468	1.86402	0.738234	1.55796	1.53728	1.89816	0.958514	1.50594	2.01856	1.62152	1.74714	1.84996	0.349384	0.623024	0.155608	0.104327	1.56925	1.2975	1.62858	1.29697
AT1G01770	4.94542	5.82403	6.62703	6.48725	3.35098	4.74121	3.6894	5.19785	16.6053	5.35862	18.8887	10.9623	7.33341	6.10892	6.07831	7.82411	4.87729	4.60836	5.1777	3.4642	5.11534	4.67885	4.4129	4.07761	1.17501	1.44483	1.09272	0.946588	7.06604	7.45423	8.47112	7.05449
AT1G01780	10.1671	6.32214	11.2191	9.5785	4.65583	4.18642	4.18254	3.94261	10.8404	18.6193	12.6039	13.2688	9.71022	8.82265	11.2285	11.2193	12.6765	11.9324	9.94384	7.73335	3.77336	3.60333	4.26559	4.57623	2.90916	4.469	1.71175	2.75186	8.09252	7.38893	8.48183	7.32578
AT1G01790	33.7477	36.053	33.9824	35.3473	20.3844	19.7849	18.751	20.0873	4.46905	1.2032	3.73838	3.13045	30.899	24.8179	25.1644	26.931	31.6488	35.5543	31.3787	23.6209	25.8011	24.3223	20.1889	24.8461	4.42444	3.2371	3.9882	4.81214	24.591	19.6813	20.0433	21.779
AT1G01800	28.5004	30.1496	30.0462	30.6824	21.1471	19.9086	16.413	21.7775	27.1047	25.8451	20.7154	35.8036	33.2547	41.0549	37.9448	39.7322	35.3898	31.2355	31.6791	30.933	26.2526	18.0621	25.5604	19.9827	33.4532	43.1804	32.7542	38.3631	42.4094	41.466	39.5429	39.797
AT1G01810	0	0	0.27143	0.201382	2.53002	2.33664	1.35678	1.24878	8.84297	10.8599	10.675	11.0923	1.19831	0.934939	0.684271	0.272529	0.547733	0.45341	1.09733	0	3.70825	1.04254	1.72281	2.93452	1.64047	3.57135	3.44906	3.11557	0.269433	0.292705	1.09251	0.647589
AT1G01820	39.8381	38.8838	44.469	44.3942	24.8396	27.7915	26.8524	24.454	54.2643	54.7979	46.1509	67.6372	48.5306	54.0844	52.1003	54.287	37.3827	39.2938	38.5847	41.2345	18.1391	22.6601	21.25	25.2124	53.9901	58.0556	59.1485	58.4226	41.1926	46.5182	52.0842	49.9092
AT1G01830	6.10487	5.8423	7.28229	6.1936	16.74	15.3852	14.9535	14.2029	5.16881	1.9451	5.50306	3.83345	5.50333	6.83215	7.66982	6.42819	6.70053	6.16713	6.63173	6.92235	13.6166	16.0055	12.8597	13.2853	4.08826	4.17842	5.7587	5.5626	8.94451	8.29437	6.67299	9.46604
AT1G01840	1.7137	0.581967	1.84753	1.76042	0.427057	0.314037	0.730975	0.564316	3.19388	6.59154	3.4101	6.21848	2.465	1.03516	2.55983	1.37783	1.5844	1.91261	0.836031	2.05424	0.804107	0.360553	0.49891	1.05285	3.13321	1.6779	1.49613	0	1.83022	1.38849	3.39475	2.82263
AT1G01860	7.24147	9.40833	11.014	10.4244	4.80224	5.17704	4.26649	3.66717	5.24892	2.55055	5.92122	3.96901	9.34535	9.34887	10.497	12.3506	6.23205	6.91402	6.49046	8.51926	3.8455	3.10778	4.28779	5.38337	0.927356	0.62702	1.4897	2.59443	10.3473	10.6322	11.2665	9.77292
AT1G01870	0	1.26127	0	0	0	0	0	0	0	0	0	0	0	0	0	0	0	0	0	0	0	0	0	0	0	0	0	0	0	0	0	0
AT1G01880	1.02226	1.15203	0.914533	0.99554	0.140041	0.25825	0.419801	0.116468	1.92707	1.67293	1.88697	1.85158	0.505711	0.943089	1.24937	1.28376	0.581525	0.921097	0.40248	0.62752	0.545813	0.602035	0.28566	0.841121	0.844035	0.120109	0.346163	0.357442	0.906329	0.878761	1.02574	1.1013
AT1G01890	0	0	0	0	0	0	0	0	0	0	0	0	0	0	0	0	0	0	0	0	0	0	0	0	0	0	0	0	0	0	0	0
AT1G01900	2.5016	2.08848	1.83661	2.01801	0.447045	0.771189	0.750263	0.798863	5.74062	3.81628	6.66091	4.21031	3.77553	3.17526	3.33769	3.77508	2.43245	2.52533	2.15012	2.24045	0.770816	0.551005	1.4388	1.7014	6.52523	6.18095	4.47984	6.27583	2.50613	1.58669	2.52965	3.38524
AT1G01910	33.1887	34.9607	32.7486	28.3359	23.3112	21.3358	26.6098	21.1393	40.2966	35.9473	40.2056	39.8544	36.6157	36.5614	28.9048	36.042	34.0864	36.669	29.9841	35.1844	23.5751	21.6207	22.4216	25.5654	21.4725	13.133	21.0154	18.1021	41.4688	36.8077	39.1839	41.5947
AT1G01920	3.56626	3.10544	2.76721	5.69497	2.60285	3.13659	3.56674	3.21697	11.1859	4.79999	11.0947	6.37206	4.16866	3.98282	4.56198	4.92906	3.14546	3.75709	2.56312	4.16773	2.83201	2.0784	3.35438	2.48363	2.44477	2.07451	2.80943	3.90958	5.9941	5.03525	4.6661	4.98555
AT1G01930	4.26003	4.66678	4.779	5.13855	10.345	8.33219	8.61145	9.17918	14.5756	5.94721	12.4019	10.4285	6.21546	5.45057	4.80793	6.75449	4.87169	4.42338	4.2265	3.85178	5.13521	5.75776	7.34016	6.0583	5.4615	5.29038	8.51312	7.9454	4.79924	5.99283	6.23042	7.20372
AT1G01940	5.97134	8.52859	6.57824	6.33446	134.646	148.745	141.389	123.996	712.823	839.879	692.083	735.912	14.1058	13.3493	15.659	15.5178	8.45822	8.61065	11.5999	8.70087	128.689	119.986	131.556	103.795	525.717	527.677	464.445	442.202	13.9878	16.0474	18.0323	15.3699
AT1G01950	4.83813	4.8804	4.15641	5.15167	1.89863	2.46169	2.09989	2.26462	4.46751	1.92523	4.65843	3.24829	4.1009	3.94633	3.5994	4.36117	2.64755	4.29246	3.49494	3.8796	1.8927	2.43842	2.07566	1.99088	0.455135	0.863906	1.26083	0.737204	4.10565	3.21242	3.84396	4.88868
AT1G01960	11.3761	11.6729	10.3544	11.7401	5.43755	5.69463	5.0425	5.69715	17.0304	9.07866	20.1471	6.66054	11.7609	9.46504	10.2743	11.902	10.3942	10.7835	9.79086	8.54473	4.9291	4.45512	5.0548	5.94135	7.25298	4.21069	7.2736	7.69106	11.8423	10.4245	11.1384	11.6421
AT1G01970	13.2399	12.6787	14.6291	15.6008	6.48867	4.93407	5.63993	7.23288	10.4616	7.17494	10.2306	13.6278	23.2229	20.5492	19.6869	17.8129	13.2728	13.1449	13.0355	14.5367	8.02065	7.31051	6.87871	9.40482	5.58551	4.85496	4.47828	4.68696	16.3499	19.9875	18.5549	18.8934
AT1G01980	0	0	0	0.139115	0.21883	0.137233	0.09235	0.174974	0.090646	0	0.276145	0.368895	0	0	0	0.066312	0	0	0.103233	0	0.074459	0.189814	0	0.367538	0.341588	0.072245	0.181742	0.465814	0	0	0	0
AT1G01990	11.2196	11.121	9.63871	9.71752	6.28947	3.87839	4.58215	5.06241	58.6716	57.0977	55.8797	46.1283	9.86068	12.7361	11.2624	10.3205	12.9446	9.74774	8.20232	10.2485	9.21556	7.03037	6.00844	7.31611	54.2783	58.5374	56.6079	53.5306	10.6841	10.7772	10.7938	10.4988
AT1G02000	5.3695	4.51623	4.35114	3.66622	6.29761	5.91747	3.6586	3.64527	15.7953	11.3975	14.1616	13.3775	4.48353	4.82478	3.96481	5.66753	5.00139	5.83225	5.02639	5.02327	4.08549	3.45811	4.86807	4.30274	12.4541	11.3345	13.9645	13.4763	5.75232	4.04058	4.70928	4.49743
AT1G02010	2.03677	3.0265	3.0446	2.77762	0.814418	0.302255	0.607486	1.01537	1.4799	0.448339	2.11849	0.828447	2.17433	1.81073	2.23493	2.49925	3.12393	3.06853	2.12726	1.64335	1.2143	1.20501	0.891354	0.619237	0.277284	0.048796	0	0.177019	2.71259	2.57053	2.42892	3.06062
AT1G02020	4.22772	7.74167	5.765	6.30076	4.62566	3.73896	4.62296	4.21915	13.1641	13.7168	15.5635	11.1067	6.23114	4.68844	7.12254	4.25747	4.57342	5.01879	5.78475	6.38586	3.59396	4.37747	2.79121	4.4071	2.8586	1.31357	3.79525	3.47855	5.75251	4.63719	6.33952	7.30067
AT1G02030	0.2372	0	0.166036	0	0	0	0	0.065708	0	0.217578	0	0.073026	0.532602	0.071938	0.136136	0	0.209177	0.160013	0.136603	0.083281	0	0	0	0	0.087757	0	0	0.073676	0.05321	0.179051	0	0
AT1G02040	0.025159	0	0	0.014642	0	0	0	0.00983	0.492414	0.013031	0.063386	0.07569	0.282153	0.016367	0	0.016975	0	0.005933	0	0	0	0	0	0	0	0	0	0	0	0.010825	0.041523	0.00191
AT1G02050	3.26546	3.47423	3.20587	2.71196	1.29253	0.861604	1.65706	0.677596	9.57449	0	10.2527	10.6421	2.56514	2.6662	4.15181	3.71972	2.50602	2.12552	3.99875	3.57191	1.06918	1.71873	1.37902	0.838099	1.21572	1.29343	0.843423	0.900125	3.11232	3.83279	3.64368	3.26349
AT1G02060	1.49853	0.962252	1.24733	1.90575	0.864622	0.533269	0.553915	0.911201	4.73614	1.41305	3.25085	1.51381	1.59294	1.24022	0.846117	2.81813	1.23893	2.57436	1.36628	0.655502	1.03829	1.04953	1.04927	1.20405	0.625449	0.373742	0.501485	1.12386	1.30042	2.30829	1.54071	2.21875
AT1G02065	0.728138	0.685229	0.78833	0.85775	0.826355	0.693027	0.707251	0.884907	0.549077	0.413247	0.258306	0.298352	1.02495	0.350708	0.934359	0.618496	0.585255	1.3234	0.97662	1.20504	0.672765	0.739362	0.958279	0.980152	0.539515	0.613389	0.609581	0.677834	0.369246	0.572669	0.305682	0.587113
AT1G02067	0	0.452024	0.4555	0.631541	0.023001	0.236199	0	0	0.886931	1.09011	0.443246	0	0.354785	0.290395	1.617	0.13785	0	0.693922	0.519693	0	0.011562	0.025665	0	0	0	0.126077	0	0	0	0	0	0
AT1G02070	1.4206	0	0.529341	0.994578	0	0	0.388218	0.28903	0	0	0	0	0	0.420147	0	0.37303	0.626132	1.13379	1.32735	0.546838	1.35886	0.200301	0.958639	0	0	0	0	0	0.223773	0	0	0
AT1G02080	6.65687	7.9095	6.06258	7.29732	3.48947	4.19064	4.17345	3.9421	12.8841	4.97237	12.8061	4.2289	6.73575	6.06408	6.25625	7.65609	6.78918	6.8613	6.53359	4.38925	3.03556	2.7183	2.60559	3.23355	1.88283	1.5467	2.12207	3.18705	7.04259	8.39761	7.05885	7.30034
AT1G02090	21.8893	15.3376	19.0303	19.4385	101.198	113.959	122.687	100.135	353.016	411.871	369.081	520.163	20.4759	19.3954	21.0018	19.116	26.6294	26.0749	19.9874	25.2147	130.217	122.966	138.098	127.165	178.299	193.141	166.524	203.393	21.6979	24.2481	24.2527	22.8105
AT1G02100	10.4078	13.8406	15.9018	14.6394	17.073	16.4115	16.0257	16.3372	51.2913	53.7582	47.9513	60.2139	19.072	19.7226	18.221	20.997	17.9541	16.8401	17.5576	18.2516	12.6297	14.8587	13.0594	12.9761	22.9905	24.0284	25.6019	23.0689	17.0146	26.136	17.5345	16.5866
AT1G02110	7.36315	10.8385	9.52494	9.86299	7.03051	7.70648	7.77708	8.16305	9.58106	11.2301	9.78576	7.87551	7.79859	7.3307	8.88846	7.43706	8.70219	8.35422	9.39057	8.5194	6.58653	6.86758	5.97709	6.28442	3.82146	3.76479	4.13893	5.05203	8.29212	8.26462	6.33914	9.46893
AT1G02120	22.613	27.1527	25.7044	22.8203	12.2684	10.8841	11.4869	10.8682	14.8911	12.5933	17.5343	15.6156	25.5401	26.5242	26.0408	32.4129	20.7439	22.2733	21.2607	16.5776	11.9148	12.7084	12.0682	14.3129	6.31111	4.27484	5.96131	6.25983	22.4699	24.067	23.5404	23.98
AT1G02130	26.458	30.8938	29.0215	32.8392	14.6353	19.9092	22.4403	15.9065	37.2139	42.7529	46.8517	24.9708	30.6117	33.5572	25.518	32.3869	32.6438	33.4606	31.2704	34.2743	20.9216	22.4531	21.8817	23.3926	30.1259	35.5759	26.9405	32.0797	31.0958	37.0923	32.3953	30.8507
AT1G02140	65.3657	75.4666	73.0262	69.5978	74.6474	68.0034	68.1641	65.4207	581.519	701.734	528.18	721.867	78.616	75.1448	84.4244	79.2467	78.2751	87.8955	86.2517	88.0993	79.2163	81.9034	87.9086	69.1847	417.683	467.566	413.733	421.965	85.9547	88.0625	106.598	95.6471
AT1G02145	5.57461	5.82236	8.53495	6.99191	3.17952	3.62489	4.82575	3.42582	7.55706	4.04327	4.05473	3.43342	6.69002	6.81071	7.14539	9.3928	7.38551	8.45318	8.84734	7.80911	5.71412	3.4976	5.2485	3.57119	2.01314	0.779385	1.87168	1.70241	8.43117	8.82955	8.96851	9.91558
AT1G02150	53.7609	48.6708	48.5219	52.389	31.3115	31.7381	33.8526	29.6736	74.4432	57.9039	74.8885	90.9799	60.5006	52.8658	57.5314	58.8741	49.1586	56.1029	49.1175	54.1128	43.4833	38.4476	38.4483	36.6654	39.6351	34.2358	38.9366	48.1812	59.5713	56.4814	53.0222	60.1379
AT1G02160	21.3841	19.7627	27.9325	20.0367	20.6765	14.9819	15.9016	10.9809	15.1473	21.7491	16.2477	9.18328	27.6274	23.1725	30.115	30.7054	21.9779	20.2491	23.2711	18.3083	11.9691	14.4856	16.0364	14.9387	23.9448	25.587	22.8904	22.7924	25.2117	30.7057	34.573	26.9747
AT1G02170	14.8873	12.7844	14.7223	13.1083	9.73365	13.0508	14.0606	12.118	14.6226	13.9216	13.8604	15.0878	15.1531	13.9222	15.6283	15.0252	14.0131	13.8944	14.9312	12.1002	12.2148	11.5279	11.3665	13.7062	7.14992	7.6949	5.02309	5.61952	18.169	19.1561	15.3314	16.443
AT1G02180	2.19123	1.61483	2.68017	2.90781	1.47461	1.05696	1.2215	0.773882	1.53665	2.13179	1.71924	2.11591	4.29598	2.82733	2.32322	4.04514	2.99354	3.25144	2.2071	3.78804	2.43596	0.582412	0.785293	1.85191	1.05303	3.19796	2.13515	2.79289	3.56836	2.92451	4.76176	4.06837
AT1G02190	0	0	0	0	0	0	0.15125	0	0.442929	0	0.104495	0.091089	0	0	0	0.068319	0.147943	0.115288	0	0.132552	0.07559	0.071999	0	0.347506	0.19039	0	0	0.280852	0	0	0	0.110744
AT1G02205	9.10236	6.27735	5.74798	6.63361	3.55213	4.07677	7.2623	4.93693	2.35947	0.9629	3.31916	1.50263	5.43992	2.54358	3.13019	3.5064	9.76534	9.2054	8.1609	7.04969	4.66161	4.93716	5.24894	4.80469	3.26875	2.47802	2.81806	4.43554	4.44463	2.32916	2.30836	4.42642
AT1G02210	0	0	0	0	0	0	0	0	0	0	0	0	0	0	0	0	0	0	0	0	0	0	0	0	0	0	0	0	0	0	0	0
AT1G02220	0.410566	0.257014	0.471838	0.177903	0.587011	0.160371	0.390259	0.697381	12.0738	7.34613	8.22393	8.15607	2.49693	1.92227	1.82633	1.44603	0.775517	0.469906	0.831998	0.529026	0	0.30861	0.859956	0.375523	2.61212	2.20804	1.85272	2.75549	1.41928	2.99625	2.45064	1.85291
AT1G02230	0	0	0	0	0.09771	0.179717	0	0.120889	9.6562	9.57275	9.47784	10.1894	0.482769	0	0.162586	0.229224	0.954094	0.349363	0.250712	0.112996	0.427832	0	0	0	2.0061	1.53918	2.48683	2.68935	0.110054	0.520778	0.440271	0.324515
AT1G02250	0	0	0	0	0	0	0	0	0	0	0	0.276675	0	0	0	0	0	0.090071	0	0	0	0	0	0	0	0.117373	0.278052	0.412163	0	0	0	0
AT1G02260	3.19148	3.55823	2.7573	3.60352	0.829397	0.820079	0.726799	0.646785	2.55153	3.69001	4.14989	2.03141	4.82242	4.57654	5.47728	5.87085	4.71114	4.26536	3.2571	3.5304	0.936247	1.40514	0.950009	1.76534	0.765831	0.495584	0.275936	0.440601	3.46242	4.66402	4.55999	5.1387
AT1G02270	10.5289	11.9687	10.8123	11.5885	8.65891	8.08902	11.969	9.86862	13.2879	8.62553	11.9608	9.88268	12.2974	12.3081	11.0103	12.5007	9.58241	11.9242	9.88055	10.6982	6.13518	6.76439	6.67314	7.65154	4.11589	6.28636	5.19911	3.70553	11.6188	11.958	12.28	9.91622
AT1G02280	43.5834	36.5344	41.48	47.5612	47.2937	36.4624	41.7707	35.8388	60.8255	96.0514	73.5347	110.848	46.3361	45.3618	44.6833	50.6973	48.1585	41.9835	43.7109	50.53	43.1794	42.1761	39.754	37.8392	65.8667	52.1819	58.8012	59.8942	47.5192	53.5409	50.1003	51.3781
AT1G02290	3.26283	3.14283	4.36685	3.31798	8.4031	8.98365	6.9115	8.19697	9.09698	5.0946	9.64416	7.44116	3.95345	3.36492	4.6611	4.00602	3.45823	4.04218	2.85406	2.68521	7.69367	7.51124	6.4057	7.9775	6.28828	4.71558	6.3435	4.35642	4.57742	3.46447	5.87854	5.5338
AT1G02300	11.7305	13.2602	14.887	12.0223	4.39649	2.96305	3.94676	3.11865	8.41077	10.3606	9.12697	11.7814	12.6831	17.515	13.7933	15.8863	6.29941	8.29393	8.4191	8.55338	2.49605	3.61402	5.47838	3.01282	6.14654	4.16395	6.52834	4.61102	13.7589	17.6949	16.6223	13.074
AT1G02305	37.1372	41.1463	44.2528	38.508	27.4864	22.7604	25.6657	25.1109	62.2007	58.5133	51.7942	62.2821	56.7946	68.112	74.3495	59.7968	46.4593	46.0311	49.0384	48.8379	25.2526	23.6839	28.5586	23.3884	55.5169	53.4341	53.7197	52.0967	68.6251	71.9034	78.6285	63.9417
AT1G02310	0.089682	0.657021	0.212147	0.306425	0.080678	0.469831	0.192915	0	0.153965	0	0.240624	0.275684	0.179443	0.279114	0.433498	0.452327	1.53484	0.453723	0.535608	0.544168	0	0	0.114336	0.098564	0.329216	0.274596	0.040436	0.268815	0	0.304419	0.444042	0.018138
AT1G02320	0	0	0	0	0	0	0	0	0	0	0	0	0	0	0	0	0	0	0	0	0	0	0	0	0	0	0	0	0	0	0	0
AT1G02330	12.2693	11.5877	14.0509	13.7106	6.08356	7.94579	6.81135	7.60959	17.7332	12.161	15.6525	22.9933	12.9651	13.1971	15.2941	15.1571	15.548	15.3643	14.5948	14.6913	8.34799	7.41325	6.84758	6.54922	2.75684	5.36779	4.05888	7.15195	11.9027	15.0955	17.2578	18.8396
AT1G02335	6.98326	8.45052	12.8748	8.75167	2.46011	3.90606	4.05011	4.54032	1.09326	0.851176	1.4227	0.937772	9.40783	6.3601	4.91183	9.64162	9.94691	10.707	11.5307	13.4217	3.0369	1.79727	4.31788	6.21317	0.412276	0.771478	1.55746	1.06606	6.88919	6.74654	9.55994	6.58372
AT1G02340	3.12618	3.24369	4.38149	4.32443	2.87953	1.79998	1.66234	2.3497	0.823584	0.558939	1.79665	1.40772	2.19755	3.76063	1.54206	1.97268	4.63261	3.44717	4.56207	3.52238	3.04146	2.52559	3.47394	4.79817	1.48487	0.217567	0.563256	0.225335	5.17699	3.30175	4.26837	3.51322
AT1G02350	3.02234	2.04398	2.89578	4.44877	1.70487	2.99097	1.98394	3.04084	1.66241	4.22932	3.53368	7.36113	1.28821	3.07873	2.98126	1.51368	4.13123	3.17368	2.20037	2.13257	1.86434	1.9386	2.92906	2.42175	1.33374	0.347803	0	0.668534	2.29858	1.51357	2.24872	1.65249
AT1G02360	6.07645	2.95499	4.60037	1.58531	4.68401	2.58538	1.38189	1.27053	0	0	0.475762	0.313026	3.65058	1.57441	3.01452	2.0953	15.2275	10.5923	11.2665	8.13562	0.80392	0.815579	0	1.48046	0.141496	1.48295	0	0.489591	0.837956	1.2269	1.11974	1.58974
AT1G02370	2.78207	2.93312	1.89073	2.18914	0.813865	1.6453	1.32805	1.05182	4.22942	2.99287	4.89482	5.43152	2.44172	1.72201	2.8329	3.53701	4.25463	2.41335	2.74802	2.92471	1.5085	1.03866	0.806039	1.01493	1.27483	0.854223	0.817598	0.527345	4.05525	4.12359	2.74102	5.63146
AT1G02380	1.30865	0.543965	1.25772	1.54544	2.75748	2.70161	5.05417	3.66057	0.393833	0.701902	0.699831	0.80738	1.56616	0.138972	0.862667	0.737053	0.932771	1.51075	0.76871	1.64274	1.699	2.27828	1.75092	1.73886	0.121637	0.093382	0.582441	0.967351	0.818893	1.1037	1.01812	0.774018
AT1G02390	0.134326	0.212847	0.266634	0	0.215229	0.207966	0.416701	0.231954	0.517741	0	0.338201	0.41831	0.477881	0.313806	0	0.72335	0.48465	0.396546	0	0.125298	0.204015	0.183038	0.201435	0.226498	0	0.20782	0.065268	0.130773	0.444694	0	0.114198	0.18661
AT1G02400	4.0097	4.40842	5.19353	3.59104	3.27716	2.41981	1.51099	1.19104	0.972693	0	0.987178	0.670293	2.26263	1.63315	2.03672	2.69663	5.2253	4.33117	4.16499	3.36431	3.15199	2.46821	2.56625	2.45545	0.546752	0.186957	0.481339	0.597206	1.38018	2.4823	2.36519	2.30005
AT1G02405	0	0.239207	0.216266	0	1.16124	0.454773	0	0	0.483279	0	0	0.203979	0	0	0	0.236023	0.14589	0	0.132326	0	0.753833	0	0	0	0.597667	0	0.194064	0.349743	0	0.717058	0.369219	0
AT1G02410	7.49079	8.83428	8.44434	9.52863	8.48767	8.18586	7.51286	9.79449	10.5383	15.7357	11.0308	7.85634	10.3447	13.1038	8.41048	15.3803	9.34154	10.3885	10.0918	7.35242	7.48154	6.39186	6.27261	5.56136	2.70642	2.44401	2.73922	1.74389	10.1875	12.9601	10.4427	9.84991
AT1G02420	1.67655	2.04908	2.03566	1.40135	0.149778	0.199509	0.533041	0.286695	3.45235	0.983716	3.98461	4.37901	1.37603	2.09995	2.60256	1.62081	0.893478	2.37806	2.1845	1.30414	1.04677	0.513948	0.336544	0.610253	2.43767	3.03345	4.04975	3.34381	2.46723	1.93262	2.02331	2.32208
AT1G02430	0	0	0.328097	0.20097	0	0	0	0	0.210361	1.26346	0.403582	0.338781	0.225807	0.559682	0.472453	0.570312	0.821506	0.983969	0.196876	0.347833	0	0.221602	0	0.404529	0.101514	0.032578	0.091392	0.190798	0.970567	0.100155	0.029984	0.800205
AT1G02440	0	0	0	0	0	0	0.218701	0	0	0	0.415662	0.314406	0	0	0	0.406519	0.196911	0	0.31793	0	0	0.20612	0	0	0	0	0.26901	0.073435	0	0	0	0.383772
AT1G02450	0	0	0	0	0	0	0	0	0.95824	3.60549	1.88024	2.15338	1.06818	0.293783	0.223494	0.285652	0	0.269102	0.230707	0.177626	0	0	0	0	0.755761	1.53681	1.82309	1.20673	0	0.9322	0.137966	0.238245
AT1G02460	0.296111	0.213548	0.339777	0.322719	0.201808	0.371907	0.34536	0.158372	0.20809	0	0.278007	0.876639	0.966541	0.997022	1.0843	0.25171	0.703682	0.236746	0.422525	0.370803	0	0	0.305037	0.180092	0	0	0	0.079555	0.919616	0.913902	0.941018	0.882312
AT1G02470	0.319556	0.170442	0	0.294597	0.354626	0.516764	0	0.77808	2.28596	2.03652	1.99422	0.728887	1.04721	1.32049	2.3224	1.46376	0.598437	0	0.497543	0	0.501488	0	0	0	0	0.978009	0.269365	1.13767	1.03124	1.46514	0.614674	1.30824
AT1G02475	33.1425	37.5263	34.6468	36.514	26.6845	23.1763	22.4329	26.539	11.3986	7.91779	11.1171	7.58525	42.673	45.7048	46.0795	45.4311	27.9328	41.7533	35.2729	30.7829	32.5827	28.6158	26.7431	30.3404	12.0382	6.71192	8.51334	14.1064	40.957	49.5648	36.7253	42.2823
AT1G02480	0	0	0	0	0	0	0	0	0	0	0	0	0	0	0	0	0	0	0	0	0	0	0	0	0	0	0	0	0	0	0	0
AT1G02490	0.437725	0	0	0.799715	0	0	0.415566	0	0	0	0	0	0.329221	0.408024	0.485004	0	0.316084	0.942596	0.358225	0.792763	0	0	0.506254	0.263379	0	0.570834	0	0	0.350098	0.329669	0	0.695426
AT1G02500	142.094	125.906	133.815	129.456	92.4773	75.1226	82.2197	80.1565	192.191	175.665	193.174	178.978	173.468	174.41	180.551	189.335	185.87	160.594	176.581	178.081	104.654	109.071	98.9934	102.861	121.101	116.133	108.175	111.84	173.468	184.701	190.914	180.588
AT1G02510	0	0	0	0	0.76887	0.111244	0.479177	0.140974	1.16938	1.31872	1.01275	1.83721	0	0	0	0	0	0	0	0	0.115965	0.16384	0	0	0	0	0.162634	0	0	0	0	0
AT1G02520	0.396868	0.330243	0.35202	0.410094	0.326507	0.311079	0.121351	0.111469	1.16152	0.390873	1.68278	0.707851	1.022	0.364818	0.803094	1.0734	1.91494	1.36936	1.61139	0.656167	0.082868	0.062053	0.095348	0.169154	0.468325	0.336547	0.544695	1.22262	1.17193	0.835153	1.42712	1.5137
AT1G02530	0	0	0	0	0	0	0	0	0.608489	0.273162	0.542525	0.267977	0.034584	0	0.073609	0	0.032182	0.084083	0	0	0	0	0	0	0	0	0	0.069863	0.110713	0	0.064981	0.091479
AT1G02540	0	0	0	0	0	0	0	0	0	0	0	0	0	0	0	0	0	0	0	0	0	0	0	0	0	0	0	0	0	0	0	0
AT1G02550	0	0	0	0	0	0	0	0	0	0	0	0	0	0	0	0	0	0	0	0	0	0	0	0	0	0	0	0	0	0	0	0
AT1G02560	138.996	145.688	140.991	141.075	99.2649	94.6901	99.3002	84.716	186.829	185.446	168.689	200.641	157.7	168.35	165.572	166.763	134.502	139.014	147.756	134.778	116.13	106.922	96.6186	107.864	150.778	157.506	151.059	166.309	166.422	163.019	157.424	156.427
AT1G02570	0.111619	0.178576	0	0	0	0.261627	0.465668	0	0.617172	0.45006	0	0	0.279121	0.264852	0	0.388131	1.45825	0	0.803414	0	0	0	0.179109	0	0.040687	0.434148	0.18253	0.964792	0	0	0	0
AT1G02575	0	0	0	0.123549	0	0	0	0.166415	0	0	0	0	0	0	0	0	0.323369	0.16798	0.331867	0	0	0.290275	0	0.120497	0	0.122403	0	0	0	0	0	0
AT1G02580	0	0	0	0	0	0	0	0	0.094719	0	0.127192	0	0.354455	0	0.153556	0.060337	0	0	0	0	0	0	0	0.059852	0.076464	0.174297	0	0	0.052741	0.081647	0.208058	0
AT1G02590	0	0	0	0	0	0	0	0	0	0	0	0	0	0	0	0	0	0	0	0	0	0	0	0	0	1.3303	0	0	0	0	0	0
AT1G02600	0	0	0	0	0	0	0	0	0	0	0	0	0	0	0	0	0	0	0	0	0	0	0	0	0	0	0.152197	0	0	0	0	0
AT1G02610	3.8111	5.5216	7.3408	6.08294	1.26688	0.932305	1.39399	1.87075	0.35529	0.949037	0.30308	0.324281	3.26227	5.07764	4.83042	5.03875	2.90329	3.62573	2.72953	4.53114	3.54864	2.17185	4.72976	2.52453	0	0	0	0	5.04808	5.51877	6.71599	4.52013
AT1G02620	1.80881	1.68161	1.62759	2.02477	0.199934	0.608881	0.283084	0.237527	0	0.241222	0.463258	0	2.25811	1.28418	2.50481	1.58986	0.359646	0.901929	0.948463	0.469848	0.102625	0.116387	0.452349	0.101732	0	0	0.700378	0.579225	0.470312	0.668652	0.692756	0.443434
AT1G02630	0	0.101766	0.197008	0.188147	0	0	0	0	0	0	0	0	0.250591	0	0.157671	0	0.505444	0	0	0	0.081471	0	0	0.082496	0	0	0.095443	0.168658	0.072363	0	0	0
AT1G02640	11.1238	10.8502	13.2003	11.3862	7.26074	7.0968	6.10828	7.93547	2.02842	1.61479	1.70488	2.8357	8.78993	6.91394	8.81187	9.12451	8.92001	9.84532	10.1475	11.197	4.24171	4.55832	5.03599	6.26712	1.496	1.41797	1.0772	1.57871	5.45226	5.99333	6.44757	6.10475
AT1G02650	0.945866	1.40922	1.6761	0.669251	1.08483	1.83366	1.52221	1.7218	0.904095	1.62082	0.811623	1.51531	0.479657	0.671945	0.680686	0.907383	0.693414	0.332171	0.809145	0.334209	0.91549	1.19802	0.885504	0.770425	0	0.143373	0	0.233011	0.532595	0.367988	0.80158	0.867044
AT1G02660	7.83547	14.571	13.6302	10.4854	9.97313	9.79198	9.52058	10.7696	7.60763	5.07447	7.05181	5.32019	3.49075	5.1185	5.32622	4.50371	6.51831	8.18763	6.5267	5.03917	4.93379	7.74951	7.59696	6.70535	2.28681	3.71668	4.50994	2.7562	4.39627	5.75329	5.29063	4.88156
AT1G02670	0.189107	0.317017	0.476725	0.26901	0.148294	0.184282	0.979686	0.293671	0.444836	0.516018	1.14124	0.83554	0.547999	0.337053	0.633531	0.697953	0.117437	0.535131	0.559321	0	0.358413	0.406571	0.258595	0.608996	1.37416	1.25615	1.48876	1.38792	0.543511	0.493629	0.757078	0.400072
AT1G02680	8.19692	6.98358	9.12706	11.4107	6.16444	6.08464	4.9894	7.27728	15.0329	12.8421	9.09151	11.5524	7.86918	8.07421	7.49416	9.29865	7.28192	6.10532	5.21251	9.97725	4.12956	3.76051	5.44005	4.27994	5.68725	8.46195	6.58708	6.39449	8.2251	9.91263	8.5613	6.98982
AT1G02690	6.07146	4.28432	4.53422	6.19408	3.43838	4.04359	4.91869	3.51033	6.84291	4.78938	8.06805	5.22757	6.61546	4.78801	5.2637	7.56365	8.9113	7.55019	8.24248	6.93313	5.62477	5.05885	3.83769	3.94061	7.62116	7.1692	8.34373	9.75177	5.96746	7.76928	8.4601	7.46292
AT1G02700	0.155829	1.02781	0.301348	0.562079	5.54503	5.86276	3.78374	4.76936	15.4832	14.8233	15.043	25.3555	0.201798	0.37425	0.504431	1.13573	0.479932	0.557995	0.773872	0.203564	5.12091	6.2328	7.19089	4.89717	12.2454	14.9848	12.4723	10.1455	0.447977	0.123213	1.06807	0.258158
AT1G02705	3.9508	2.1001	7.11304	4.81292	0.538805	0.790172	0.323173	2.34365	11.6123	5.96334	7.97632	3.30855	1.82941	3.02046	3.11847	3.84118	6.14254	4.72419	5.88317	5.75218	0	0.359953	0	0	1.41637	3.38689	2.28381	2.1481	3.13333	2.75055	2.09794	3.86571
AT1G02710	2.35188	4.31555	3.94155	4.69813	0.709745	0.16293	0	1.69369	12.8617	6.15544	7.96093	6.27236	6.06724	5.07644	1.93156	5.7675	5.47641	4.45653	3.11928	10.4822	0	1.01876	2.50302	1.82806	2.14628	4.39491	4.05963	3.82679	2.99078	6.28513	4.3639	3.30444
AT1G02720	4.70593	3.39349	3.39407	4.04124	1.68322	1.70468	2.69841	1.55719	6.57591	4.14302	6.64933	5.40128	4.10884	4.5028	3.12923	3.56571	6.41068	4.64597	3.04717	4.11465	2.19792	2.69234	1.46252	2.54332	2.66217	2.11224	3.60216	3.34509	5.31782	4.38162	4.2725	4.08256
AT1G02730	8.98707	6.94069	6.92586	7.83074	1.52018	2.06606	2.13827	2.32647	0.23901	0	0.627087	0.627313	9.32352	7.40047	8.04136	10.0775	9.25038	10.4032	10.2143	5.87465	3.6945	3.51271	2.68865	3.10718	0.075063	0	0.206272	0.175038	11.0533	11.0091	10.4233	12.2653
AT1G02740	2.59123	5.2112	3.35905	4.03313	2.00895	1.78619	1.95218	2.88893	5.8727	2.94639	4.0527	4.56954	5.9588	3.55693	4.74178	4.13319	3.38179	3.43752	4.5902	2.77578	2.60495	2.69532	2.10328	2.11411	0.583092	0.891027	0.781671	0.78141	3.59697	5.33836	5.77759	5.1634
AT1G02750	6.01312	5.21261	6.39731	6.29861	1.71982	2.33136	5.97325	4.86617	14.4218	11.3283	12.902	11.9372	5.33169	6.66758	5.36378	6.13104	6.10589	4.51626	4.93844	2.50819	4.51759	2.84305	2.91252	4.93201	6.72133	5.88862	6.44075	7.15774	6.75988	4.89447	6.6142	5.8158
AT1G02760	0	0	0	0	0	0	0	0	0	0	0	0.363911	0	0	0	0	0	0	0	0	0	0	0	0	0	0.677033	0	0.578303	0	0	0	0
AT1G02770	0.343706	0.552382	1.08204	0.196328	0.292302	0.355236	0.704662	0	2.02597	0.807931	1.14572	0.793212	1.10868	0.594279	1.17219	2.17911	0.224372	0.325814	0.455527	0.388243	0	0.410512	0.599594	0.244248	0.395422	1.29527	0.630485	0.663664	2.57247	2.24125	2.04444	2.25948
AT1G02780	350.543	256.006	290.426	297.314	300.296	260.874	288.172	277.492	569.359	713.015	569.547	859.729	332.325	338.668	341.722	365.731	447.385	379.793	413.918	458.316	353.177	322.536	302.058	310.289	784.298	863.515	690.82	762.975	376.568	393.792	408.134	434.623
AT1G02790	0	0	0	0	0	0	0	0	0	0	0	0	0	0	0	0	0	0	0	0	0	0	0	0	0	0	0	0	0	0	0	0
AT1G02800	1.11863	0.87694	0.885997	1.20746	0.246372	0.209528	0.207769	0.129661	0.117805	0.968955	0.471339	0.365077	0.902403	0.523056	0.218679	0.717473	0.572335	0.796443	0.956064	0.844043	0.272312	0.359797	0.09736	0.327846	0	0.073767	0	0.233478	0.29529	0.445783	0.596173	0.65473
AT1G02810	1.91633	1.97355	1.72437	0.983614	0.378098	0.377853	0.078169	0.128596	1.0575	0.608766	1.04096	0.646955	3.11861	1.4519	0.90761	2.48809	6.30361	5.72643	6.98112	2.98366	0.20159	0.305836	0.212605	0.683917	0.067952	0	0.258808	0	3.25779	3.20237	2.04108	2.85409
AT1G02813	0	0.235037	0	0	0.290101	0	0	0	0	0	0.17213	0.551125	0	0	0	0	0	0	0	0	0	0	0	0	0	0.361385	0	0	0	0	0	0.225071
AT1G02816	5.15885	6.48823	6.45407	5.63382	8.27724	5.55328	6.91324	6.19303	12.234	19.8605	13.2632	17.4638	7.62006	9.63046	9.75789	8.45194	7.017	6.39317	7.81777	7.15025	5.68262	4.57619	4.60037	5.36456	20.8609	30.088	22.3256	19.754	9.6257	12.2907	11.4466	9.936
AT1G02820	4.85642	4.63935	6.50683	6.74155	0.420605	1.77412	0.976775	1.75216	0.269836	0	0.801142	0.587717	3.72207	5.60038	4.46956	6.46568	7.34247	5.3232	7.24397	7.54489	4.49536	3.56128	3.21828	2.2835	0.09816	0.535251	1.07038	0.283482	6.64163	7.86491	8.05104	4.70113
AT1G02830	0	0	0	0	0	0	0	0	0	0	0	0	0	0	0	0	0	0	0	0	0	0	0	0	0	0.294448	0	0	0.382886	0	0.475369	0.283197
AT1G02840	54.1137	54.7753	60.4712	51.763	51.6946	50.5525	46.2589	47.5357	95.0265	92.0666	108.766	97.9412	46.5328	42.3295	43.8215	45.6366	59.7969	61.27	62.4735	55.5351	53.4409	55.044	51.6085	57.398	134.325	126.993	130.326	134.029	44.6741	47.2744	45.9434	43.3387
AT1G02850	4.38748	5.99777	5.10052	6.09071	0.850448	1.25785	1.92166	0.874038	10.9244	8.58999	12.6255	10.6346	19.8377	29.818	23.7461	27.6697	5.45294	2.80371	6.36984	3.00255	0.781501	1.36026	1.43169	0.625412	2.71075	1.83913	2.37889	1.98327	33.8815	41.5574	49.5095	45.3284
AT1G02860	9.16427	9.66775	10.2439	9.01571	10.1706	9.18197	9.91067	9.63167	27.0744	23.5584	23.3056	28.7079	9.59854	11.4538	10.7285	11.8702	6.47049	8.94598	8.6245	8.62722	7.13883	6.69158	7.53378	6.51935	10.3637	14.6452	14.9752	10.856	13.1637	11.434	12.7325	13.999
AT1G02870	9.81576	8.78331	7.92887	8.74837	5.3184	5.64137	6.19809	5.69361	23.3399	24.0869	22.5501	27.3176	12.1621	10.5794	10.4915	14.5071	11.2967	9.53819	14.3447	10.3072	6.71456	5.86168	8.18356	5.11851	25.26	25.5723	19.6179	20.5747	12.4703	14.0467	16.6009	15.0687
AT1G02880	5.20972	5.04279	5.55453	4.21101	4.49993	2.85864	1.09829	1.08883	5.0144	1.50485	6.1689	4.69166	4.98879	5.44858	3.48442	7.55561	8.80371	5.39449	5.8587	4.78752	3.58911	2.18739	3.22627	2.77999	3.72292	3.71875	2.19727	3.71276	5.46618	5.73355	5.50546	5.99911
AT1G02890	14.7078	17.6151	15.2699	16.9352	15.5188	14.2002	15.6924	13.8388	40.7573	20.6072	45.3926	22.9551	16.3933	13.0874	15.047	16.7904	13.9772	14.6013	14.8752	8.04484	11.1182	10.3275	9.54267	12.1826	15.9498	10.5228	16.7643	17.6674	14.2267	12.2866	12.2664	15.2321
AT1G02900	8.84178	7.43766	8.17426	7.7363	3.36572	2.49401	2.93415	0.690831	1.30458	2.67225	0.776172	0.176001	8.62572	8.43854	6.80681	9.44658	27.5764	16.825	20.1448	12.9879	2.84327	1.29409	3.63462	2.27039	2.98096	5.09617	3.5989	2.65992	4.43988	6.42876	5.88841	6.38737
AT1G02910	28.5305	37.4487	33.6769	31.9658	22.2992	26.4172	26.4737	24.4926	29.0351	26.0882	32.2203	30.3269	31.7519	27.0006	31.0384	31.1726	29.6813	31.6307	28.0173	29.1613	22.6114	23.246	27.3411	25.7389	24.4946	17.4686	23.0898	22.0891	27.6896	26.89	26.9043	30.3187
AT1G02920	15.4357	9.61135	8.09292	17.0701	16.1268	31.9063	33.5082	8.90997	5.08709	4.37855	1.88975	2.25289	40.0406	44.9819	56.1476	43.3708	17.6685	11.3041	16.1143	12.8495	9.82484	7.00904	10.8187	10.0882	4.25427	5.90752	4.3023	7.65381	24.0271	29.9395	22.8207	25.7526
AT1G02930	18.6467	15.3538	14.6376	18.2186	18.1201	33.9907	49.411	8.36799	10.6621	7.83242	3.2759	4.62662	60.5597	63.2734	99.5535	67.7106	28.0916	18.0303	16.9694	14.1773	14.0769	12.3617	14.7666	18.9656	14.0365	11.7085	8.75646	19.2517	46.6852	50.3576	38.2609	43.8994
AT1G02940	0	1.02773	0.724851	0	0.338611	0.838422	0	0	0	0	0	0.610899	2.83693	6.13453	6.07542	6.83221	0.829614	0.354929	0.153856	0	0.14967	0	0.147031	0	0	0.278209	0.164621	0	10.7475	12.8106	10.8748	7.82316
AT1G02950	4.63408	4.71634	5.22352	4.67739	2.77755	4.08025	4.22631	3.90152	0.709479	0	0	0.508549	8.12908	9.31707	9.11214	13.0846	5.75077	6.26449	9.44291	8.75348	2.07883	2.29388	2.51931	2.70322	0	0.680174	1.07229	0	12.0584	12.2724	13.2716	14.115
AT1G02952	0.241743	0.188329	0.360265	0.524667	0	0.594264	0.139991	0.284565	0	0	0	0.643187	0.779509	0.29022	0.657715	0.335641	0.471756	0.205636	0.54411	0.2648	0.075817	0.2846	0.072467	0.095841	1.88155	0.306229	0.068206	0.309482	0.884862	0.473288	0.919723	0.62803
AT1G02960	5.99798	5.32353	5.43933	5.64557	4.12115	3.89577	3.56969	4.3326	5.04619	3.27792	5.12832	5.13579	5.64196	7.66564	6.96418	5.91023	5.27297	4.67505	5.28548	4.31364	3.84208	3.69401	4.46482	3.49415	0.854367	1.0256	1.56334	2.04974	4.55452	6.91595	6.68327	5.05995
AT1G02965	0	0	0	0	0	0	0	0	1.18277	0	0.471923	0.331676	0	0	0	0	0	0	0	0	0	0	0	0	0	0	0	0.24362	0	0	0	0
AT1G02970	0.520851	1.49963	0.775329	1.21864	0.794218	1.05799	1.04554	0.851962	6.76153	7.28531	8.11136	8.292	1.8059	2.16343	0.972879	1.27007	1.28822	1.44971	0.942308	1.10967	1.11209	0.683076	1.01658	0.649115	2.69149	1.49565	2.37367	2.86164	2.42996	2.32058	2.69064	2.36057
AT1G02980	0	0	0	0	3.35993	4.32019	4.24922	4.36939	107.71	79.3958	100.945	89.9449	0.069161	0	0.288537	0.187004	0.077081	0.074033	0	0	3.03925	2.20364	4.15263	2.73938	58.3121	46.0971	59.1639	61.8871	0.257896	0	0.381387	0.131087
AT1G02990	2.0741	2.71796	1.98851	3.48733	0.747727	0.493935	0.718878	0.483528	4.91234	1.97602	4.57096	2.18881	2.01246	1.82779	1.99149	2.71187	2.65952	2.27416	2.19732	1.60124	0.718762	1.35489	0.717603	0.817021	1.2948	0.676195	1.01781	1.01465	1.80268	2.52584	2.16874	2.10275
AT1G03000	6.97848	7.80936	8.55366	6.22389	2.96632	2.83335	3.28759	3.78085	8.8554	4.81449	10.3671	5.74083	8.07327	5.85281	6.52848	8.28404	6.6285	8.22993	6.31632	6.2041	3.36568	3.55998	3.97734	4.57467	1.41267	1.17014	1.50439	1.85215	7.60322	7.77196	7.58277	6.032
AT1G03010	0.082036	0	0.141174	0.084221	0	0.049546	0	0	0.153146	0	0.194702	0.191826	0.100973	0.279305	0.444028	0	0.68335	0.1164	0	0.196585	0	0.062938	0.075033	0.175966	0	0.138466	0.0593	0.065868	0.109158	0.164482	0.476754	0.160379
AT1G03020	1.52777	0.666244	0.69911	1.9795	0.642835	0	0	1.54005	0.49306	0.974625	0.158421	1.20082	1.52275	1.28086	0.936905	2.04517	3.50976	1.61686	1.18706	1.27664	0.529707	0.934374	0.290097	2.09402	0.845538	0.192133	0.66663	0.14522	1.45665	2.93043	0.661283	1.04363
AT1G03030	6.09895	5.18288	6.10186	6.12412	2.32535	4.69093	4.9095	3.90439	6.58947	8.08147	11.2415	11.7337	9.32763	11.1806	10.4868	10.8169	7.61117	7.24785	6.53172	7.17136	4.18632	5.80414	5.8996	6.17604	5.69682	5.03842	6.16401	4.70048	11.0465	13.3627	11.2589	9.98531
AT1G03040	14.6952	14.4728	16.4138	17.7357	8.57014	9.08022	9.11742	10.054	30.9416	27.5963	29.0365	25.8522	22.2539	19.5644	16.4703	20.4517	13.6007	16.3865	14.3162	16.4193	8.19563	10.0052	10.3311	11.4896	25.716	21.2105	20.7712	21.5964	16.0574	17.4456	18.3741	18.9668
AT1G03050	0	0	0	0	0	0	0	0	0	0	0	0	0	0	0.106989	0	0	0	0	0	0	0	0	0	0.08965	0.192685	0	0	0	0	0	0
AT1G03055	2.56658	0.943686	2.72779	2.21862	1.52547	2.15438	0.964043	1.77294	2.02949	0.174849	0.423165	0.250753	1.53736	1.50616	1.203	2.46627	4.55228	1.75891	2.18031	3.60693	3.77216	2.30554	3.90431	3.06198	0	0.107921	0	0.294768	1.18898	0.992504	2.60222	2.00324
AT1G03060	2.60885	2.76932	2.12133	2.32414	2.13372	1.76266	1.7594	1.83821	2.44243	0.963818	2.83565	1.47648	3.16023	2.06293	2.27098	3.02065	2.57029	2.52814	1.85333	1.84661	0.95005	1.14712	0.984624	1.15811	0.416173	0.376621	0.447477	0.344578	2.31633	2.13236	1.78306	2.57235
AT1G03070	0.623815	0.319866	0.222588	0.5036	631.273	654.991	635.141	610.364	38.6159	48.972	34.3525	30.4739	1.57476	1.50262	1.69367	1.42918	1.73947	0.694995	0.862645	0.350699	413.905	413.3	421.376	419.477	162.85	151.247	167.087	127.661	2.42493	1.76044	2.31295	1.27667
AT1G03080	5.10986	5.30721	6.16004	6.0964	1.5127	1.72624	1.84655	1.74535	6.80811	3.64516	6.92892	5.82231	7.28144	5.93174	6.62741	7.10818	7.29919	6.03353	5.64253	5.0221	1.75115	1.8369	1.9767	2.13167	5.92418	3.43798	6.39663	6.7462	6.97345	7.08929	7.99815	7.56281
AT1G03090	13.8846	26.3071	26.445	25.2101	6.98947	9.84957	9.136	10.7658	5.49824	5.60083	8.15541	4.03686	21.5113	25.3209	23.1171	26.1434	11.7301	12.8339	12.5525	12.6532	8.99051	9.31396	9.79732	10.8893	4.841	4.12087	5.41849	5.0115	18.5588	15.6281	20.8093	16.299
AT1G03100	0.835417	1.02767	1.0159	0.678585	0.12329	0.053519	0.195771	0	1.75157	0.748335	1.63698	1.18987	0.801055	0.970507	0.890141	0.934704	1.06678	1.10118	0.857002	0.567132	0.142851	0	0.202886	0.407408	0	0.098515	0	0.154139	1.21235	0.922456	1.23825	1.01091
AT1G03103	0	0	0	0	0	0	0	0	0	0	0	0	0	0	0	0	0	0	0	0	0	0	0	0	0	0	0	0	0	0	0	0
AT1G03106	0	0	0.164236	0.256305	0.371148	0	0.201706	0	0.208353	0	0	0.208081	0	0	0	0	0	0	0	0	0.318189	0.088744	0	0	0	0	0	0	0.094517	0	0	0.124733
AT1G03110	5.04227	5.07128	4.99392	5.61898	2.15587	2.47103	2.14449	1.40748	10.1075	7.08473	8.37579	7.54106	8.12444	4.11729	5.47245	6.48896	7.84791	6.03518	7.62979	5.19234	3.80833	3.809	3.80019	3.55503	0.806483	0.58125	0.261192	1.16027	6.04533	8.23372	6.62268	6.54219
AT1G03120	0.735683	0.534195	0.49082	0.687785	0.579547	0.210238	0	0.245435	0.264416	0	1.07612	0	0	0	0.285134	0.623203	2.04621	0	0.447919	1.43719	0.879201	1.01116	0.608899	0	0	0	0	0.236498	0.76884	0	0.555839	0.211929
AT1G03130	926.32	1002.51	996.416	1005.49	627.765	616.911	638.399	652.631	29.0958	43.3882	33.4328	31.1472	694.379	673.363	585.332	573.814	779.16	877.373	867.676	894.752	845.756	845.313	788.205	916.275	170.845	179.748	172.202	171.368	603.983	534.27	522.675	520.467
AT1G03140	24.1172	22.6063	23.9901	22.4652	29.1333	30.549	27.7286	32.3843	60.9334	55.7078	63.9648	73.2519	23.682	24.8828	27.1285	27.4756	22.4699	23.8038	23.9588	22.716	27.8521	22.5036	23.0951	24.1277	74.5232	72.7122	74.789	74.5157	25.4315	26.3614	29.1316	29.2348
AT1G03150	11.5858	10.3162	9.32844	11.8887	5.84164	7.76761	5.76724	8.12557	23.5821	26.2408	26.65	21.798	12.553	11.5215	10.6924	10.9792	10.2793	15.5087	8.11477	13.0563	7.65511	6.69719	8.34442	7.38192	11.0976	10.7252	6.81651	14.8157	8.89906	14.6375	14.4169	13.2527
AT1G03160	15.8378	16.9534	18.7412	15.9459	8.19135	8.23145	8.53564	8.04411	4.64602	3.95057	4.96404	3.95317	23.7192	21.5155	23.4026	20.1916	13.7725	14.7858	15.3573	11.3987	9.57709	8.16676	8.54985	7.79157	1.97683	1.11882	1.84812	2.13676	22.2925	20.558	19.6084	19.6513
AT1G03165	2.40967	1.24923	2.73309	1.21073	1.17349	0.383314	1.52545	0	0	0	1.4068	0	0	0	0.716568	0	0.988037	0	0	0.594426	1.75645	0	0	0.326391	0.586533	0	0	0	1.36463	0	0	0
AT1G03170	0.051892	0.078112	0	0.066483	0	0	0.13608	0	0.264254	0.595487	0.627003	0.518036	0.292818	0.325935	0.262302	0	0	0	0.136281	0.151317	0	0	0.070954	0	0.157461	0.279754	0.112505	0.258721	0.212284	0	0.090167	0
AT1G03180	1.86257	1.50949	1.0031	1.02826	2.72848	3.32375	3.72215	3.77228	23.1439	13.4596	23.8438	22.3939	1.80899	1.08679	2.41026	1.73494	1.13111	1.98941	1.59862	1.80594	1.91895	2.69772	4.33333	2.39111	9.4007	5.74031	8.59843	6.56824	0.861213	1.93159	1.69166	1.85567
AT1G03190	2.39976	2.32152	3.22537	2.43276	1.46582	1.65202	1.64827	1.51048	9.26868	5.50474	9.53864	6.14344	2.49347	1.99041	2.22565	2.43154	2.37557	3.62783	2.43889	1.77145	2.67905	1.85101	1.83032	1.59946	3.08047	2.76161	3.66876	3.87253	3.13625	2.418	3.4323	3.02822
AT1G03200	0.291056	0.294339	1.21879	1.75068	0	0.596535	0	0	1.30007	0	1.60597	1.05224	1.13883	0.629679	0.227321	1.34427	0	0.334096	1.13798	0	0	0	0	0	0.519652	0	0	0.419846	0.132009	0.593335	0	1.09836
AT1G03210	5.19974	7.00482	5.11858	5.07681	5.15474	6.20979	4.53588	3.91358	6.74481	8.76109	6.17782	5.9729	9.25559	9.58259	8.06555	12.4494	8.7797	7.49283	10.1049	5.90389	5.15649	3.56087	4.8565	4.94835	5.00901	6.21125	4.65731	4.67073	7.88149	8.14536	11.1053	7.22672
AT1G03220	70.9737	44.9326	48.4131	46.1559	42.9005	35.4019	30.9831	29.4099	217.395	200.511	179.035	113.855	53.8086	45.5815	52.9469	51.9578	101.572	88.467	94.2538	82.5156	23.5468	22.1244	19.5157	23.1853	108.791	94.8774	94.1707	90.2033	54.2277	50.4882	56.8255	57.318
AT1G03230	29.4095	22.884	21.0035	20.4141	6.09459	6.56415	5.55542	7.51392	52.925	46.9405	61.5285	33.783	36.6177	37.4215	41.4682	35.2159	26.4981	24.4901	23.8874	21.9956	3.47496	4.60531	4.75111	4.64268	34.8131	26.5934	31.0049	32.281	41.2715	45.9654	41.2685	46.7764
AT1G03240	0	0	0	0.184476	0	0	0	0	0	0	0	0	0	0.552208	0	0	0	0	0	0	0	0	0	0	0	0	0	0	0	0	0	0.146425
AT1G03250	19.5714	19.626	19.8299	21.797	9.25405	11.239	11.3649	10.2473	10.7668	8.74624	14.8646	13.4937	21.6923	25.344	21.4248	20.7841	15.6258	20.053	21.11	20.1047	13.5599	15.29	12.7104	14.0489	6.27135	5.58669	6.12233	5.12112	22.8765	22.2026	23.5209	20.8352
AT1G03260	5.35977	4.9933	7.17505	4.95476	2.31651	1.77527	2.03321	1.9599	7.87822	5.9281	7.76968	6.54957	4.93165	4.31425	5.79113	5.57582	3.55228	4.71413	4.6123	3.87772	2.43009	3.49851	2.33508	2.60394	7.41808	7.28101	6.85028	6.92601	3.39918	4.92571	4.90404	4.21103
AT1G03270	0.716977	1.00008	0.670814	0.854231	0.725603	0.260395	0.194816	1.20385	0.867549	0.418317	1.51016	0.343407	1.1107	0.848437	0.596008	0.865851	0.914705	1.42587	1.18118	0.311023	0.675403	0.613628	0.449421	0.358712	0	0	0	0	1.30077	0.887923	1.12953	0.841895
AT1G03280	16.2126	16.5236	16.0414	16.4081	5.35846	5.52735	6.77269	6.05126	33.4025	18.9874	31.2176	26.6967	16.3012	17.8202	19.4091	21.8435	14.4396	17.3569	17.4473	17.4262	4.48668	4.45969	4.95035	4.95019	12.9732	11.6668	12.589	14.3391	20.7563	17.2363	19.6908	21.6054
AT1G03290	4.83289	5.04123	5.31398	4.66966	1.38674	2.68727	2.40629	2.11591	6.73404	3.65402	9.98547	7.5573	6.28209	7.22862	9.83855	7.0017	7.25859	5.60265	5.7249	5.79792	2.07897	2.14746	1.92845	1.41822	2.82522	3.22604	2.54023	3.88852	5.63739	5.12755	5.3752	6.21809
AT1G03300	1.26435	1.46599	1.1207	1.48138	0	0.086697	0.039397	0.034549	0.532232	0.098488	1.22232	0.839688	0.559238	0.730562	0.682949	0.564671	1.24757	1.04375	1.44145	0.831425	0.117859	0	0.030919	0.015552	0.358164	0.215525	0.130599	0.814972	0.735454	1.19639	0.967694	1.89342
AT1G03310	15.6811	14.494	14.1392	16.0036	3.72411	3.44019	2.61174	3.51359	9.58266	4.69039	10.997	7.66842	19.3522	18.1588	17.408	21.6302	14.156	18.5597	16.039	15.1549	6.68276	5.15197	4.17317	5.58002	2.02428	1.1236	2.28931	2.96672	22.9349	21.5148	18.1924	19.9774
AT1G03320	0.793156	0.247397	0	0.72051	0	0.602829	0.264051	0	0.756501	0.760312	1.10868	0	0.618834	0.473803	0	0.54768	0	0.1453	0	0	0	0	0	0	0.420038	0	0.135173	0	0.298187	0.133471	0.769064	0.877394
AT1G03325	0	0	0	0	0	0	0	0	0	0	0	0	0	0	0	0	0	0	0	0.078945	0	0	0	0	0.034565	0.031928	0	0	0.031357	0	0	0.008384
AT1G03330	15.6919	16.5918	12.0372	18.1115	13.8421	13.0898	15.6103	13.5967	39.4464	68.8632	49.6327	41.697	20.7395	20.7163	17.3957	22.3791	23.3908	23.176	19.8612	21.3903	16.625	15.5328	18.988	12.7762	48.0653	40.9454	41.845	43.7257	26.394	22.2284	28.3434	22.2573
AT1G03340	0.944298	1.41276	0.843824	0.786063	0.307161	0	0.448033	0	0.964113	0.997945	0.7126	0.770996	0.967501	1.65063	0.926394	1.78208	0.617605	1.56335	1.03755	1.06476	0.678723	0.286006	0.507791	0.358012	0.207057	0.436261	0.105223	0	1.13881	1.2395	1.34065	1.11723
AT1G03350	19.2338	17.6792	16.7308	17.4326	7.13111	6.16741	6.78634	6.80467	13.71	15.4077	16.3361	17.5339	18.2218	17.3484	20.3188	20.2316	18.9159	21.3701	17.8828	17.2541	6.18288	8.05271	7.36237	8.01922	3.85269	7.21144	5.63118	4.91004	20.4685	18.0147	19.2123	20.5932
AT1G03360	3.89266	4.39637	4.35308	3.74021	4.07594	3.2347	3.02165	2.36022	28.7204	21.0132	28.0461	29.2682	5.60279	3.60982	5.40246	4.68302	5.53748	6.42574	4.57915	5.68228	3.09132	3.69768	2.86503	3.33561	15.0787	14.8949	13.5894	14.8601	5.93851	8.36017	6.51834	7.46138
AT1G03365	3.71054	4.10442	4.36018	5.02267	1.67146	1.70339	2.18554	2.10642	7.26374	5.04556	7.63314	6.62912	4.22475	3.34568	3.87672	5.09521	4.27562	3.71515	4.2074	3.29536	2.22595	2.52344	2.31433	3.01978	3.02331	1.96714	2.14474	2.31864	3.77277	4.4223	4.03346	4.8422
AT1G03370	4.02196	4.02969	4.85408	4.78747	2.00208	2.86709	2.36616	2.13951	4.1272	2.62925	3.71268	2.40448	5.90902	4.24441	5.14153	5.31526	5.48288	4.12322	5.72253	4.42351	1.57948	1.54554	1.57351	2.01171	4.6677	3.21761	3.78984	3.65975	4.70275	3.95891	4.07665	4.58819
AT1G03380	7.32327	8.17158	8.72763	7.46696	0.797476	1.43781	0.836192	1.3617	3.71489	1.84943	3.63927	2.76562	8.68192	9.58576	7.51659	8.16353	7.93784	6.97692	6.7225	4.66753	1.49166	1.95338	1.64222	2.71442	2.00544	1.54546	1.72769	1.99239	7.98674	6.88599	6.96673	7.36498
AT1G03390	0	0	0	0	0	0	0	0	0.482746	0.178367	0.289991	0.302637	0.121955	0	0	0	0	0.212707	0	0	0	0	0	0	0	0.143085	0.090466	0.357357	0	0	0.001668	0
AT1G03395	0	0	0	0	0	0	0	0	0	0	0.000226	0	0	0	0	0	0	0	0	0	0	0	0	0	0	0	0	0.035654	0	0	0	0
AT1G03400	9.26025	16.7633	13.9944	13.8992	5.6498	9.11491	6.43367	7.67526	3.78232	3.02386	2.5069	2.78678	12.4184	8.33554	10.6096	9.5061	6.36461	7.76977	6.5783	8.3552	8.24416	9.50769	7.07592	10.7228	1.50315	1.43841	1.76169	1.14801	7.51216	7.20956	7.62864	6.5153
AT1G03410	10.3627	9.59446	13.1313	11.3557	2.7417	2.02619	2.17631	2.33157	2.92893	4.07936	4.89386	5.54675	13.2513	14.6181	13.0353	13.1999	10.0954	9.8879	10.3931	11.7017	3.54082	2.26184	1.93993	3.32299	0.267885	0.776621	0.476377	0.436787	11.885	10.9351	11.0774	7.91199
AT1G03430	10.4023	9.95707	10.156	11.2823	4.03301	4.31843	4.09341	4.09901	6.8238	10.9877	8.13352	5.25682	12.0861	11.6523	9.22014	11.4672	7.51522	9.42701	9.75356	11.3595	7.86385	6.75558	6.02491	7.21407	3.16132	2.55552	3.12787	3.03737	9.572	9.25616	11.4348	10.0874
AT1G03440	12.9769	14.1601	14.2737	14.9419	4.34882	4.33566	7.18269	5.62555	9.00861	10.3947	11.6156	8.97749	7.41696	8.24488	9.18924	11.1647	9.1818	11.8832	9.1282	9.39866	2.62688	4.33415	4.77721	4.22377	6.44732	4.39731	6.4358	6.65439	9.63696	7.11047	7.62489	8.83351
AT1G03445	0.048267	0.220762	0.24793	0.124395	0	0	0.069084	0	0.990949	0.833278	1.77945	0.706526	0.058733	0.248049	0.114737	0	0.185023	0.054982	0	0.115356	0	0.04906	0.071593	0	0.064109	0.045941	0.133553	0.289749	0	0	0	0
AT1G03457	3.60874	4.84394	5.16332	4.11879	3.66866	2.60458	3.53551	3.03275	4.55869	1.60358	6.24451	2.06446	2.5356	2.76573	3.34411	3.13554	5.01889	3.13842	4.71075	1.98411	2.33252	2.03912	2.05748	2.68869	1.78969	1.06903	2.16053	1.67544	2.64348	2.9562	1.85614	1.74636
AT1G03470	2.66844	3.80795	3.52963	3.8846	2.1184	3.99593	4.44463	2.12158	18.675	13.5879	17.4753	20.2019	3.88398	3.24838	3.87461	4.39266	3.45162	3.64124	4.12921	3.40837	2.25546	2.88781	2.26492	2.38522	3.46152	2.96564	3.4278	2.40838	5.77607	3.4246	4.25169	4.63244
AT1G03475	89.1076	94.8472	79.8729	87.1088	76.9263	73.6541	77.7943	72.4228	133.114	112	138.913	171.034	111.682	122.264	117.755	108.316	85.3648	88.2562	81.613	78.3118	78.1654	73.9159	74.2557	77.4971	103.992	95.1934	95.9349	118.978	114.403	114.141	102.896	109.906
AT1G03490	0	0	0	0	0	0	0	0	0	0	0	0	0	0	0	0	0	0	0	0	0	0	0	0	0	0	0	0	0	0	0	0
AT1G03495	2.50411	2.4172	2.1902	1.92549	1.55661	0.89466	1.45008	1.46316	6.50817	5.49645	6.72591	7.5719	2.44699	2.09413	1.99612	2.66174	1.72385	2.29315	3.32734	2.16004	1.88924	1.75173	1.37153	2.30026	1.66556	3.29559	2.81343	2.43275	2.86888	1.93968	2.06195	4.04417
AT1G03502	1.02774	0.945954	0.593639	0.437871	0	0	1.77391	0.640576	0.469262	0	0.701429	0.699092	2.25517	2.05459	1.38392	2.42893	2.14941	1.84798	1.10166	0.237225	0	1.41538	1.26348	0.851676	1.98871	1.36867	0.525859	0.57323	0.990982	0	1.47443	1.6803
AT1G03506	1.52986	0	0.407457	1.456	0	0.514091	0.719289	0	0.944622	0	0	0	1.63717	1.44909	3.24953	1.87388	0.825258	2.21062	0.288712	0	0	1.13691	0.886649	0.334129	1.87337	1.69104	0.93356	0.033236	0.58895	1.40575	1.44901	2.38847
AT1G03510	0.491863	0.119692	0.16135	0.616345	0	0.21403	0.256765	0.115913	1.52635	1.83998	2.2293	1.63026	0.341339	0.617316	0.674918	0.877912	0.226734	0.369257	0.973485	0.644531	0.126922	0.255238	0.074766	0.109949	0.227431	0.484382	0.082877	0.3399	0.338904	1.17795	1.19801	0.518188
AT1G03515	0	0	0	0	0	0	0	0	0	0	0	0	0	0	0	0	0	0	0	0	0	0	0	0	0	0	0	0	0	0	0	0
AT1G03520	6.02753	4.62338	2.74729	4.77194	0.469585	0.659153	0.371434	0.913352	3.73031	2.43279	2.75635	3.29558	3.65711	3.81337	4.30818	4.03075	3.98359	4.67511	3.83338	3.31516	0.915168	0.94639	0.633447	1.02783	0.524744	0.669352	1.27502	0.750143	3.72634	4.0674	3.66951	4.18909
AT1G03530	3.69195	2.60545	3.58922	2.98821	1.34288	1.21844	0.888738	0.886849	8.2073	5.40659	9.52645	6.45458	3.67617	2.90159	3.62129	3.44715	4.31814	3.73197	3.24878	3.12358	1.25353	0.879282	1.22062	2.17944	4.75848	3.2576	3.82203	4.97289	3.32908	4.05721	3.73936	4.76018
AT1G03540	0.30139	0.52079	0.336461	0.498903	0.196108	0.048771	0.147179	0	0.873774	0	3.04135	0.771937	0.609701	0.154266	0.507462	0.514181	0.504348	0.571969	0.592103	0.68035	0.044906	0	0.095549	0.141352	1.80644	0.845501	1.49705	3.4962	0.614453	0.4982	0.29953	1.18959
AT1G03545	1.61621	0.462688	2.79227	2.28051	0.277376	0	0.433379	0.386958	4.78822	1.47573	4.75081	0	1.85471	0.877803	1.13447	1.9358	1.19015	1.8535	2.52367	0.763279	0.283192	0.556691	0	0.315028	2.32351	1.18025	0	1.69093	1.40343	1.61284	1.53857	0.998911
AT1G03550	3.63878	5.41966	4.85362	6.31691	2.50754	2.02449	2.60648	2.22185	9.94351	7.91673	7.76326	11.5739	6.40226	5.70569	3.7462	5.49604	6.57732	5.30676	6.85342	8.2656	3.94615	2.11177	2.28642	3.30816	2.92931	2.63148	3.19395	1.75595	5.18468	2.46738	5.96665	4.02179
AT1G03560	3.53561	2.18969	4.47995	3.98037	1.78334	0.572581	0.744086	0.891271	2.27451	1.23248	4.21818	2.06618	3.99501	2.15717	2.2789	3.87717	3.66084	3.60293	3.43936	3.74851	0.821384	1.72391	1.0479	0.386677	0.330975	0.251212	0.451055	0.771978	4.07234	4.39003	2.75704	3.90393
AT1G03570	0	0	0	0	0	0	0	0	0	0	0	0	0	0	0	0	0	0	0	0	0	0	0	0	0	0	0	0	0	0	0	0
AT1G03590	9.11048	8.95807	12.5448	9.7716	5.02105	5.05566	5.43746	9.53531	2.5876	1.94397	2.3597	2.47628	10.468	9.6564	8.12379	9.07594	9.14599	9.27696	9.67595	8.36947	8.92039	7.17106	8.02618	7.51293	1.14285	0.962393	1.59858	1.5603	8.90376	11.0417	9.70286	9.49116
AT1G03600	302.177	316.877	291.656	311.213	298.054	269.943	274.767	264.192	135.514	183.399	140.292	125.826	311.867	288.592	296.983	282.927	328.864	349.585	328.466	404.485	358.811	359.566	332.386	357.479	249.384	270.469	274.907	270.729	283.507	253.386	262.919	249.747
AT1G03610	10.6656	14.1474	17.4991	13.5683	5.86375	5.41856	7.94695	9.67693	6.38803	7.14309	5.47738	6.44087	11.7693	14.9827	11.7787	12.533	12.1569	12.7712	11.5265	11.2459	6.6188	9.34357	7.37949	9.29012	2.9999	3.61233	4.05841	4.70606	13.0794	12.8054	11.2217	13.2915
AT1G03620	0.659297	0.462032	0.755582	1.207	0.206841	0.525889	0.479204	0.871488	0.447755	0.503936	0.458374	0	0.465245	0.832397	0.280685	0.900352	0.427408	0.241603	0.103823	0.340605	0.181318	0	0.576113	0.320846	0.335571	0.93243	0.939518	0.857537	0.65005	0.48402	0.755789	0.126003
AT1G03630	80.1132	77.2079	80.2268	81.0137	70.3215	66.9586	81.0837	67.3065	80.2747	70.3243	86.7797	121.127	106.828	95.4419	91.7802	85.3416	112.608	96.3396	106.797	80.0255	100.222	90.1459	81.4672	91.1155	120.935	116.034	118.457	142.629	122.582	108.521	98.9856	97.0456
AT1G03640	0	0	0	0	0	0	0	0	0	0	0	0	0	0	0	0	0	0	0	0	0	0	0	0	0	0	0	0	0	0	0	0
AT1G03650	1.821	2.77847	1.65394	3.12299	2.47748	0.876607	1.19337	2.25207	4.96037	3.25352	3.66206	7.38593	2.10432	2.42063	2.50999	2.66546	1.89485	1.69083	1.37667	0.865631	1.72039	1.77482	2.16884	1.44173	0.990884	1.51146	1.26246	3.12426	2.3503	3.05084	2.91809	0.964477
AT1G03660	1.31949	0.423931	1.50631	0.911962	0	0.175253	0.302532	0.097438	0.413901	0	0.364826	0.139955	0.820095	1.35652	0.878034	0.622379	1.42361	1.20748	1.68656	0.736393	0.131437	0.367662	0.513823	0.110686	0.189335	0	0.803721	0	1.28462	1.12412	1.53423	0.721699
AT1G03670	0	0	0	0	0	0	0	0	0	0	0	0	0	0	0	0	0	0	0	0	0	0	0	0	0	0	0	0	0	0	0	0
AT1G03680	279.463	307.294	297.912	285.506	191.285	182.906	182.461	192.671	49.4428	35.4058	46.0327	30.8623	308.121	299.855	297.385	290.679	250.977	260.3	255.762	234.823	225.474	210.991	199.873	225.692	110.633	98.2084	114.828	122.16	279.099	238.968	217.343	232.146
AT1G03687	5.68503	4.24413	5.98871	5.48995	2.97268	3.12331	2.95812	3.3475	11.389	5.91714	13.153	5.51747	6.13133	5.50381	6.03807	7.91788	7.05275	4.98057	6.74129	5.96216	4.54906	4.77338	4.90022	4.82752	1.73289	1.02615	0.872316	1.41694	6.47573	7.08505	4.11862	5.96047
AT1G03700	0.768646	0	0.417361	1.55381	0.642606	0.775744	0	0.176024	0	0	0	0	1.53931	0.584904	0	0	7.18422	1.41419	3.36189	3.0951	0	0	0.543993	0.639731	0	0	0	0.177567	0.300922	0	0.154037	0
AT1G03710	0	0	0.15709	0.117363	0	0	0	0	0.222404	0	0.661327	0.807296	0.674009	0.156618	0.606415	0	0.245569	0.271586	0.26857	0.693403	0	0	0.267031	0.152781	0.199801	0	0	0	0.177089	1.18624	0.48587	0.120222
AT1G03720	0	0	0	0	0	0	0	0	0	0	0	0	0	0	0	0	0	0	0	0	0	0	0	0	0	0	0	0	0	0	0	0
AT1G03730	6.41457	3.30352	5.97108	5.91687	1.51955	2.76825	3.49467	2.26696	7.33457	6.04694	6.14123	4.02954	8.09653	8.80829	8.78435	6.90391	8.34429	6.78386	5.29081	5.67203	1.07789	1.03299	1.14937	1.16094	2.74603	2.89606	3.55824	3.6136	7.40849	7.59695	8.19402	8.53502
AT1G03740	13.2542	13.0268	11.1478	12.2806	4.10559	3.95022	4.40419	3.47443	4.45054	2.11242	5.48093	2.90329	16.6703	13.3004	13.8036	14.4722	12.4012	11.1969	10.0127	6.85939	3.36124	2.88427	2.56338	2.57664	10.3984	7.98604	8.79281	9.14967	11.6515	11.1365	11.4253	12.1818
AT1G03743	0	0	0	0	0	0	0	0	0.775303	0	0	0	0	0	0	0	0	0	0	0	0	0	0	0	5.43448	0.957818	2.24417	6.16856	0.617333	0	0	0
AT1G03746	0	0	0	0	0	0	0	0	0	0	0.594152	0.699092	0	0	0	0	0	0	0	0	0	0	0	0	5.07222	0	5.22506	1.73491	0.181569	0	0	0
AT1G03750	1.22258	1.18826	1.67408	1.8613	0.627526	0.68013	0.538245	0.873684	12.7008	9.9187	11.8548	6.76	2.12418	1.67104	1.49454	1.38862	1.00022	1.36035	1.33764	1.26761	0.665476	0.857302	1.05965	0.878161	4.59494	4.30449	5.45076	4.81444	2.12618	1.94866	2.27489	1.61082
AT1G03760	2.9665	3.2059	4.44567	2.58879	1.58083	1.40914	1.84359	1.4612	23.1712	18.6233	22.2613	18.7474	3.82429	3.46475	3.83371	4.55504	4.19767	3.29447	3.3518	5.24314	1.70568	1.63718	1.86062	2.99103	15.0348	15.2915	12.0891	16.9744	4.18381	4.20053	4.62218	4.8429
AT1G03770	1.49742	0.863119	1.83077	1.71984	0.540129	0.580914	1.08371	1.0513	5.55549	4.24652	8.88583	3.8828	2.63878	1.88926	1.7312	2.41015	1.7955	1.58352	0.555742	1.15012	1.34304	0.796912	0.733709	0.743917	1.70671	1.14434	2.06649	1.57354	1.74249	2.21983	2.28572	2.66509
AT1G03780	3.4043	3.06528	2.93814	3.73836	1.88939	2.22253	1.94506	1.83118	0.237522	0.567782	0.777173	0.778595	5.07993	1.71711	2.60899	3.48071	4.58492	3.95287	3.89757	2.92755	3.09644	1.77049	2.33575	2.38833	0.372573	0.254525	0.306142	0.163708	4.08172	3.11908	3.5161	4.05608
AT1G03790	0.499552	0.843114	0.8384	1.08333	0	0.439541	0.169385	0.299741	0.500708	0	0.593284	0.394959	0.259663	0.175254	0.156685	0.095936	0.532634	0.49486	0.889922	0.49903	0.063222	0.075067	0.301024	0.490181	0	0.396242	0.091043	0	0.149758	0	0.45898	0.111718
AT1G03800	0.331086	0.237967	0.138975	0.177797	0	0.059442	0.376704	0.454909	3.07941	3.23351	1.07516	2.62323	0.264108	0.188486	0.213835	0.18327	0.481154	0.377609	0.479137	0.12871	0.214999	0.192539	0.118929	0.580021	0.612165	1.15207	0.890355	2.20207	0	0.392109	0.178322	0.316806
AT1G03810	0	0	0	0	0	0	0	0	0	0	0	0	0	0	0	0	0	0	0	0	0	0	0	0	0	0	0	0	0	0	0	0
AT1G03820	1.86864	0.682676	0.771482	1.40163	0	0	0.39336	0.396736	0	0	0	0.134608	7.33179	10.5351	9.80528	12.0926	2.68152	2.37452	2.78283	1.80881	0.196296	0.136306	0.445201	0.115555	0	0	0	0.120587	14.6106	16.8613	18.4337	17.1559
AT1G03830	2.26606	3.01839	1.89811	2.80065	0.468699	0.903951	1.32843	0.952624	9.67347	5.25593	10.7379	10.0142	3.0424	2.30061	2.91716	4.01444	3.07011	2.37302	2.5541	2.31459	0.975624	1.06387	0.909067	1.18775	2.87696	2.3612	3.13276	4.74683	2.96823	3.23947	3.71923	3.37999
AT1G03840	0.67986	0.639819	0.234281	0.28191	0	0.258516	0	0.075617	0.377773	0	0	0.160686	1.07507	0.315484	0.547038	0.779826	1.15023	1.06	1.62801	1.21494	0	0.229307	0.29322	0	0	0	0.08179	0.150966	0.902726	0.268297	0.386382	0.722334
AT1G03850	12.245	7.92498	10.0288	10.5433	11.3876	8.62801	5.28989	5.4111	1.95508	5.89907	2.00448	1.49952	16.8122	21.2796	20.9276	17.3013	14.0214	11.7975	15.5261	14.9185	5.52563	3.84894	8.71803	8.0671	2.9237	4.68923	0.838556	2.60106	10.3806	15.4689	13.1845	11.6881
AT1G03860	22.6663	22.2008	24.6143	21.2203	58.2061	55.8211	51.6452	50.083	300.987	260.21	302.364	210.54	28.1942	27.8057	24.798	32.497	33.0446	28.8495	29.4702	27.5737	44.3768	39.0753	43.9614	35.9973	248.261	248.573	247.247	267.411	31.299	31.4688	33.5935	39.4402
AT1G03870	151.755	152.27	158.373	128.599	55.0059	43.9795	48.5561	64.0311	19.703	27.5725	24.256	19.6437	74.1303	77.2001	89.9379	85.1617	177.529	167.693	196.434	159.891	51.9787	61.9295	58.9089	56.0771	55.3185	71.6265	42.192	38.8616	79.8057	97.348	78.3571	81.4002
AT1G03880	0.169878	0.30856	1.08539	0.344464	0	0	0	0.440911	0	0	0	0.104886	0	0	0	0.089545	0.494926	0	0.756255	0.564968	0.233404	0.239575	0	0	0	0.089389	0	0	0	0	0	0
AT1G03890	0	0	0.09583	0	0	0	0	0	0.218819	0	0	0	0	0	0	0	0	0	0	0	0	0	0	0	0	0	0	0	0	0	0	0
AT1G03900	38.8264	36.5672	34.1643	32.252	25.9372	25.7332	29.5434	26.2517	58.4706	60.2032	58.6732	56.4702	52.6353	48.0079	56.676	50.9807	38.6039	36.4278	45.8625	38.969	27.6217	24.1484	25.1406	25.5462	49.1491	56.0583	52.3141	53.0678	49.8565	44.7538	45.4259	47.8291
AT1G03905	1.43019	0.545619	0.880905	1.39993	1.9258	1.73004	1.82346	1.59515	3.47363	3.36336	3.24629	3.34886	1.24452	1.56777	2.16296	1.46031	2.5493	2.14899	1.54608	1.69247	1.19957	0.957179	1.16277	1.34001	2.6595	2.52402	4.05743	3.15116	3.2519	2.6709	2.4939	1.62307
AT1G03910	12.7975	12.1876	14.178	13.3926	13.4665	12.6044	15.3389	12.3339	62.7	43.9652	58.2207	54.5346	16.3244	14.9248	13.0652	16.5623	14.0377	14.2961	14.5466	12.6956	9.63328	10.4076	11.7558	9.86495	45.5016	33.3847	39.5058	47.7097	16.5412	17.1477	15.4731	17.1394
AT1G03920	0.38021	0.329358	0.591557	0.227463	0.261346	0.304158	0.087058	0.117978	0	0.147945	0.606421	0.366266	0.517828	0.156484	0.375586	0.677874	0.59509	0.139142	0.436971	0.300702	0	0.064471	0.506259	0.281596	0.996968	0.681562	1.00888	0.774517	0	0.164015	0.254233	0
AT1G03930	8.80571	10.4901	9.79612	9.82595	3.27893	2.8104	3.81983	2.64982	9.71468	4.6463	8.56503	6.2453	9.91966	11.5587	10.4379	10.5914	7.82547	8.64209	9.26245	9.01687	3.30044	3.44761	4.05281	3.46247	3.11197	2.82095	2.59732	2.36162	9.36233	9.8561	9.88528	11.5736
AT1G03935	6.401	3.18942	2.39288	5.44149	0.91707	3.705	1.73387	3.45322	1.40802	4.43805	2.08816	0.650879	7.13969	4.18544	7.28407	9.75562	2.86947	4.69029	1.76435	2.55823	2.68069	2.66762	3.46028	0.62148	5.86828	2.8074	6.73497	5.54373	2.00101	6.69077	5.99363	3.25115
AT1G03940	2.04497	1.38725	2.13837	2.40498	0.916109	0.630905	1.42997	1.40428	7.29971	8.18818	7.38666	10.457	3.03744	1.83522	1.41803	1.93412	2.61497	1.66477	2.74441	2.18877	1.0935	1.26002	0.485661	1.53363	8.08181	8.43637	6.02337	7.28098	1.70036	2.15324	2.26382	2.49379
AT1G03950	9.23433	6.61366	7.76293	9.11444	5.98381	6.02412	3.58141	4.55729	3.00117	2.70177	5.73965	2.47177	7.16753	11.2814	7.62611	10.1466	5.02969	7.49679	7.36391	7.18594	3.6854	5.07421	4.69841	3.20926	2.55931	3.81809	1.16948	2.71344	6.71071	8.43291	6.73118	7.2145
AT1G03960	2.69153	2.94924	3.52731	2.89854	1.86661	1.00419	1.61965	1.26921	6.55122	5.02113	7.61511	4.49747	4.38554	2.97614	2.11478	3.76378	2.35107	3.63297	4.42308	3.67698	0.586538	1.7149	1.63158	2.39818	4.78793	4.61718	4.59527	4.53842	3.98898	3.10844	2.66172	4.18621
AT1G03970	12.3803	12.329	11.8162	12.9831	26.6694	25.218	23.7561	17.8094	17.0376	11.075	12.5287	12.5353	15.3008	15.1278	18.3422	15.6012	11.427	12.1768	11.9229	8.84159	19.0773	23.2589	18.6675	20.0634	38.9438	41.6242	44.5235	30.025	15.39	17.2129	16.169	11.1212
AT1G03980	0.474461	0.399934	0	0.589064	0	0	0.22919	0.142222	0.550859	0.278301	0.641078	0.330617	0.268836	0.137463	0.166917	0	0	0.615894	0	0	0.448238	0.372375	0	0.188547	0.132848	0	0.313768	0	0	0	0.153138	0.080014
AT1G03982	0	0	0	0	0	0	0	0	0	0	0	0	0	0	0	0	0	0	0	0	0	0	0	0	0	0	0	0	0	0	0	0
AT1G03987	0.553346	0	0	0	0	0	0	0	0	0	0	0	0	0	0	0	0	0	0	0	0	0	0	0	0.686265	0	0	0	0	0	0	0
AT1G03990	1.15646	0.925585	1.06195	0.927597	0.678282	0.786232	0.482157	0.438515	1.98867	1.51561	1.92775	1.06242	0.490113	1.43023	1.2838	0.819565	1.3113	1.49377	1.11389	1.18028	0.668578	0.310361	0.537752	0.573092	1.50491	1.45505	1.95435	2.0095	0.718064	1.18468	0.796993	0.707643
AT1G03993	0.026401	0.000998	0.001117	0.050028	0.031219	0.001519	0.034125	0	0.086401	0	0.305083	0.002881	0.030825	0.001951	0.030392	0.022208	0.042897	0.006416	0.049669	0.001511	0.159172	0.003464	0.077652	0.046013	0.003711	0.004585	0.062891	0.032778	0.01332	0.001726	0.02116	0.06312
AT1G03997	0	0	0	0	0	0	0	0	0	0	0	0	0.196307	0	0	0	0	0	0	0	0	0	0	0	0	0	0	0	0	0	0.605752	0
AT1G04000	8.17525	6.64532	7.68339	10.7879	2.06721	1.49399	3.50779	2.96778	6.30033	11.1003	8.7078	7.86106	10.154	11.8066	7.81007	8.07589	8.48553	6.22157	9.83085	9.20126	3.9281	2.93429	3.57322	3.01751	2.68873	3.23178	3.06732	1.09773	7.34466	6.50375	6.90191	7.24505
AT1G04003	0	0	0	0	0	0	0	0	0	0	0	0	0	0	0	0	0	0	0	0	0	0	0	0	0	0	0	0	0	0	0	0
AT1G04007	4.97067	1.82253	1.03738	2.49953	0.897274	1.46169	0.685136	2.39979	5.67176	0	4.64949	1.06509	5.26386	3.01595	3.43168	1.20675	1.49794	0.980055	3.48375	1.42765	0.596053	1.82406	0.631259	1.38171	0.394247	0.619456	0.883096	0.56894	1.87909	2.04707	2.72476	3.01378
AT1G04010	1.75545	1.31006	1.93043	1.64282	0.965604	1.21492	1.48156	0.934222	7.71977	4.47739	7.28038	3.25972	2.01484	1.52172	0.80831	2.20851	1.39463	1.39162	2.07564	1.30022	0.809895	1.14615	0.442988	0.489678	5.59112	2.6282	4.65192	4.67929	1.54576	1.91704	1.75503	1.92279
AT1G04013	1.99793	3.21114	2.88605	2.77181	1.6279	1.56705	0.8451	0.641908	1.52386	0.138977	0	0	7.39002	8.72206	5.04424	3.51103	0.865921	4.24181	3.05699	5.47493	0.879423	1.19265	0.843135	1.21237	1.19185	4.18046	1.08224	0	4.78547	5.27829	5.64165	5.59294
AT1G04017	2.12286	0.031642	0.544387	1.3243	0	0.666735	0.522958	0.180653	2.08932	0.863754	0.115023	0.463694	2.47455	1.3308	0.690093	0.260342	1.68411	0.271441	0.386808	4.19552	1.45727	0	0.600607	0	9.05997	5.33722	3.85245	2.45943	0.242249	0.588548	0.286213	0.360079
AT1G04020	2.63985	1.50731	0.905871	1.76849	1.25838	0.813078	1.51989	0.943271	0.076716	0.383814	0.349582	0.371005	3.14558	2.83663	3.02235	3.55352	3.71405	1.94954	2.41807	2.24799	1.63867	1.65706	1.09785	2.03414	0	0	0.074457	0.128927	4.21101	4.38746	3.69206	3.37779
AT1G04023	0.457917	0	0.012274	0	0.028648	0	0	0.258516	0	0	2.03256	0	0.027778	0	0	0	0	0.36968	1.15397	0.071589	0	0	1.04067	0	0.000828	0	0	1.07886	0	0	0.021581	0.009239
AT1G04027	0.643893	0	0.10463	0.278829	0.540416	0	0	0	2.59777	0	1.40286	0.699092	0.648578	0	0.587861	0.884878	0	0	0	0.460215	0	0	0	0	0	0	0	0	0	0.464344	0	0
AT1G04030	2.86437	2.51599	2.74064	2.84415	2.99877	1.11486	1.54225	1.97986	4.72905	2.94861	3.6189	3.34641	3.85412	3.97232	4.00114	3.9042	5.07925	3.70938	5.55248	5.53863	1.89593	1.93772	2.2673	1.77091	0.593958	1.46284	1.27568	2.03661	3.63283	4.12402	3.34463	4.49428
AT1G04033	0	0	0	0	0	0	0	0	0	0	0	0	0	0	0	0	0	0	0	0	0	0	0	0	0	0	0	0	0	0	0	0
AT1G04037	0.279585	0.546381	0	0.567168	0	0	0.232018	0	0.163221	1.39639	1.49373	0.401907	0.636474	1.15813	0.765192	0.745684	0.538687	0.312479	0	0	0	0	0.290191	0	0	0	0	0.60874	0.699811	0	1.15802	0.154198
AT1G04040	103.313	102.384	104.961	91.0202	78.9381	61.4823	60.2826	63.8302	14.0607	15.7445	12.3338	12.636	75.6227	84.1776	89.4892	88.0733	149.161	130.653	147.794	116.459	62.2233	67.6553	67.5156	58.4607	25.3659	36.319	30.6806	32.8235	87.3288	93.6938	72.4007	93.4879
AT1G04043	0	0	0	0	0	0	0	0	0.00908	0.009834	0.001362	0.001552	0	0	0	0	0	0	0	0	0	1e-06	0	1e-06	0.000529	0.001186	0.000204	0	0	0	0	0
AT1G04047	0	0.953093	0.995813	0.433937	0.545806	0.32213	0.958996	0.011642	0	0	0.250339	0.005184	0	0	0	0.318469	0.532154	0.066951	0.248326	0.975204	0.024786	0.028059	0.420983	0.01494	0.006487	0.370734	1.28563	1.41221	0.750099	0.456182	0.651868	0.852012
AT1G04050	0.925978	1.11681	0.522165	0.974226	0.478209	0.418116	0.289328	0.202382	1.88252	1.01698	3.08641	1.7219	1.01021	0.324124	0.769001	0.84564	0.702795	0.878785	0.707951	1.00581	0.576252	0.655545	0.471273	0.39078	0.835766	0.848046	1.17857	0.757769	0.402186	0.948039	0.722878	0.441214
AT1G04053	0.80483	3.6228	2.65245	0.425559	2.22847	0	1.26683	1.50634	1.75779	0	2.69264	1.9639	4.10077	3.35668	1.32295	2.38309	8.62865	4.03402	7.86811	3.31674	1.13755	2.48054	1.83254	0.699552	0	0.561134	0.441406	0.638334	2.45151	2.65781	1.54157	1.88636
AT1G04057	0	0	0.056139	0	0	0	0	0	0	0	0	0	0.045748	0	0	0.008871	0.56694	0	0	0	0	0	0	0	0	0.001217	0	0	0	0	0	0
AT1G04063	0	0	0	0	0	0	0	0	0	0	0	0	0	0	0	0	0	0	0	0	0	0	0	0	0	0	0	0	0	0	0	0
AT1G04067	0.712392	0.084369	0.284457	0.106098	0.008191	0.037745	0.379944	0.090276	0.884055	0.353112	2.32842	3.65741	0.239702	0.358981	0.249599	0.032344	0.792876	1.49906	0.138922	0.548982	0.224569	0.216682	0.114377	0.494557	0.839459	0.656114	1.43497	0.625465	0.128609	1.5477	0.713377	1.49229
AT1G04070	5.56703	4.64386	4.15016	4.3772	1.63677	1.35675	3.89312	5.25272	14.6161	33.6557	20.4045	25.6921	5.33281	5.70393	10.0482	7.2117	8.58208	8.76073	9.34944	7.00711	2.94929	5.30955	6.00922	3.54476	13.9029	19.5795	10.7835	17.7757	10.7514	11.1588	11.8846	8.51189
AT1G04073	1.72384	4.20048	0.56428	1.62705	0.272553	0.352816	0.398365	0.814626	0.558235	1.31131	1.75381	2.30667	0.462084	1.00374	1.60119	1.526	0.533597	2.28477	2.20289	1.49896	0.003981	1.67608	0.827528	0.574074	0.010523	0.032201	0	0	2.83776	1.35615	1.7708	1.52669
AT1G04077	2.95436	2.73688	2.97677	2.08678	2.2284	0.307987	1.00066	0.713181	5.79312	2.51062	5.73581	2.83963	4.23652	3.22361	3.0375	3.1781	1.67745	2.79119	3.38983	3.35576	0.791953	0.88633	0.522633	1.85921	5.66708	3.53967	4.89461	4.44624	2.9013	1.69416	3.50583	2.38865
AT1G04080	18.5521	20.6825	23.0574	20.1027	18.6908	20.9095	21.8076	19.5974	61.0304	37.9583	66.7922	43.7708	23.4289	19.2509	20.6784	23.4145	20.798	22.7505	23.7721	19.3249	19.9294	19.8132	18.3121	18.7172	34.8324	25.1275	32.5581	36.2373	21.8265	25.1356	23.9068	24.0856
AT1G04083	1.65039	0	0	1.09128	1.98647	4.1018	3.51212	3.76156	3.92683	8.29288	5.70015	3.13431	0.871687	0	0.737378	0	0	0.103238	0	0.395638	6.5533	2.09387	5.78661	2.5689	1.4624	0	1.99377	0	1.12453	0.55767	0.412523	0
AT1G04087	0	0	0	0	0	0	0	0	0	0	0	0	0	0	0	0	0	0	0	0	0	0	0	0	0	0	0	0.19369	0	0	0	0
AT1G04090	0.358897	0.40797	0.442307	0.424818	0	0.105986	0.092408	0.196727	0.482452	0.64724	1.0558	0.612285	0.184026	0.462222	0.106887	0.635218	0.53788	0.44285	0.17658	0.093107	0.085582	0.215793	0.166616	0.536747	0.46907	0.760444	0.767411	0.712874	0.141899	0	0.17788	0.71353
AT1G04093	0	0	0.20666	0	0	0.294649	0	0	0	0	0	0.294207	0	0.273167	0.280093	0	0	0	0	0	0	0	0	0	0	0	0	0	0.202891	0	0	0
AT1G04097	0	0.019029	0	0	0	0	0	0.014916	0.31341	0	0.399695	0	0	0	0	0	0	0	0.057017	0	0	0	0	0	0	0	0	0.057185	0	0.478713	0	0
AT1G04100	2.97825	2.29287	4.84106	2.7442	2.60156	0.885102	1.78336	1.83426	4.87202	4.42446	5.23542	5.61418	3.06157	3.85702	2.27876	2.79446	2.78581	4.27872	4.71756	3.37714	2.30225	1.35811	2.4931	2.28037	5.10897	3.77136	5.39733	3.95466	2.43334	2.57667	3.19142	3.94142
AT1G04103	0	0.265737	0	0.186856	0	0	0	0	0	0	0.055428	0	0	0	0	0	0.341243	0.149444	0	0.004405	0.254323	0	0	0.250412	0.264862	0	0.10231	0	0.109573	0.506902	0	0
AT1G04105	0	0.229603	0.553126	1.26262	0.228581	0.558901	0.676439	0.109319	0.573763	0.318597	1.54451	1.27102	0.838403	0.494513	0	1.20244	0.537544	0.510954	1.24979	1.11461	1.01076	0.144644	0	0.687834	1.09615	0.321434	0.587577	0.276766	1.61898	0	0.413509	0.273925
AT1G04110	2.94202	2.22918	2.52346	3.02312	0	0.084898	0.062909	0.101962	0.006171	0.054212	0.787119	0.369437	3.36051	2.29701	2.53691	3.5376	2.72886	2.91927	1.35712	1.4883	0.355577	0.146005	0.051069	0.25703	0.575942	0.53307	0.844932	0.936376	2.57079	2.52085	2.15518	2.44411
AT1G04117	2.36342	1.34032	2.1935	2.29435	0	0.16184	0	0.506189	5.09451	5.43926	4.39774	6.54623	2.33826	3.1135	1.80126	1.74741	1.37772	2.55361	3.3758	3.29158	0.519406	0.532902	0.705515	0.257676	1.72868	4.30699	1.56183	2.13939	1.50028	3.14092	1.2787	1.46926
AT1G04120	6.55928	6.44203	6.64809	6.9436	2.06757	2.24801	1.98471	1.88776	16.1354	6.94299	18.5903	11.3222	8.70806	7.46343	8.07952	9.09504	9.25614	7.29625	9.13841	5.54469	1.95871	1.68438	1.96132	2.10302	4.17023	3.59314	3.71804	6.48708	9.04124	8.58966	9.57928	11.1157
AT1G04123	0.238812	0	0	0	0	0.339909	1.50812	0	0.262804	0	1.88228	0.170327	0.160246	0.442939	0	0	0.467568	0	0	0	0	0	1.20585	0	0	0	0	0	0.031348	0	0.408684	0
AT1G04127	0	0	0	0	0	0	0	0	1.01015	0	0	0	0	0	0	0	0	0	0	0	0	0	0	0	0	0	0	0	0	0	0	0
AT1G04130	2.80026	2.62023	3.12066	1.99339	22.9849	29.1518	25.6074	22.8255	28.2865	22.8829	30.8127	25.2361	3.81671	2.8584	3.48199	4.17139	4.13063	3.40381	2.21305	2.28413	16.1028	18.3199	17.6841	13.8378	20.2352	16.8314	19.7625	19.8529	3.25881	4.25125	3.21871	3.96437
AT1G04133	0.612207	0.396312	2.16961	0.651092	0.162958	0	0.219556	0.024561	0.433582	0	0.285224	0	1.19588	1.98016	0.581715	0.964889	0.335405	0.036463	0.223178	0.0763	0	0.105676	0.209583	0	0	0	0.328914	0.060014	0.003468	0.241177	0.394469	0.148747
AT1G04137	0	0	0	0	0	0	0	0	0	0	0	0	0	0	0	0	0	0	0	0	0	0	0	0	0	0	0	0	0	0	0	0
AT1G04140	16.5657	19.6068	19.8403	20.1715	10.915	10.5653	9.8773	8.88911	19.6278	10.3132	19.0803	10.1758	19.4543	18.5492	16.3062	21.2186	17.1151	18.3353	17.7756	12.3918	9.10787	8.94076	8.87517	12.0134	11.8565	10.3897	12.8923	12.7235	18.0069	15.5701	17.0461	18.6283
AT1G04143	0	0	0	0	0	0	0	0	0	0	0	0	0	0	0	0	0	0	0	0	0	0	0	0	0	0	0	0	0	0	0	0
AT1G04147	0.143192	0.538251	0.460648	0.456882	2.42641	3.61653	1.01908	1.0437	3.06373	0.133804	1.82396	3.3053	0.246312	1.31841	0.285731	0.565141	0.81733	0	0.432089	0.507793	1.57405	0.813043	1.12146	1.37997	0.218835	1.09926	0.228071	0.133241	0.040163	0.748902	0.797966	0.552772
AT1G04150	0.093003	0.039785	0.189688	0.137966	0	0.077536	0	0	0	0	0.142015	0.106874	0.140122	0	0.026875	0	0.193278	0.053091	0.10216	0.248094	0.218595	0	0.112572	0.04879	0	0.044687	0.172688	0.217882	0.103613	0	0.027603	0.187686
AT1G04153	0	0	0	0	0	0	0	0	0	0.476751	0	0	0.224841	0	0.174938	0	0.38376	0	0	0	0.279574	0	0.216664	0.875868	0	0.29734	0	0.442527	0	0	0	0
AT1G04157	0.007262	0.034133	0	0.189753	0.002767	0	0	0.008869	0.010859	0	0	0	0.036853	0.041375	0.007654	0.017654	0	0.007051	0	0	1.87496	0.009927	0	0.115311	0.009972	0	0	0	1.35339	0.020845	0.706513	0.014937
AT1G04160	1.40081	1.6291	0.729203	1.47406	1.06346	1.23906	1.17508	1.16957	3.527	2.48612	4.06277	2.35686	0.909284	0.589673	0.73922	0.876199	1.64623	0.982526	0.761313	0.930355	0.711631	0.624498	0.68922	0.335455	0.604787	0.747113	0.775391	1.02477	0.62811	0.788093	0.746241	0.918364
AT1G04163	0.25034	0.20796	0.380803	0.174616	0	0	0.02835	0.128655	0.771065	0.008698	1.06648	0.563883	0.668951	0.336205	0.971013	0.931135	0.101454	0.335844	0.522538	0.356616	0.158384	0.199456	0	0.063918	0	0	0.251684	0.222027	1.43335	0.497946	0.633392	0.555025
AT1G04167	0	0	0	0	0	0	0	0	0	0	0	0	0	0	0	0	0	0	0	0	0	0	0	0	0	0	0	0	0	0	0	0
AT1G04170	28.6288	29.1831	29.1296	29.1345	17.3559	18.1361	20.2106	16.2122	75.291	58.3729	83.7851	72.0736	36.2122	33.6825	33.3157	40.2285	36.5521	35.657	41.0938	34.6168	23.8049	21.2912	21.6964	19.2144	46.6606	48.3529	38.4145	48.5884	37.9419	41.7209	38.7078	41.9072
AT1G04173	0.370856	0.610086	1.1632	0.90695	0	0	0	0	0	0	1.01679	0	1.09511	1.33951	0.745862	0.667996	0	0.477584	0	0	0	0.544452	0.297819	0	0	0	0	0	0	0	0.83331	0.384383
AT1G04177	0	0	0	0	0	0	0	0.315002	0	0	0	0	0	0	0	0	0	0	0	0	0	0	0	0	0.386182	0	0	0	0	0	0	0
AT1G04180	0.327153	0.218753	0.293924	0	0.238583	0.481045	0.079893	0	0.223799	0.240597	0.513843	1.36936	0.484923	0.316678	0.136127	0.58149	1.26785	0.158449	0.564438	1.06016	0.439244	0.719122	0.82215	0.852508	0.078563	0	0	0.153606	0.630436	0.549156	0.810819	0.66947
AT1G04183	12.3934	12.9613	13.0712	12.8388	2.22126	2.54705	1.43002	2.14937	2.92364	2.42742	5.29761	4.68136	15.4064	16.8433	17.1702	16.025	11.9947	11.8958	12.4128	14.6951	3.57542	4.59159	2.92972	3.80669	0.315809	0.23227	0.279456	0.824368	12.9607	13.4981	15.2976	13.0893
AT1G04187	4.03475	0.884773	0.312642	0.628874	0.461957	0.63686	0.992992	0	1.85147	0	2.48641	0	2.28907	2.13477	0.023705	1.05874	0.462068	0.594873	0.890373	1.92075	0.377925	0	0	0.928479	0.249495	0	0.837019	0	0.497552	0.493751	0.808924	0.192273
AT1G04190	12.4054	8.39996	11.2935	9.96159	5.55553	5.9726	3.67846	4.49645	19.3637	17.9272	21.4381	24.8059	13.4509	14.3931	13.6641	14.5369	14.2364	13.215	14.5638	15.1445	9.138	7.62084	6.00705	7.37657	12.3587	12.7218	9.10555	12.7182	15.7825	15.3219	16.0784	17.6488
AT1G04193	0.098373	0.943259	0.123947	0.036701	0	0	1.97615	0.520126	0.622893	0	1.75657	0.466062	1.12141	2.15506	0.59503	2.05287	0.045039	0.816488	1.5982	0.103616	0	0.226698	0.484267	1.55533	0.398855	0.095782	1.05781	0.494276	1.11859	0.542644	1.25297	0.162764
AT1G04197	2.84941	2.52254	0	1.79532	1.3756	0.375818	0.863147	0	0.775303	0	0	0.650879	2.13987	0.794425	2.25642	1.71224	0.994852	0.362134	0.582235	1.19194	0.491714	0.21722	0	0.581384	0.912666	0.935358	1.12916	0.191438	0.038317	0.783535	3.8761	1.17814
AT1G04200	4.49325	6.37491	5.10673	4.96993	2.80287	3.35709	3.7012	2.1296	2.35703	2.38906	2.37672	1.1429	6.20177	4.46012	5.98176	6.27197	4.99555	5.55698	5.74416	3.53325	3.77709	3.18891	3.27524	3.23103	0.328815	0.670424	0.508704	0.574515	5.76884	5.43426	5.45284	5.52037
AT1G04203	0	0	0	0	0.414017	0.251118	0	0	0	0	0	0	0	0	0	0.286283	0.008531	0	0	0	0	0	0	0	0	0	0	0	0.037593	0	0	0
AT1G04207	0	0	0	0	0	0	0	0	0	0	0	0	0	0	0	0	0	0	0	0	0	0	0	0	0	0	0	0	0	0	0	0
AT1G04210	8.34728	7.58302	6.83081	8.65329	3.74752	5.09216	5.66483	4.71069	10.405	4.72924	11.6756	5.78195	7.14379	6.89496	6.26008	9.21062	7.00696	8.70626	7.17077	4.85396	4.29404	3.70087	3.784	4.93974	5.50443	3.02568	6.29566	5.06608	7.78438	7.03126	6.35814	9.66319
AT1G04213	6e-06	0.000983	0.000667	0	0.001417	0	0	0	4.6e-05	0.00126	0.01947	0	0.000103	0.007354	9.7e-05	0.000892	0.000186	0	4.7e-05	0.000143	0	0	0	0	0.245238	0.03841	0.109253	0.167272	0.001859	0.002469	8e-06	0.000141
AT1G04217	5.72201	3.10063	3.19576	7.19388	1.15111	1.67437	1.58275	3.08277	0.721463	2.43673	2.14813	0.223321	6.17689	6.46175	5.73904	6.88788	1.32196	2.55693	2.54377	1.51969	2.06844	1.19341	2.8633	1.75626	7.55518	2.25087	6.4863	6.56213	2.2164	3.4947	4.12188	4.72973
AT1G04220	3.26683	2.32025	3.21195	1.17762	2.51376	2.80625	1.10685	0.718738	3.24265	1.88271	1.73596	2.52141	3.41991	3.05578	1.77151	1.47101	7.6163	6.6414	8.3438	6.33304	0.835527	0.776194	1.62506	1.28101	0.529329	0.600811	0.69049	0.89728	4.8564	3.65194	4.13123	3.34312
AT1G04223	4.55793	1.09418	8.20526	4.00495	2.08692	5.4397	0.996521	0.602251	3.5982	5.84474	2.20621	3.37596	5.09684	8.50536	5.93446	7.74878	2.45461	1.952	2.49271	4.79023	1.75413	1.78997	0.379245	2.99139	11.2513	9.39398	6.77657	6.76169	3.59847	4.60962	5.7016	0.789884
AT1G04227	0.48779	0.361129	0.749221	0.154432	0.206007	0.10799	0.032469	0.046468	0.12527	0	0.375336	0.052593	0.854387	2.14904	0.258394	0.329964	0.077077	0.054999	0.069415	0.212349	0.348484	0.437256	0.047091	0.131946	0.605103	0.234469	0.283904	0.40098	0.232334	0.460026	0.362959	0.089667
AT1G04230	7.30128	7.55361	6.68561	6.76135	3.43925	2.88705	3.89356	3.83105	8.31811	5.63418	6.84047	7.01698	6.48947	7.87448	7.03596	5.55726	10.1906	8.14608	6.81577	8.3629	3.66316	3.81229	4.29129	3.98976	3.29225	2.30693	1.75542	2.31776	7.00519	6.15457	6.94717	6.29711
AT1G04233	9.96093	7.88203	6.42124	8.06306	10.6979	13.5977	13.8628	9.84296	11.11	0.73482	7.31971	8.54497	13.2071	9.48275	11.4911	9.92685	7.58644	9.09327	4.31759	6.62464	11.2435	14.5277	13.4235	13.2982	23.3377	11.8319	27.1637	15.7412	10.7491	7.71875	8.35967	10.9173
AT1G04237	3.96402	1.85942	0.80568	2.71016	1.32721	0.367583	0.384144	0.324196	0.180077	0	0.732698	0.086827	1.49373	2.00507	2.19483	1.44888	1.73441	3.49274	2.31337	1.0757	0.058535	1.3581	0.148866	0.097193	0.416799	0.237766	0.296873	0.276069	0.279098	0.243434	0.469985	0.327629
AT1G04240	27.7472	29.4595	38.817	23.2507	17.0932	11.5544	8.87619	12.3284	3.82779	2.59588	3.9642	3.00751	10.6494	14.8439	16.8237	14.1234	18.6972	24.6803	24.7872	18.4851	9.16083	10.4803	13.7391	10.4337	2.91126	0.882771	2.12085	1.02399	13.9689	15.9506	9.57985	8.03279
AT1G04243	0	0	0	0	0	0	0	0	0	0	0	0	0	0	0	0	0	0	0	0	0	0	0	0	0	0	0	0	0	0	0	0
AT1G04247	0.956492	1.35186	1.0416	0.823409	0.975921	1.19665	0.903572	0.187162	0.761196	0.268532	1.61288	0.159136	1.31046	0.789759	0.417986	0.735473	5.62427	2.086	2.26965	1.87204	0.895046	0.595026	0.505822	1.0646	0.456151	0.559548	0.250391	0.997187	1.97023	1.36084	1.46551	1.63267
AT1G04250	31.4259	25.1256	29.1821	23.2804	38.9833	31.8951	27.6871	23.1828	11.2958	7.63313	13.7399	17.533	17.8102	16.3482	18.2422	16.7495	49.0445	40.9628	42.6229	33.4275	39.4437	43.3457	46.1858	36.1248	47.1875	54.2858	41.6201	42.4493	22.8779	20.3253	23.9845	21.5105
AT1G04253	0	0	0	0	0	0	0	0	0	0	0	0	0	0	0	0	0	0	0	0	0	0	0	0	0	0	0	0	0	0	0	0
AT1G04257	0	0	0	0	0	0	0	0	0	0	0	0	0	0	0	0	0	0	0	0	0	0	0	0	0	0	0	0	0	0	0	0
AT1G04260	8.19405	7.0105	7.1258	6.2954	4.72002	2.94634	4.00042	3.58712	9.07472	15.2245	8.70165	13.1866	7.19133	7.43828	8.97625	9.04065	7.74615	9.03102	8.29294	8.22983	2.88903	5.49143	5.36088	5.14211	16.5344	27.5427	16.9638	15.3572	4.63839	8.22482	9.06202	6.48445
AT1G04263	0	0	0	0	0.435835	0	0	0	0	0	0	0	0	0	0	0	0	0	0	0	0	0	0	0	0	0	0	0	0	0	0	0
AT1G04267	0.210799	0	1.28904	1.33036	0	0	0.343474	0.33859	3.33934	2.96205	1.99907	1.18846	1.70127	0.841082	1.97397	2.20452	1.44442	1.62228	0.368794	2.01606	0	0.035523	0	1.48668	0.268653	0.443333	0.616975	1.54903	1.35813	0	0.822007	3.19257
AT1G04270	182.947	143.516	164.024	179.497	155.724	135.552	135.739	140.299	250.107	271.9	271.265	310.766	200.626	184.045	191.339	236.616	254.421	215.822	241.417	216.744	191.333	161.829	179.09	163.95	299.63	307.493	272.165	298.35	253.719	257.12	244.223	293.07
AT1G04273	0.442677	0.709466	1.10553	2.06498	0	0	0.631271	0.306943	0.565325	1.92446	1.30544	1.71375	1.27232	0.764388	1.90444	0.890153	0.631246	1.47617	0.683184	0.958444	0.434973	0.510367	0	1.06587	0	0.502854	0.528214	0.759022	1.78341	1.03031	1.09762	2.40376
AT1G04277	3.32374	1.74879	1.41246	1.29809	0	0	0.658717	0.581515	3.51911	2.99289	3.0047	8.14616	1.02274	0.553718	1.15271	1.32833	1.06045	0.708919	1.36575	1.78571	0	0	0	0	0.800243	0.415733	0.694889	1.00485	2.44744	2.53578	1.13452	1.29896
AT1G04280	16.5475	21.0699	18.1283	17.3284	5.57776	5.2856	5.67104	5.42836	0.173903	0.451426	0.729128	0.421683	18.3956	18.9258	20.4011	22.2882	19.2146	18.7674	14.8452	17.5352	6.44779	5.64072	6.38718	5.54229	0.421679	0.671999	0.457384	0.319795	19.4694	21.8981	20.3869	18.605
AT1G04283	0	0	0	0	0	0	0	0	0	0	0	0	0	0	0	0	0	0.741541	0	0	0	0	0	0	0	0	0	0	0	0	0	0
AT1G04287	0	0	0	0	0	0	0	0	0	0	0	0	0	0	0	0	0	0	0	0	0	0	0	0	0	0	0	0	0	0	0	0
AT1G04290	15.9754	17.9043	19.1868	21.3616	9.55854	10.6996	13.1157	9.63359	7.93907	10.1846	6.9252	11.2846	17.855	27.3745	30.4131	25.9549	20.6967	19.9405	15.6185	16.6765	9.21672	12.2774	6.37559	10.7878	8.68065	12.7748	6.46404	7.90996	32.0085	30.7808	28.148	19.0044
AT1G04293	0	0	0	0	0	0.498859	0	0	0	0	0.119503	0	0	0	0	0	0	0	0	0	0	0	0	0	0.221851	1.25389	0.415409	0	0	0	0	0
AT1G04295	2.05944	4.69111	2.36237	5.40907	0.098999	1.00589	1.61501	0.899137	3.422	2.57998	4.23944	3.12356	18.4635	9.11744	3.265	4.2819	3.75521	5.54608	3.80571	10.8183	7.97855	3.17599	16.8862	0.829087	2.39498	1.03163	4.8987	2.83875	4.50437	3.8492	7.968	19.9797
AT1G04297	0	0	0	0.306626	0	0	0	0	0.273701	0	0	0	0	0	0	0.303864	0	0	0	0.322056	0	0	0	0.236209	0	0.63605	0.304756	0.396575	0	0	0	0
AT1G04300	8.75127	8.60285	9.69225	9.89144	6.8545	6.14582	6.83939	7.75042	10.9963	5.01092	12.1844	4.9633	10.2649	9.01869	8.75617	9.98603	7.98696	9.819	7.45499	5.90603	5.4713	5.44683	5.05243	6.01641	8.41404	4.94252	8.7507	8.87348	8.67115	7.0832	7.6783	7.88225
AT1G04303	0.917446	0.726864	1.52012	1.59803	0	0.01091	0.115704	0.36746	2.53845	0	2.28939	0	0.387294	3.07518	1.89969	0.199393	1.90609	0.628924	0.044071	0.804167	0.003722	0.19303	0	0.193525	0.868724	0	0.226021	0	0.329558	1.32227	1.66261	0.642464
AT1G04307	0	0	0	0	0	0	0	0	0	0	0	0	0	0	0	0	0	0	0	0	0	0	0	0	0.318714	0.695273	0	0	0	0	0	0
AT1G04310	2.87774	3.56805	3.63067	2.79237	1.52048	1.85008	1.42972	1.27099	2.51642	1.16453	2.8692	0.609939	2.70489	2.12403	2.15319	1.82173	3.63023	2.78506	2.52681	2.28232	2.44416	1.4879	2.29635	1.55249	1.10407	1.19653	1.95349	2.35311	2.79003	3.23137	3.0696	3.6162
AT1G04313	0	0.170211	0.168785	0.879152	0	0.283637	0	0	0	0.061705	0.386995	0	0	0.198606	0.689157	0.831445	0	0	0	0.360868	0	0	0	0	0	0	0	0	0.438165	0	0	0.693687
AT1G04320	0	0	0	0	0	0	0	0	0	0	0	0	0	0	0	0	0	0	0	0	0	0	0	0	0	0	0	0	0	0	0	0
AT1G04323	0	0	0	0.161697	0	0.279631	1.45249	0	0.330882	0	0	0	0	0	0.427522	0	0	0	0	0	0.409842	0	0.59981	0.121628	0	0	0	0	0	0	0.017982	0.426519
AT1G04327	0	0	0	0	0	0	0	0	0	0	0	0	0	0	0	0	0	0	0	0	0	0	0	0	0	0	0	0	0	0	0	0
AT1G04330	0	0	0.218246	0.803572	0	0	0.518242	0	0	0	0.216291	0.360627	0.84053	0.520077	0.778108	0.209805	0.642556	0.649052	1.64778	0.801751	0	0.22772	0.193776	0	0.204737	0.120901	0.132821	0	0.163674	0.188744	0.313756	0.405951
AT1G04333	0	0	0	0	0	0	0	0	0	0	0	0	0	0	0	0	0	0	0	0	0	0	0	0	0	0	0	0	0	0	0	0
AT1G04337	0	0	0	0	0	0	0	0	0	0	0	0	0	0	0	0	0	0	0	0	0	0	0	0	0	0	0	0	0	0	0	0
AT1G04340	12.1787	5.45766	9.5493	8.34578	2.94721	4.32841	5.93414	3.72933	16.9564	10.484	11.5722	8.13264	12.0931	11.6703	9.22983	15.9605	13.3164	12.3459	10.6205	10.2672	6.86447	5.21244	5.42124	5.64149	8.82777	9.7868	5.34852	11.9737	11.35	15.405	14.7547	13.9209
AT1G04343	9.49526	11.272	7.95493	9.84668	4.43883	2.7659	3.6232	1.45611	4.825	11.7817	5.99591	9.42592	8.75312	9.11701	9.59389	7.53452	7.40817	7.27913	8.45111	13.87	2.40472	3.9128	4.62918	3.76716	0.720539	4.01062	1.16142	1.68006	5.81397	9.75034	7.76699	6.00049
AT1G04347	1.61908	0	0.434305	0	0.071857	0	0	0	1.02253	0	1.91688	1.1683	0	0	0	0	0	0	0	0.901533	0	0	0	0	0	0	0	0.912858	1.03354	0.557655	0.044358	0.823879
AT1G04350	20.9651	21.0918	21.9524	20.8911	9.19411	8.50503	8.11185	10.4439	4.20131	3.11115	2.91029	3.26435	20.9025	27.2281	21.7661	24.1434	18.3292	20.2123	18.3994	20.9883	14.5421	15.1229	14.2165	15.1807	8.56796	9.29324	10.2521	10.5228	29.3577	28.8437	29.1161	28.7402
AT1G04353	2.68861	1.28232	2.33137	1.70769	1.35811	1.57133	0.647041	1.45776	0.467178	2.13996	2.13082	2.0252	1.33475	2.06688	2.06938	2.10446	1.46504	1.83497	2.86524	2.91359	1.56848	1.05551	2.31417	1.58558	0.412722	0	0.087971	0.242327	1.04415	1.74586	2.25219	2.65436
AT1G04357	2.74138	1.38299	2.14781	0	0.331064	0	0	0	2.87578	0.019585	1.28716	1.51168	2.56513	2.79887	2.00966	1.37111	0.760233	0.607228	0.686378	1.48839	1.35363	0.50264	0	0	0	0.101615	0.326733	0	2.29992	0.543575	3.23581	1.47112
AT1G04360	1.48319	0.906066	0.960327	1.7952	0	0.339	0.111608	0.368138	0.193493	0.510879	0.460125	0.270513	1.6164	0.387928	1.63705	0.336232	2.81386	2.8076	3.63078	2.72947	0.228471	0	0.417322	0.144763	0.092097	0	0	0	1.13254	0.964018	1.10345	1.79444
AT1G04363	0.698921	1.17575	0.532088	0	0	0.304444	0	0	0	0	0.701325	1.1958	0.341239	0.775807	0.562931	0.614343	0.568845	0.14907	0.223354	0.210334	0	0	0.404259	0	0	0	0	0.520883	0.752358	0	1.24938	0.901913
AT1G04367	0	0	0.134476	0	0.109679	0.045203	0	0	0.198737	0.287218	0	0.989773	0	0.207913	0	0	0	0.142368	0	0	0.258195	0	0	0	0	0	0	0.120659	0	0.35258	0	0
AT1G04370	0	0	0	0	0	0	0	0	0	0	0	0	0	0	0	0	0	0	0	0	0	0	0	0	0	0	0	0	0.219757	0	0.133004	0
AT1G04373	0	0	0	0	0	0	0	0	0	0	0	0	0	0	0	0	0	0	0	0	0	0	0	0	0	0	0	0	0	0	0	0
AT1G04377	0	0	0	0	0	0	0	0	0	0	0	0	0	0	0	0	0	0	0	0	0	0	0	0	0	0	0	0	0	0	0	0
AT1G04380	0	0.141489	0	0.066807	0.315243	0	0	0	0.208736	0	0.196341	0	0.090294	0	0	0.332727	0	0	0.08237	0.135497	0	0	0	0	0	0	0	0	0	0.277391	0.235951	0.459312
AT1G04383	0	0	0	0	0	0	0	0	0	0	0	0	0	0	0	0	0	0	0	0	0	0	0	0	0	0	0	0	0	0	0	0
AT1G04387	0	0	0	0	0	0	0	0	0	0	0	0	0	0	0	0	0	0	0	0	0	0	0	0	0	0	0	0	0	0	0	0
AT1G04390	2.01269	2.18757	1.56351	3.07893	0.974751	0.968112	0.682474	0.724483	4.04808	1.64242	4.84929	3.10779	1.63901	1.86391	1.50577	2.66634	1.95669	2.21808	2.33794	2.04929	0.818797	0.69989	1.05981	1.06833	2.5903	2.72423	3.77322	3.10008	2.10563	3.05405	3.0621	1.8482
AT1G04393	0	0.009366	0.08934	0	0	0	0	0	0	0	0	0	0	0	0	0	0	0.004698	0.005181	0.218516	0	0	0	0	0	0	0	0.008588	0	0	0.003546	0
AT1G04397	0	0	0	0	0	0	0	0	0	0	0	0	0	0	0	0	0	0.001043	0	0	0	0	0	0	0.085984	0	0	0	0.295795	0	0	0
AT1G04400	47.4948	50.3084	51.3387	52.5453	27.6904	24.9631	28.0679	27.1519	23.5625	11.5873	28.8991	19.8284	55.611	56.5646	54.2424	60.0626	39.1355	44.7405	39.3117	33.5589	24.6807	24.1238	26.1818	26.3372	13.9571	8.94561	14.6575	14.864	58.4477	52.0044	56.6334	56.333
AT1G04403	0	0	0	0	0	0	0	0	0	0	0	0	0	0	0	0	0	0	0	0	0	0	0	0	0	0	0	0	0	0	0	0
AT1G04407	0	0	0	0	0	0	0	0	0	0	0	0	0	0	0	0	0	0	0	0	0	0	0	0	0.441299	0	0	0	0	1.14786	0	0
AT1G04410	339.636	339.52	340.179	325.328	218.354	210.826	234.049	221.1	319.918	317.356	332.258	348.403	456.175	454.698	469.164	484.954	421.354	396.846	447.375	337.342	247.096	239.2	251.646	253.33	426.189	436.761	386.01	438.13	528.612	605.506	562.238	585.422
AT1G04413	0.948434	0.008661	0.177838	0.012506	0	0.003537	0	0.012075	0	0	0.300369	0.026232	0	0.011481	0.005702	0.012861	0.030642	0	0.43632	0.010761	0.036486	0.003635	0.202969	0.011234	0.012598	0.026932	0.02235	0.029297	0	0.015894	0.014325	0.510571
AT1G04417	0	0	0	0	0	0	0.523314	0.382566	0.400574	0	0.448135	0.819491	0	0	0	0	0	0	0	0	0	0.207217	0	0	0	0	0	0	0	0.280318	0	0
AT1G04420	50.2835	51.4421	48.0274	46.7635	52.8477	46.5236	53.9988	44.2578	101.134	88.5888	101.498	125.639	55.5028	50.8607	50.0619	52.4443	52.1834	56.8692	51.211	50.4468	55.3542	53.4534	50.3243	50.6611	51.5024	43.7863	57.7309	50.0531	52.5479	53.1666	47.5639	48.5201
AT1G04423	0.138879	0	1.70609	1.26293	0	0	0	0	0	0	0	0	0	0	0.494816	1.24449	0.426212	0.119912	0	0	0	0	0	0.110197	0.100152	0	0	0	1.04099	0.856134	0.477515	0.340453
AT1G04425	3.34768	1.97747	4.28459	2.44413	1.75186	4.39734	1.11276	3.12018	0	0	0	0	7.0417	3.26698	1.64965	3.25826	3.15509	3.73772	3.65501	5.95982	0.775698	2.48479	2.2675	3.00615	0	0	0.300437	0	4.46047	3.77002	4.6623	4.22832
AT1G04427	0.120706	0	0	0.161341	0.312226	0	0	0	7.41021	6.82482	1.48362	1.82278	0	0	0	0.239481	0	0.94823	0	0	0.900877	0.141632	0.833557	0.139609	2.54548	0.794138	4.71544	1.26884	0	1.15014	0.342428	0
AT1G04430	40.0385	40.2013	36.8533	35.5333	24.1363	19.0087	20.2973	22.5374	31.9198	17.6606	31.1537	22.1124	29.2886	27.5616	31.765	29.8377	40.8095	37.4062	42.7008	34.9319	22.2487	20.5337	18.0596	23.0497	18.4916	12.9665	14.1516	15.7813	34.3616	32.8801	36.6125	34.1326
AT1G04433	7.16673	13.4279	10.3291	7.99726	0.486178	0.39718	1.51076	0.61914	0	2.68668	0.98247	0	8.78977	8.35066	8.77561	9.32301	6.80091	7.99698	9.74657	9.4437	3.03292	2.58897	2.30513	2.59079	0.164184	3.26267	2.12849	0.306623	10.2704	11.6852	15.9186	5.38339
AT1G04437	0.005078	0.296965	0.319602	0	0	0.045997	0.296058	0	0.003301	0	0.003854	0.383221	0.003469	0.439882	0	0.366116	0	0.151817	0.327951	0	0.00168	0.117716	0.0039	0.003691	0.002804	0	0	0	0	0	0.004406	0
AT1G04440	15.0869	17.4417	16.299	16.0252	8.02346	7.26488	8.26384	6.92271	14.2739	10.5449	14.7256	11.8934	18.8274	19.4657	19.5069	20.5522	19.5496	19.7936	19.7439	14.9121	8.04254	7.85971	9.12646	8.22609	12.4399	11.0341	12.4428	10.4261	18.5304	21.3102	18.4095	21.949
AT1G04443	0	0	0	0	0	0	0	0	0	0	0	0	0	0	0	0	0	0	0	0	0	0	0	0	0	0	0	0	0	0	0	0
AT1G04445	0	0.302621	0	0	0	0	0	0	0	0	0.25774	0.543028	0	0.212602	0	0	0.497335	0.248386	0	0.274338	0	0	0	0	0.915043	0.770414	0.309051	0.982921	0	0.207445	0	0.201109
AT1G04447	0	0	0	0	0	0	0	0	0	0	0	0	0	0	0	0	0	0	0	0	0	0	0	0	0	0	0	0	0	0	0	0
AT1G04450	0	0	0	0	0	0	0	0	0	0	0	0	0	0	0	0	0	0	0	0	0	0	0	0	0	0	0	0	0	0	0	0
AT1G04453	0	0	0	0	0	0	0	0	0	0	0	0	0	0	0	0	0	0	0	0	0	0	0	0.235594	0	0	0.513996	0	0	0	0	0
AT1G04455	0	0	0	0	0	0	0	0	0	0	0	0	0	0	0	0.019335	0	0	0	0	0	0	0	0	0	0	0	0	0	0.439876	0	0
AT1G04463	2.15282	3.09045	3.8374	1.71764	0.326763	0.630136	0.11212	0.310563	10.8042	5.14081	10.19	10.8777	3.05135	1.85428	1.85944	1.28465	3.75574	3.56571	2.54428	2.58449	0.914436	0.766548	1.52659	0.557809	3.58867	2.56099	2.17502	2.50502	1.72352	1.95317	2.6848	3.40781
AT1G04467	0.197125	1.60767	0.5282	2.30302	0.012443	0	0.0248	0.013007	1.95409	1.61096	2.66982	3.58257	2.05893	1.1567	1.52242	2.59257	0.350051	0.411025	0	0	0.013073	0.222226	0.362468	0.122699	1.28982	1.61526	0.465857	1.0714	1.25723	1.38287	0.898991	1.52655
AT1G04470	0	0	0	0	0	0	0	0	0	0	0	0	0	0	0	0	0	0	0	0	0	0	0	0	0	0.03374	0	0	0	0	0	0.038157
AT1G04473	0.180237	1.28823	1.32842	0.885921	0	0.340122	0	0.399489	0.317522	0.180987	0	0.77786	0.879258	0.657006	1.11917	1.79108	0.097708	0.36992	0	0.45589	0.36849	0.143346	0.132443	0.23429	0.627022	0.648619	0.432316	0.728459	0.513942	1.20711	1.3949	0.837958
AT1G04477	0.89544	1.48038	3.23483	1.52325	0	0.273915	1.82971	1.99673	1.20971	0.890073	0.483074	1.81766	1.15974	0.34076	1.22217	0.943637	2.35496	2.53731	4.26123	3.11927	1.12131	0.354873	0.218181	1.72883	0	0	0	0	0.057832	1.06118	0	0.348424
AT1G04480	93.385	74.7749	87.6064	76.9525	95.4531	79.1476	95.49	81.3718	494.749	607.185	525.694	864.546	110.385	94.2903	110.267	119.625	130.635	128.163	135.655	153.924	114.541	97.5071	103.409	102.305	454.479	457.734	385.226	421.055	120.696	142.079	133.888	141.923
AT1G04483	0	0	0	0	0.076147	0	0.147345	0	0	0.535137	0.668668	1.04635	0	0	0	0	0	0	0	0	0	0	0	0.062343	0.466348	0	0	0	0	0	0	0
AT1G04487	11.6547	11.6486	10.4703	13.3843	5.17423	8.9016	5.61487	5.11413	4.5634	0.31126	7.04056	0.965986	15.3258	7.78667	10.2541	12.0246	9.20655	16.4555	8.73264	5.4366	9.52775	8.71161	6.2601	6.55729	3.91198	0.568987	4.81112	4.7308	16.4691	12.1856	17.3848	12.3273
AT1G04490	0.141161	0.081168	0	0.157728	0	0	0	0	0	0	0	0.171246	0.12732	0.183194	0.069107	0.175228	0	0.272576	0.072924	0	0	0	0.089108	0.143504	0.115396	0	0	0	0.146584	0.295423	0.109351	0.123217
AT1G04493	0	0	0.160155	0.848699	0.231767	0	0.090815	0	0.084164	6.31969	0.187071	0.659695	0.026385	0	0.105142	0	0.040747	0	0	0.250528	0	0	0	0	0	0	0	0.379296	0	0.136573	0.105285	0
AT1G04497	0.027007	0	0.012479	0.020701	0	0	0.086884	0	0.088157	0.057037	0.176644	0.226629	0.121415	0.166426	0	0.212898	0	0.257385	0.128849	0.069778	0.049207	0	0	0.130419	0	0	0	0	0.017841	0	0.130536	0.146284
AT1G04500	0.074235	0	0	0.091708	0	0	0	0	0	0	0	0	0	0.087814	0.126626	0	0	0	0	0.093364	0	0	0.090967	0	0	0	0	0	0.140974	0	0.139486	0.138211
AT1G04503	62.6597	57.2933	62.9095	63.5592	6.2667	3.69886	3.77529	4.03264	14.624	23.8663	11.7795	19.56	101.933	103.967	89.9645	86.008	75.9096	74.8728	74.8584	74.4954	8.23298	11.3504	10.2726	9.8336	1.04914	0.904493	0.098728	1.21902	88.9113	99.9863	96.6248	89.8295
AT1G04507	0.082512	0.020674	0.094123	0.483919	0.023366	0.007911	0.041467	0.015922	0.227803	0.935791	0.375885	0.783791	0.013764	0.093253	0.063021	0.135519	0.064327	0.147311	0.336867	0.010107	0.158133	0.011321	0.153089	0.040782	0.085393	0.173446	0.230222	0.050196	0.030043	0.170929	0.15517	0.035877
AT1G04510	17.7334	17.0639	15.4439	17.45	8.85126	7.48164	6.82162	7.19267	44.5953	36.5845	53.8643	40.937	18.2657	17.5479	15.4677	20.4285	21.7765	23.1939	19.1334	18.2114	11.7022	10.6197	9.64118	9.54041	22.0307	21.751	27.0083	31.8692	21.4967	23.2957	18.5955	20.9592
AT1G04513	5.19707	1.56272	2.95464	1.26244	3.45082	0.440506	1.53209	3.1787	2.77216	0.05799	1.1566	0.478689	0.363176	4.99629	2.18534	3.4323	6.55924	0.737335	2.49658	0.337936	1.13817	0.392448	2.23486	1.71829	0.173676	0.114303	0.376806	1.74746	0.654074	5.11298	1.43	3.20292
AT1G04517	0	0	0	0	0	0	0	0	0	0	0	0	0	0	0	0	0	0	0.531596	0	0	0	0	0	0	0	0	0	0	0	0.108009	0
AT1G04520	4.75649	4.16545	3.30066	3.21637	0.311243	0.871891	1.29266	0.947186	2.12727	0.395603	2.91301	1.26273	4.51753	4.04366	2.69231	4.0999	4.97272	6.86331	6.18387	5.7256	2.37615	1.06395	1.67332	1.58852	0.102101	0.597766	0.950673	0.570194	4.8765	3.89825	3.80733	4.80386
AT1G04523	0	0	0	0	0	0	0	0	0	0	0	0	0	0	0	0	0	0	0	0	0	0	0	0	0	0	0	0	0	0	0	0
AT1G04527	0	0	0	0	0	0	0	0	0	0	0	0	0	0	0	0	0	0	0	0	0	0	0	0	0	0	0	0	0	0	0	0
AT1G04530	34.9062	29.2371	27.7254	32.7447	13.3381	13.8755	15.0666	15.5899	9.15763	8.21763	8.40841	12.7529	20.4073	20.1795	19.1475	18.4166	34.6353	33.4591	33.0776	29.49	23.2201	26.6662	27.4178	25.1922	5.19365	5.02515	5.36702	5.93747	19.1357	21.4762	19.4429	21.4161
AT1G04533	0.104345	0	0	0	0.363552	0.809694	0.292894	0	2.60733	2.9922	2.6504	0.783433	0.301838	0.911933	0	0	0	0.140086	0.158418	0.065535	0.339121	0	0	0.001442	0.626857	0	0.515681	0.326981	0	0.18458	0.263276	0
AT1G04537	7.18169	6.28676	6.41481	8.90057	4.80868	5.47118	4.46527	5.29426	12.1452	21.5121	7.47116	13.2706	7.29303	10.7625	8.32644	10.512	8.23213	6.86797	8.59628	9.27662	3.07706	4.98463	2.00228	3.81927	5.99988	7.22327	4.87725	3.51806	11.3934	10.8518	8.42412	8.28903
AT1G04540	0.364614	0.676787	0.453484	0.090189	0	0.159104	0.200093	0.172322	0.812705	0.486331	0.618841	0.260373	0.685728	1.04967	0.725299	1.07837	1.1243	0.799727	0.608722	0.528668	0.36232	0.131028	0.24085	0.174463	0	0	0.121489	0	0.399778	0.588527	0.564779	0.841295
AT1G04547	0	0	0	0	0	0	0	0	0	0	1.54967	0.601544	0	0	0.529418	0	0	0	0	0	0	0	0	0	0	0	0.644601	0.86073	0.617333	1.49204	0	0
AT1G04550	8.3095	9.40089	10.9405	9.45865	4.79685	4.78124	4.45175	5.02107	7.9713	4.40475	8.99864	9.5148	11.2205	8.35199	8.72371	9.73195	13.497	13.459	8.90423	9.27377	6.01035	5.89097	6.48957	8.11006	2.81713	2.04556	1.58658	1.24879	7.19805	9.03107	10.3167	9.68728
AT1G04555	2.86601	1.84227	2.09096	2.57811	0.931414	1.64758	1.43841	0.314147	2.19135	2.53821	1.44745	1.63098	3.03199	2.67799	3.91962	2.9894	2.77302	2.44184	1.41023	1.28354	1.18207	1.84983	1.57331	1.26367	0.347199	0.788097	0.348644	0.460424	3.55636	2.93085	2.95086	2.27601
AT1G04557	0.974175	0	0	0.254322	0	0	0	0	0.379118	0.548093	0.539769	1.07106	0.175008	0.100292	0	0	0	0	0	0	0	0	0	0	0	0	2.40943	0	0	0	0	0
AT1G04560	0	1.18235	0.864639	0.570017	0	0.535136	0.610951	1.2789	2.73396	0	0	1.99098	0.195621	0	0	0	2.36667	0.175364	0.227677	0.462453	2.0302	3.48609	0.800805	0.35903	0	0.166694	0.175663	0	0.397115	0	0	0
AT1G04563	0.248895	0	0	0.112091	0	0	0	0	0	0	0	0.957391	0	0	0	0.277385	0	0	0	0.01498	0	0	0	0	0.615389	0	0	0	0	0	0.2704	0.524109
AT1G04567	0	0.169894	0	0.668682	0	0	0	0.007231	0.149025	0	0.488631	0	0	0.001988	0.349067	0.322648	0.316963	0.008184	0.072194	0.456565	0	0.003627	0	0	0	0	0	0.093176	0.231492	0.726972	0.004002	0
AT1G04570	0	0.126535	0.236891	0.118119	2.75662	2.52469	2.15431	2.20628	3.70697	4.15635	4.31832	4.67789	0.52844	0.123671	0.182837	0.342334	0.224132	0.236035	0.123867	0.355254	3.87589	4.96141	3.87998	3.441	5.61682	4.99287	4.79861	5.2393	0.352762	0.309591	0.408636	0.232533
AT1G04573	0	0	0	0	0	0	0	0	0	0	0	0	0	0	0	0	0	0	0	0	0	0	0	0	0	0	0	0	0	0	0	0
AT1G04577	0	0.519347	0	0	0.222524	0	0	0	4.48243	0.87119	0.804581	0.599222	0	0.903464	0	0	0	0	0.196417	0	0	0	1.22761	0.576499	1.40765	2.07903	0.991277	1.52351	0	0	0	0
AT1G04580	0	0	0.031218	0	0	0	0	0	0.081841	0.2731	0.202019	0.05269	0.062387	0	0	0.067035	0	0	0	0.028087	0	0	0	0	0.256123	0.032454	0.139449	0.082525	0	0	0.022507	0.05876
AT1G04583	0	0.269072	0	0	0	0	0	0	0.386253	0.331565	0.20938	0.618969	0.047281	0	0	0	0	0	0	0.076675	0	0	0	0	0.320084	0.144603	0.162331	0.111163	0	0.227225	0	0
AT1G04587	0	0.575188	0.574145	0.805708	0	0	0.302734	0	1.80706	0	1.36517	0	1.11958	0.4971	0.436659	1.03855	1.72733	0	2.90329	0.282029	0	0	0	0.831857	0.132567	0	0.439497	0	1.44213	0.690733	0.831413	0.825639
AT1G04590	8.21198	7.97724	6.98751	8.07937	5.62658	4.45461	4.6185	4.80863	33.4973	29.6869	31.7405	32.7026	10.5641	9.82321	8.56399	10.1021	9.71442	7.7235	10.5834	9.84958	5.15481	7.61449	5.91364	4.39071	13.1516	11.4806	12.5214	15.2031	11.846	10.3948	11.3504	8.30665
AT1G04593	0	0	0	0	0	0	0	0	0	0	0	0	0	0	0	0	0	0	0	0	0	0	0	0	0	0	0	0	0	0	0	0
AT1G04597	0	0	0	0	0	0	0	0	0	0	0	0	0	0	0	0	0	0	0	0	0	0	0	0	0	0	0	0	0	0	0	0
AT1G04600	0	0	0.031857	0	0.034116	0	0.082139	0	0.792447	0.612409	1.16509	0.253521	0.049917	0.081354	0	0	0.02696	0.030063	0.034608	0	0	0	0	0	0.38558	0.17173	0.430796	0.564763	0	0	0.052008	0.083345
AT1G04603	0	0	0	0	0	0	0	0	0	0	0	0	0	0	0	0	0	0	0	0	0	0	0	0	0	0	0	0	0	0	0	0
AT1G04607	0	0	0	0	0	0	0	0	0	0	0	0	0	0	0	0	0	0	0	0	0	0	0	0	0	0	0	0	0	0	0	0
AT1G04610	0.454488	0.10167	0.440339	0.4133	0	0.248642	0.080205	0.242292	0	0	0.226165	0	0.864196	0.594139	0.828746	0.40793	1.43694	1.21999	1.74666	0.651131	0	0	0.317463	0.084225	0.11229	0	0	0	0.19905	0.076475	0.123282	0.16702
AT1G04620	7.10581	10.202	10.859	8.88807	4.84681	4.06345	4.96988	4.15682	12.481	7.97564	11.4145	6.47132	18.4017	16.2723	14.9182	18.8406	6.22437	7.4821	6.13613	5.35224	5.0364	4.9553	3.71751	4.8027	8.8216	5.99481	8.66135	8.19527	13.381	12.7299	12.9328	11.6306
AT1G04623	0	0	0	0	0	0	0	0	0	0	0	0	0	0	0	0	0	0	0	0	0	0	0	0	0	0	0	0	0	0	0	0
AT1G04625	0.008283	0.006079	0.002394	0.000718	0.000443	0.00238	0.002635	0.023374	0.00897	0.012174	0	0.030561	0	0.044802	0.002426	0	0.023302	0.000841	0.003039	0.020142	0.000805	0.001495	0	0.000472	0	0	0.007423	0.009569	0.214697	0.000674	0	0
AT1G04630	25.3652	30.5575	26.5972	30.1708	29.4135	30.8744	28.8588	32.8648	52.6593	70.8042	56.0894	62.4723	41.0269	36.0515	38.4645	40.4629	39.2365	42.1697	38.2028	44.4677	28.1192	33.3308	33.7724	34.458	80.4448	94.9481	79.7926	86.9889	42.6617	53.2056	49.4196	49.8297
AT1G04635	1.36446	0.295747	1.35394	2.46311	2.82805	1.4352	0.976719	1.76269	9.53676	7.69334	7.4574	12.7659	2.70072	3.17152	3.71396	3.16958	1.76711	1.66145	1.99692	0.652564	2.29222	1.21262	1.64964	2.72489	4.06857	4.77984	2.77951	3.38207	1.83582	2.39854	1.64924	2.17087
AT1G04640	21.2819	21.9022	20.1802	21.233	17.602	15.7678	14.341	15.9731	2.82818	0.732827	0.718057	1.23492	31.3781	27.2913	29.1726	30.936	15.6283	20.9037	22.2897	27.8923	16.3865	17.7489	13.7894	13.7062	2.44223	1.77251	4.02869	1.49577	22.3668	20.4708	25.9981	21.3615
AT1G04643	0	0	0	0	0.198958	0	0	0	3.99118	0.080152	4.63152	2.6846	0	0	0	0	0	0.269462	0	0	0.477357	0	0	0	1.9255	1.77981	3.1734	4.12357	0.293903	0	0	0
AT1G04645	0	0	0	0	0	0	0	0	0	0	0	0	0	0	0	0	0	0	0	0	0	0.171143	0	0	0	0	0	0	0	0	0	0
AT1G04647	3.23757	5.38975	2.50546	7.40442	3.89201	2.739	4.35247	2.12121	2.22866	7.88281	4.03602	7.90844	8.08169	8.17627	9.32093	8.97341	6.16938	6.04259	4.40614	6.74183	2.64537	6.76304	5.41038	5.90185	1.7747	2.87783	1.40992	1.14305	7.69944	9.11238	12.6377	7.38595
AT1G04650	0.925521	1.23752	0.508181	1.27106	0.202678	0.500859	0.567121	0.136454	2.94946	1.47265	2.87686	1.41101	1.2142	0.839702	1.3461	0.963372	0.607402	0.977415	0.541043	0.970764	0.829379	0.585765	0.68769	0.496585	0.857034	0.542045	0.748538	0.844356	0.893489	1.11454	1.55026	1.17698
AT1G04653	0	0	0	0	0	0	0	0	0	0	0	0	0	0	0	0	0	0	0	0	0	0	0	0	0	0	0	0	0	0	0	0
AT1G04657	0.18999	0	0	0	0	0	0	0	0	0	0	0	0	0	0	0	0	0.13033	0	0	0	0	0	0	0	0	0	0	0	0	0	0
AT1G04660	0.410562	0.223818	0.778836	0.351977	0.110068	0.28776	0.098854	0.128935	0.256412	0.153142	0.248443	0.223749	0.157211	0.090576	0.435283	0.124803	0.228153	0.198882	0.222814	0.415199	0.11943	0	0.244217	0	0.275433	0.1169	0.169174	0.193316	0	0	0	0
AT1G04667	0	0	0	0	0	0	0	0	0	0	0	0	0	0	0	0	0	0	0	0	0	0	0	0	0	0	0	0	0	0	0	0
AT1G04670	0	0	0	0	0	0	0	0	0	0	0	0	0	0	0	0	0	0	0	0	0	0	0	0	0	0	0	0	0	0	0	0
AT1G04673	0	0	0	0	0	0	0	0	0	0	0	0	0	0	0	0	0	0	0	0	0	0	0	0	0	0	0	0	0	0	0.397548	0
AT1G04677	0	0	0	0	0	0	0	0.513655	0	0	0	0	0	0	0	0	0	0	0	0	0	0	0	0	0	0	0	0	0	0	0	0
AT1G04680	22.6149	19.2528	18.7201	19.1991	11.7387	7.23781	11.0771	9.0323	6.34167	4.311	6.92298	3.47659	18.406	20.9238	20.047	21.4819	26.3242	20.136	23.5738	19.0648	9.91288	9.89272	11.1689	8.30575	3.57377	4.16387	4.61322	5.21142	29.0025	31.0762	31.5141	29.8162
AT1G04683	0	0	0	0	0	0	0	0	0	0	0	0	0	0	0	0	0	0	0	0	0	0	0	0	0	0	0	0	0	0	0	0
AT1G04687	0	0	0	0	0	0	0	0	0	0	0	0	0	0	0	0	0	0	0	0	0	0	0	0	0	0	0	0	0	0	0	0
AT1G04690	54.8787	49.482	53.7028	51.9319	28.659	30.2704	29.266	28.8605	39.0099	34.1586	37.8785	40.2914	44.8404	55.1712	50.3402	50.6325	52.9234	45.9297	47.0924	41.3478	39.86	35.2953	37.8902	37.769	29.7416	25.5625	21.5206	27.6676	58.5335	61.3444	60.677	56.944
AT1G04693	0	0	0	0	0	0	0	0	0	0	0	0	0	0	0	0	0	0	0	0	0	0	0	0	0	0	0	0	0	0	0	0
AT1G04697	0.140789	0.001949	0.320317	0.011568	0.009498	0.002096	0.026714	0.002629	0	0	0	0	0.018645	0.056178	0.204443	0.007894	0.011344	0.144152	0.007587	0.169551	0	0	0.025211	0.004066	0.020581	0	0.038095	0	0.172744	0.003345	0.00408	0.066932
AT1G04700	0.45128	0.436903	0.365682	0.769353	0.162936	0.324172	0.119415	0	0.545295	0.645514	0.326395	0.384826	0.150286	0.413571	0.353681	0.544348	1.11536	0.538723	0.68506	0.32562	0.343945	0.400423	0.083783	0.081468	0.934706	0.626922	0.685184	1.07231	0.467159	0.352655	0.291398	0.546516
AT1G04703	0	0	0	0	0	0	0	0	0	0	0	0	0	0	0	0	0	0	0	0	0	0	0	0	0	0	0	0	0	0	0	0
AT1G04707	0.139735	0.602079	0.124223	0.724638	0	0.039978	0.015305	0.129654	1.02626	0.639893	1.45564	1.47139	0.21786	0.160534	0	0.842167	0.247358	1.00533	0.42387	0.720559	0.20066	0.145251	0.779228	0	3.16138	4.5363	4.90097	3.74893	0.219232	0.170689	0.507341	0.026405
AT1G04710	7.47714	5.8298	7.29809	8.48874	5.99811	5.69313	5.66016	4.59552	10.8535	5.88726	11.8075	9.49628	9.77077	10.1078	10.3634	12.183	7.10103	7.35902	7.6624	7.35881	6.90433	5.63616	7.5903	6.63046	4.17197	3.12333	5.27651	5.45566	16.0728	18.7772	18.4114	15.9958
AT1G04713	0.15876	0.655681	0.226934	0	0	0	0	0	1.12051	0.741327	0	0	0	0	0	0	0	0.531941	0	0	0	0	0	0	0	0	0	0	0.395732	0	0	0
AT1G04717	0	0	0	0	0	0	0	0	0	0	0	0	0	0	0	0	0	0	0	0	0	0	0	0	0	0	0	0	0	0	0	0
AT1G04720	0	0	0	0	0	0	0	0	0	0	0	0	0	0	0	0	0	0	0	0	0	0	0	0	0	0	0	0	0	0	0	0
AT1G04723	0.003554	0.017122	0.002663	0.008016	0.009554	0.001038	0.543345	0.023435	0.340001	0	0.246714	0.3392	0.320289	0	0.002396	0.002557	0.002765	0.002617	0.001804	0.002005	0.031153	0.312676	0.004264	0.001444	0.862029	0.799232	0.006883	0.160614	0	0	0.829132	0.001945
AT1G04730	0.845064	0.574094	0.389411	0.900445	0.19983	0.603628	0.82458	0.556326	2.83022	0.965805	1.52721	1.21845	0.925936	1.41785	1.28592	1.6354	1.35948	1.02298	1.2627	1.42208	0.344724	0.665649	0.503717	0.661118	0.340312	0.473254	0.64158	0.672609	1.20389	1.67589	1.12919	1.27645
AT1G04733	0.063877	0.556448	0.018761	0.134423	0.106239	0.181113	0.067262	0.002915	0.00088	0.034747	0	0	0.319794	3.50055	0.104373	0.003865	0.680584	0.263633	0.033277	0.967235	0.059931	0.041535	0.486274	0.274007	0.164692	0.461077	0.075586	0.00252	1.50167	2.07674	2.95973	0.006923
AT1G04737	0.159509	0.088658	0.109912	0.069243	0.0672	0.08442	0.213328	0.01674	0.568351	0.006703	0.151271	0.08064	0.127442	0.162971	0.119119	0.131166	0.119266	0.177442	0.057114	0.050205	0.030894	0.104369	0.060541	0.153482	0.488273	0.095397	0.758324	1.07506	0.236502	0.101906	0.176892	0.247624
AT1G04743	0	0.132219	0.778336	0	0.239641	0.022241	0	0	0.029962	0	0.095145	0.165592	0	0	0	0	0.018488	0	0.236126	0.136648	0	0	0	0	0.036127	0.010683	0.055285	0.313238	0.010302	0.033332	0	0
AT1G04747	0	0	0	0	0	0	0	0	0	0	0	0	0	0	0	0	0	0	0	0	0	0	0	0	0	0	0	0	0	0	0	0
AT1G04750	40.4547	40.4067	47.8496	43.404	35.855	36.4729	37.8267	34.1114	111.846	137.219	108.123	120.035	44.2785	46.2687	43.7415	50.3145	44.1855	44.0635	51.0645	41.1674	29.8075	30.8038	34.4238	32.2914	173.836	195.157	166.935	170.295	50.6713	49.3488	43.9101	51.766
AT1G04753	0	0	0	0	0	0	0.336416	0	0	0	0.237985	0	0	0	0	0	0	0	0	0	0	0	0	0	0	0	0.474242	0	0	0	0	0
AT1G04760	2.7059	2.6537	2.74543	3.26413	1.11221	0.935109	0.734646	1.10333	3.88822	5.15365	2.81053	2.87523	2.52902	2.14581	2.59568	3.21777	3.20159	2.94136	2.16206	4.11065	1.59955	1.07966	1.36271	1.61908	0.601321	1.12269	1.21169	0.355482	3.95361	4.41064	3.08181	2.68403
AT1G04763	0	0	0	0	0	0	0	0	0	0	0	0	0	0	0	0	0	0	0	0	0	0	0	0	0	0	0	0	0	0	0.194941	0.799243
AT1G04767	0.250282	0.163566	0.477974	0.098687	0	0.149141	0	0.166759	1.00761	0.524697	1.31124	0.695351	0.385681	0.340175	0.182254	0.109834	0.258561	0.622534	0.490809	0.063901	0.138901	0.225862	0	0	0.305768	0.263561	0.488024	0	0.106744	0.4006	0.268489	0.230309
AT1G04770	12.286	7.19252	8.01524	7.33239	6.06386	5.70772	4.00158	5.26219	28.8113	26.8472	25.7826	42.9085	19.316	19.942	17.966	21.5475	14.7633	12.0922	15.0855	13.8051	11.5793	7.56594	10.5548	9.95265	21.1857	20.6517	21.8551	16.0949	22.0257	28.1406	30.5583	24.7149
AT1G04773	0.198055	0.160853	0.2858	0.187469	0.167742	0.058486	0.01819	0.061493	0.342959	0	0.064938	0.049462	0.225252	0.159076	0.228866	0.348475	0.348363	0.647957	0.074098	0.172921	0.035443	0.062249	0.009929	0	0.100368	0.008747	0.164137	0.19455	0.344793	0.281653	0.290743	0.681275
AT1G04778	0.39813	0.249177	0.522154	0.587382	0	0	0.176331	0.154101	1.14101	3.01717	1.51618	3.14674	0	0.951628	0.327141	0.522828	1.001	0.426735	0.369429	0	0.280524	0	0	0	0	0.450671	0.183194	0.443274	0.49212	0.676189	0.268039	0.303828
AT1G04780	10.304	10.2801	8.79474	9.42709	5.54746	5.09782	5.48292	5.32401	20.2383	8.58696	18.5904	9.82621	11.3416	10.4652	11.168	11.6276	9.39637	8.76174	8.62404	7.20464	3.58341	3.44867	3.31343	3.72667	23.0456	16.2053	20.8666	21.3884	12.548	11.6987	12.414	12.3013
AT1G04783	0	0	0	0	0	0	0	0	0	0	0	0	0	0	0	0	0	0	0	0	0	0	0	0	0	0	0	0	0	0	0.226483	0
AT1G04787	0	0	0	0	0	0	0	0	0	0	0	0	0	0	0	0	0	0	0	0	0	0	0	0	0	0	0	0	0	0	0	0
AT1G04790	18.5121	24.8489	26.3203	24.4881	9.36022	9.83811	11.9198	10.5489	4.01156	3.10732	3.9686	3.2065	22.6487	25.9849	24.2098	25.9236	19.3969	24.6368	24.9201	25.6253	13.488	12.1373	14.5868	11.4732	3.40088	6.08543	5.60552	5.40957	21.1226	22.8125	23.5912	21.9708
AT1G04793	0	0	0	0	0	0	0	0	0	0	0.448998	0	0	0	0	0	0	0	0	0	0	0	0	0	0	0	0	0	0	0	0	0
AT1G04797	0	0	0	0.283283	0	0	0	0	1.40814	0	1.7146	0.948555	0.348545	0.335018	0.312221	0	0	0.231158	0.392095	0	0	0	0	0	0	0	0.049585	0.16064	0	0.34415	0.109175	0.398532
AT1G04800	81.1692	99.1864	95.4763	101.179	36.412	33.0788	39.7766	43.1033	1.75884	2.63949	6.26585	2.356	95.2132	86.7572	92.4977	116.81	73.0984	105.321	99.8894	125.541	33.4977	45.5349	48.1419	49.346	23.4483	26.9576	31.994	29.6677	74.7019	73.7714	97.3341	88.3723
AT1G04803	0.019084	0	0.562755	0	0	0.476861	0.247198	0	0.316073	0.030864	0	0	0.563257	0	0	0.824248	0.486375	0.338388	0.453651	0.345839	0	0	0	0	0	0.6074	0	0	0.549418	0	0.652051	0.447024
AT1G04807	0	0	0	0	0	0	0	0	0	0	0	0	0	0	0	0	0	0.000955	0	0	0	0	0	0	0	0	0	0.111143	0	0	0	0
AT1G04810	10.9936	12.4343	11.7078	11.3801	12.0649	10.0578	11.2296	9.51064	119.864	73.7563	126.172	92.4324	14.031	11.1708	11.4458	13.1111	14.5075	13.7539	13.4775	10.2658	9.22462	9.58477	8.0655	7.95574	94.2577	67.5563	93.0396	99.6402	16.797	14.8956	15.9612	16.4126
AT1G04813	0	0	0	0	0	0	0	0	0	0	0	0	0	0	0	0	0	0	0	0	0	0	0	0	0	0	0	0	0	0	0	0
AT1G04817	0	0	0	0	0	0	0	0	0	0	0	0.181956	0	0	0	0	0	0	0	0	0	0	0	0	0	0	0	0	0	0	0	0
AT1G04820	219.853	222.938	217.393	205.886	138.084	125.413	148.936	146.068	147.275	117.897	156.05	148.285	176.571	171.402	177.94	186.375	244.659	233.67	253.675	227.629	162.989	156.614	160.892	160.52	119.074	115.757	111.324	119.237	203.15	222.499	200.114	216.729
AT1G04823	0.445447	0.222297	0.097379	0.560892	0.035722	0.074363	0.284648	0.103461	0.127595	0	0.040667	0.386752	0.188582	0.281916	0.108885	0.614956	0.079366	1.06193	0.40196	0.314937	0.118947	0.253227	0.195955	0.291663	0.056239	0	0.009578	0.018536	0.855727	0.203295	0.403241	0.122266
AT1G04827	0.208814	0.163295	0	0.360665	0.590284	0.107165	0	0.26144	0.725669	0.815945	0.748161	0.461199	0.248752	0	0	0.870279	0	0	0.772218	0.252562	0.445685	0	0.486717	0	0	0	0	0	0	0	0	0
AT1G04830	4.76101	5.99911	5.38049	4.93218	6.13236	7.14178	7.77435	6.60303	9.90882	9.70919	10.8943	6.65241	5.81831	4.22535	5.09874	5.3312	5.53629	5.8772	5.95806	4.70194	5.17744	4.54165	5.60884	6.09991	6.98411	7.245	8.54924	9.56932	3.29304	6.70081	4.78285	6.2318
AT1G04833	5.88983	6.16018	4.89977	5.75439	2.10167	1.29853	1.776	2.02795	2.29883	1.11401	2.19793	2.04653	5.81828	5.71693	5.30095	4.60006	5.61428	6.11129	4.25456	3.42127	1.73011	2.39837	2.6262	2.63831	2.68363	1.67018	2.70325	3.58794	5.04477	3.72708	5.60294	4.53207
AT1G04837	5.16584	6.63685	7.52891	4.55573	2.61732	0.336607	2.24803	1.10887	1.08062	0.947279	0.731611	0.551004	6.29015	9.49119	7.45112	7.53867	6.01375	8.59379	9.75784	8.89507	3.57227	4.12433	4.45843	4.62065	1.05727	1.21228	0.9193	0.810579	7.03146	9.15081	10.1767	8.84997
AT1G04840	0.285182	0.375162	0.189804	1.00657	0	0.152344	0	0	0.835824	0.382314	1.09639	1.29654	0.156116	0.582421	0.426394	0.659766	0.213959	0.371909	0.356217	0.146511	0.070504	0.058467	0.057834	0.106469	0.423368	0.363354	0.308111	0.270645	0.541052	0.371612	0.452075	0.865741
AT1G04847	0	0	0	0	0	0	0	0	0	0	0	0	0	0	0	0	0	0	0	0	0	0	0	0	0	0	0	0	0	0	0	0
AT1G04850	33.0761	28.7408	29.66	30.1247	22.9567	22.42	24.1979	19.1706	72.7615	63.4862	70.7983	98.483	38.3645	34.3623	38.1193	42.6548	36.1627	32.6723	38.5941	35.094	25.7881	22.4475	24.792	22.8655	57.3897	55.9867	56.3133	66.8789	39.0155	41.4902	47.5016	45.2759
AT1G04853	0	3.09483	1.43867	1.52639	0	0	0	0.129818	0.264906	0	0.130173	0.117321	0.833037	1.65785	3.45538	2.5956	0.6163	1.31606	1.25633	1.51734	0	0	0.156715	0	0.130111	0.502389	0.166609	0.885622	1.51564	2.97798	3.10794	1.73159
AT1G04857	0	0	0	0	0	0	0	0	0	0	0	0	0	0	0	0	0	0	0	0	0	0	0	0	0	0	0	0	0	0	0	0
AT1G04860	6.91784	6.29554	5.83163	6.89292	1.91256	2.9549	3.28401	2.38809	11.6789	8.73248	12.9505	7.74207	8.22207	6.8109	6.81961	8.80606	7.04597	6.72777	7.27979	5.35148	3.03788	2.73364	2.67914	2.61149	5.54127	3.54292	4.23359	5.97571	7.80537	5.72689	7.15022	7.87919
AT1G04863	0	0	0	0	0	0	0	0	0	0	0	0	0	0	0	0	0	0	0	0	0	0	0	0	0	0	0	0	0	0	0	0
AT1G04867	0	0	0	0	0	0	0	0	0	0	0	0	0	0	0	0	0	0	0	0	0	0	0	0	0	0	0	0	0	0	0	0
AT1G04870	8.6724	7.82311	10.7559	8.70908	7.4017	5.38436	6.88004	5.201	31.5932	26.323	32.5824	24.6018	13.3514	8.73225	11.4216	13.2281	16.1019	13.707	13.4021	9.81704	7.48385	9.44723	7.06487	7.56434	21.5583	16.543	15.5622	22.1153	13.5233	15.2599	13.4767	14.9502
AT1G04873	0.229259	0.318814	0.16793	0	0.017386	0	0.064531	0.036989	0	0	0	0	0	0.058115	0.149554	0.176418	0.092248	0.103402	0.242524	0.031514	0.10599	0.139218	0.294654	0.084036	0.167105	0	0	0	0.34156	0	0.13166	0.280617
AT1G04877	0	1.05036	1.47045	0.488758	0	0	0	0	0.264425	1.2279	0.457555	0.28473	0.369871	0.567905	0	0	0.063252	0	0.667686	1.55423	0	0.508664	0	0	0	0	0	0	0.042927	2.17754	0.635632	0
AT1G04880	0	0	0	0.313178	0	0	0	0.088818	0.447105	0	0.294148	0.65755	0.205366	0.15537	0	0.283125	0.372774	0.177942	0.178082	0.080922	0.107851	0	0	0	0	0	0	0	0.292421	0.163768	0.209166	0.226005
AT1G04883	0	0	0	0	0	0	0	0	0	0	0.486309	0	0	0	0	0	0	0	0	0	0	0	0	0	0	0	0	0	0	0	0.100668	0
AT1G04887	0	0	0	0	0	0	0	0	0.21125	0.084591	0.127729	0	0	0	0	0	0	0	0	0	0	0	0	0	0.682364	0.660693	0.336399	0.712312	0.243349	0	0	0
AT1G04890	0	0	0	0	0	0	0.119175	0.090561	0.17246	0.172464	0.066572	0.087775	0	0	0	0	0	0	0	0	0.200594	0	0.073224	0	0.092615	0.401403	0.133508	0.081757	0	0	0	0
AT1G04893	0.274303	0	0.180101	0.509756	2.62716	0	1.26215	0.688413	1.88102	4.94855	0.350396	3.09144	0	0.741404	0.236804	0.301547	0.049943	0.472347	1.51249	0.409246	0.944834	0	1.04845	0.583504	0	0.123115	0.880447	0.600448	0.271916	1.17873	1.08339	0.181431
AT1G04895	0	0	0	0	0	0	0	0	0	0	0	0	0	0	0	0	0	0	0	0	0	0	0	0	0	0.116567	0	0.28445	0	0	0	0
AT1G04897	0	0	0	0	0	0	0	0	0.045776	0	0	0	0	0	0	0	0	0	0	0	0	0	0	0	0	0.100846	0	0	0	0	0	0.00221
AT1G04900	4.05148	3.30114	2.15466	2.98432	2.77073	2.59126	2.69639	3.5524	10.3603	6.3697	8.79904	12.5852	4.16445	5.63403	4.06461	5.78251	4.35243	3.43393	4.48276	2.32612	1.99124	1.87844	2.07607	2.68827	2.52293	3.38852	3.89588	3.92713	4.02741	5.27628	5.24499	7.95871
AT1G04907	0	0	0	0	0	0.15744	0	0	0	1.69463	0.530456	0.292745	0	0.915933	0	2.19341	0	0	0	0.46627	0	0	0	0	0	0.215509	1.75654	1.23251	0	0.187962	0.477515	0
AT1G04910	13.1432	9.73421	11.8675	12.386	3.74677	3.87954	4.68366	4.45909	16.9497	9.54755	17.2754	11.8826	12.5338	10.8937	12.2393	13.5228	12.5505	12.6451	12.9072	9.35858	5.53821	6.03785	4.65951	5.92288	5.52163	5.90475	5.21976	6.94421	11.1067	12.3652	10.7895	11.4244
AT1G04913	0.001764	0	0.000942	0.001601	0.153644	0.791305	0.583261	0.795664	1.03494	0	0.721059	0.092177	0	0	0.003975	0.000951	0.00164	0.001477	0.001164	0	0.821513	0.854117	0	1.69329	0.985235	0.399101	1.14841	1.71183	0.198461	0	0.005845	0.001173
AT1G04917	1.70101	1.61441	3.41684	1.62155	2.19361	1.52419	0.609798	0.683677	0.688627	3.0993	1.49284	1.37498	2.61938	3.15935	3.44379	2.85081	2.59936	2.78407	1.05822	2.23313	2.51837	0.611509	0.884915	0.337463	0.27514	0.46286	0.100163	0	2.18449	2.41548	2.29842	4.06163
AT1G04920	0.197125	0.31497	0.30893	0.418916	0	0.051749	0.081931	0.146629	0.716503	0.516107	1.05002	0.236662	0.432582	0.385366	0.37144	0.40602	0.123527	0.08968	0.252457	0.123104	0.096294	0.184548	0.18638	0	0	0.135986	0.066843	0	0.192044	0.274807	0.241391	0.611074
AT1G04923	0	0	0	0	0	0	0	0	0	0	0	0	0	0	0	0	0	0	0	0	0	0	0	0	0	0	0.305452	0.028281	0	0	0.194066	0
AT1G04927	0.643568	0	0	0.003328	0	0	0	0	0.003745	0	0	0.814879	0	0	0.004612	0.199844	0	0	0	0	0	0	0	0	0	0	0	0.004618	0.003353	0	0	0.156788
AT1G04930	3.17523	1.85199	1.72682	1.55641	1.26028	2.69995	1.56481	2.49761	8.18081	9.66372	10.2889	12.0935	2.36615	1.15909	0.931377	1.85083	2.44081	2.78187	1.38006	2.57565	2.58764	1.81612	1.86828	2.87457	3.29083	3.5432	3.71761	2.77825	2.90357	2.29868	2.07342	1.67313
AT1G04933	0	0.17663	0.150237	0.123687	0	0	0	0	0	1.50692	0.387108	0	0	0	0	0	0.682938	0	0.191876	0.757528	0	0	0	0	0.251062	0.664407	0.150886	1.33669	0.158363	0	1.0093	0.36981
AT1G04937	0	0	0	0	0	0	0	0	0	0	0	0	0	0	0	0	0	0	0	0	0	0	0	0	0	0	0	0	0	0	0	0
AT1G04940	34.8888	35.9062	41.5662	38.4319	30.0035	25.6227	25.9061	26.3481	44.859	31.6948	40.9058	46.1127	53.0779	48.8361	44.856	56.2222	41.0301	40.6193	45.6846	39.8217	32.3971	31.9049	29.3318	28.028	45.382	40.5377	40.2747	37.5965	43.0949	54.8656	53.1103	53.2712
AT1G04943	0	0	0	0	0	0	0	0	0	0	0	0	0	0	0	0	0	0	0	0	0	0	0	0	0	0	0	0	0	0	0	0
AT1G04945	2.11434	2.88668	2.09974	2.07722	0.293501	0.326252	0.87829	0	5.80741	4.84925	7.08483	5.66911	3.20644	2.89743	3.24466	4.20277	2.99281	2.55852	2.66212	3.24345	1.41719	0.257863	1.10407	0.631005	1.59469	1.8431	0.843404	1.86879	5.63012	2.81794	3.59592	5.06605
AT1G04947	0	0	0	0	0	0	0.359107	0	0	0	0	0	0	0	0	0	0	0	0	0	0	0	0	0	0	0	0	0	0	0	0	0
AT1G04950	7.02196	6.12435	7.23766	8.50205	4.06756	4.45781	5.4344	4.48824	20.1482	15.7524	24.2749	15.2125	6.83323	7.15829	6.45936	9.00132	6.56693	6.17847	5.74035	4.56906	5.06106	4.02295	5.1496	4.9151	17.2649	11.3418	17.9499	16.7557	7.57614	6.34752	7.26039	8.00182
AT1G04953	0.825318	1.00539	0.472884	1.71735	0.403704	0.395948	0.258508	0.71082	0.783902	0	0.858272	0.602706	2.29595	1.04157	0.589986	1.91288	0.682872	1.18471	3.02507	0.968884	0.091231	0.576243	0.812479	0.057091	1.93891	0.79403	0.809349	1.82681	1.46814	2.16971	2.05005	1.90667
AT1G04957	0	0	0	0	0	0	0	0	0	0	0	0	0	0	0	0	0	0	0	0	0	0	0	0	0	0	0	0	0	0	0	0
AT1G04960	8.84555	11.7959	10.8526	10.4656	11.4324	11.9776	13.0196	9.06913	19.9272	14.925	18.6245	11.5491	9.42756	10.3419	10.244	9.59492	12.2418	12.0224	11.3064	9.71611	8.80155	10.1928	9.67583	10.0904	13.0262	10.824	10.3259	10.9932	9.34022	12.6535	11.8773	11.6152
AT1G04963	0	0	0	0	0	0	0	0	0	0	0	0	0	0	0	0	0	0	0	0	0	0	0	0	0	0	0	0	0	0	0	0
AT1G04967	0	0	0	0	0	0	0	0	0	0	0	0	0	0	0	0	0	0	0	0	0	0	0	0	0	0	0	0	0	0	0.168755	0
AT1G04970	9.17425	11.1359	12.185	12.1979	7.15781	5.9263	6.17669	6.60295	59.186	50.8662	56.6085	43.9971	16.4277	17.0857	17.1966	19.7859	13.5642	12.2352	11.871	8.62216	5.94044	6.52141	6.30677	4.26754	54.0614	52.8056	50.1758	59.4647	17.1697	19.1788	17.0839	15.4911
AT1G04973	0.453402	0.947992	1.78224	2.06727	0.392717	0.336219	0.538797	1.04358	5.02396	2.54562	3.99207	4.0409	1.90169	1.44311	1.16033	1.83471	0.715926	0.577315	1.56366	2.67875	1.02218	0.516314	1.25446	0.275318	2.2775	2.8633	1.39561	1.58245	1.13119	0.504248	1.78268	1.15324
AT1G04977	10.8648	12.8578	15.4022	13.5761	4.05337	5.17736	5.06494	6.31595	7.05384	6.66056	8.25251	12.4363	11.3853	13.0448	11.288	13.3498	12.9514	14.5724	11.6463	13.2313	4.64817	4.84668	6.7118	5.64359	3.69305	2.59646	1.77144	0.588706	10.6915	14.9748	12.6569	13.7907
AT1G04980	6.59102	3.09719	3.63631	3.62939	17.1561	21.3297	25.3194	15.9616	83.3672	101.832	77.1227	85.9414	6.29762	6.0713	4.67997	6.60055	8.78861	8.51051	7.39993	7.80082	13.5435	12.0757	13.3989	12.3726	63.3229	60.4502	56.9145	56.8286	6.62421	8.22697	8.96392	9.5899
AT1G04983	0	0	0	0	0	0	0	0	0	0	0	0	0	0	0	0	0	0	0	0	0	0	0	0	0	0	0	0	0	0	0	0
AT1G04985	12.3228	9.68918	11.3718	9.13728	13.3535	12.8048	9.80005	11.3356	14.2714	20.3903	14.9203	17.5975	12.4148	12.4536	11.1964	13.2217	11.0685	11.6228	12.2531	11.2143	11.3332	8.2232	11.6701	10.2307	26.4502	25.3375	30.293	22.8518	12.0085	12.2872	12.1538	10.9552
AT1G04987	0	0	0	0	0	0	0	0	0	0	0	0	0	0	0	0	0	0	0	0	0	0	0	0	0	0	0	0	0	0	0	0
AT1G04990	4.99554	4.22618	5.03204	5.21943	2.33681	2.41069	3.72496	2.50288	6.60979	3.18844	5.88722	4.87738	15.9728	17.5497	16.0699	19.8824	5.56215	5.17497	6.5277	7.81264	2.03111	1.71236	2.80128	2.48173	1.56003	1.93375	0.826405	2.36774	16.8491	16.4415	15.1799	14.2259
AT1G04993	0	0	0	0	0	0	0	0	0	0	0	0	0	0	0	0	0	0	0	0	0	0	0	0	0	0	0	0	0	0	0	0
AT1G04997	0	0	0.458327	0	0	0	0	0	0	0	0	0	0	0	0	0	0	0	0	0	0	0	0	0	0	0.127709	0	0	0	0	0	0
AT1G05000	7.52795	5.86974	4.47942	5.58413	5.26486	4.56093	3.82659	3.48175	14.8236	15.6157	19.166	12.3257	10.8218	10.4799	6.67188	6.87397	9.77585	7.47407	11.5788	5.37959	5.02085	3.68563	4.83607	3.80891	8.81009	6.45418	8.04889	8.00204	8.81471	9.41979	8.80614	9.11822
AT1G05003	0	0	0	0	0	0	0	0	0	0	0	0	0	0	0	0	0	0	0	0	0	0	0	0	0	0	0	0	0	0	0	0
AT1G05005	0	0	0	0	0	0	0	0	0	0	0.219453	0	0	0	0	0	0	0	0	0	0	0	0	0	0	0	0.86041	0.362707	0	0	0	0
AT1G05007	0	0	0	0	0	0	0	0	0	0	0.396246	0	0	0	0	0	0	0	0	0	0	0	0	0	0	0	1.2123	0.452497	0	0	0	0
AT1G05010	242.429	290.734	263.048	256.642	163.656	155.4	156.996	177.375	169.077	96.5671	163.991	157	153.395	173.845	203.229	163.793	181.605	200.658	181.339	181.392	177.048	168.43	186.418	186.241	79.1336	63.6501	64.3753	73.2939	193.946	221.919	185.888	194.106
AT1G05013	0	0	0	0	0	0	0	0	0	0	0	0	0	0	0	0	0	0	0	0	0	0	0	0	0	0	0	0	0	0	0	0
AT1G05017	0.33807	0.5556	0.018015	0.024898	0.95633	1.06606	2.39444	0.054657	0.029972	0.049985	0.586559	0.872348	0.037429	0.059717	0.047489	0.025984	0.060579	0.034421	0.027028	0.021876	2.63591	1.95662	3.93207	0.902028	0.354784	0.414893	0.112375	0.256591	0.031106	1.1541	0.647481	0.035194
AT1G05020	3.19664	3.25905	3.52029	2.35847	0.357214	0.493008	0.305752	0.178742	0.941418	0.054255	0.511352	0.359863	2.08542	1.46068	2.21893	0.842138	1.75794	2.77888	2.82832	1.87223	0.181846	0.726675	0.518064	0.278547	0.213838	0.221154	0.439781	0.095756	1.38042	1.59533	1.30406	1.16958
AT1G05023	2.57765	3.50464	2.28252	4.02419	0.291169	0.055705	0.162108	0.326865	0.081857	0	0.549861	0.653446	2.36273	0.851107	1.55785	6.93513	0	1.59893	2.81079	1.23465	0.050815	0.470535	0.043798	0.213888	0	0.675261	0	0.686056	1.84716	2.2244	4.44626	2.22544
AT1G05027	0	0	0	0	0	0	0	0	0	0	0	0	0.05405	0.387618	0	0.208036	0.043452	0	0	0	0	0	0	0	0	0	0	0	0	0	0	0
AT1G05030	5.5029	6.62319	5.68044	6.59471	4.39711	2.75281	4.12599	3.76113	5.21989	4.76447	7.6677	6.04939	5.45962	4.62845	5.969	6.21937	5.1335	6.20645	5.97638	4.21336	2.58044	2.60648	3.87905	3.37931	4.66112	6.25042	6.19777	5.76853	3.77749	4.73925	4.31895	4.33203
AT1G05033	2.15759	1.34667	1.44708	1.16712	0.606271	0.85301	1.06699	0.798064	1.58078	2.57983	2.30664	4.41225	1.19901	1.95085	2.8447	2.10083	1.33642	2.06738	1.81859	2.61019	1.45732	1.29178	1.03772	1.38145	0.428726	2.71352	0.815403	0.046172	2.61001	2.39529	2.29151	2.23262
AT1G05035	0	1.27009	0.464956	0	0	0	0	0	0	1.50247	0	0	0	0	0	0	0	0	0.384418	0	0	0	0	0	0	0	0	0	0	0	0	0
AT1G05037	0	0	0	0	0	0	0	0	0	0	0	0	0	0	0	0	0	0	0	0	0	0	0	0	0	0	0	0	0	0	0	0
AT1G05040	0.152892	0.362172	0	0	0	0	0	0	0	0	0	0	0	0.135721	0	0.357352	0	0	0	0	0	0	0	0	0	0	0	0	0	0.301947	0	0
AT1G05043	0.204693	0.714904	0	0.441696	0.48133	0.517829	0.566782	0.39981	0.687594	0	0	1.25321	0	0.616148	0	0.406974	0.433265	0.588096	0	0.352365	0.411807	1.03619	1.80347	1.06591	0.426203	0	0.505422	0.737586	0	0.084214	0	0
AT1G05047	8.65744	3.91501	6.07031	7.80101	4.88576	1.67117	3.80033	2.51424	1.64153	3.83825	6.24592	4.02331	7.10496	7.33198	10.0641	9.97023	5.52965	7.83262	7.89445	4.99062	3.85846	2.82076	3.84701	4.81451	5.30299	3.39282	2.62893	5.67486	7.62891	5.50213	6.94646	5.78064
AT1G05053	0	0	0	0	0	0	0	0	0	0	0	0	0	0	0	0	0	0	0	0	0	0	0	0	0	0	0	0	0	0	0	0
AT1G05055	5.01497	5.62834	5.93913	6.4396	1.93894	2.66381	1.91263	1.8764	20.0904	14.0057	16.8286	23.1029	6.09256	7.86337	7.39031	7.772	5.56238	6.83508	8.52293	7.65925	4.97399	4.90504	4.42328	3.39074	7.86221	7.23491	6.19777	7.46507	8.85373	8.91609	8.17934	7.69901
AT1G05057	0	0.462466	0	0	0	0	0	0	0	0	0	0	0.378854	0	0.396385	0	0.445884	1.288	0.576066	0	0	0.405224	0	0	0	0	0	0	0	0	0	0.473931
AT1G05060	12.9387	11.8509	11.7157	11.3562	3.28528	5.59555	7.45842	7.20383	11.3749	13.2596	12.5712	8.96183	11.911	13.7301	16.3405	12.8784	9.86949	9.41034	11.6639	10.0202	5.97312	6.61268	8.03579	6.4359	14.8192	13.4441	14.1104	11.3539	15.1142	13.7364	13.3194	11.9942
AT1G05065	0.977964	2.40469	1.00229	2.51305	0	0	0.322469	0	0.251946	0.788762	1.18861	1.63414	1.63208	0.390041	0.92962	1.136	1.56267	2.18028	2.81618	0.736147	0	0.262031	0.218978	0.171901	0	0	0	0.183089	1.50416	0.987083	0.954363	2.63255
AT1G05067	0	0	0	0	0	0	0	0	0	0	0	0	0	0	0	0	0	0	0	0	0	0	0	0	0	0	0	0	0	0	0	0
AT1G05070	14.9304	17.702	14.8139	18.7	9.11529	12.1688	11.3979	11.7598	9.9432	13.5669	10.1155	9.15486	15.3615	14.5126	17.6343	13.0797	12.2074	15.1917	15.4653	16.3221	14.9134	10.526	13.4252	11.5279	7.6391	4.69785	8.85399	7.0365	17.49	18.6337	18.8418	13.6504
AT1G05073	0.869426	0	0	0	0	0	0	0	0	0	0	0	0	0	0	0	0	0	0	0	0	0	0	0	0	0	0	0	0	0	0	0
AT1G05077	0	0	0	0.040302	0.001841	0	0.826927	0	0.003031	0.012067	0.914126	0	0.005175	0	0.06327	0	0	0.00743	0	0.007454	0	0.003259	0.208317	0	0	0	0	0.215341	0	0.383097	0.045613	0.385461
AT1G05080	0	0	0	0	0	0	0	0	0.20616	0	0	0	0	0	0	0	0	0	0	0	0	0	0	0	0	0	0	0	0	0.1448	0	0
AT1G05083	0	0	0	0	0	0	0	0	0	0.074957	0	0	0.033835	0	0.102507	0.218808	0	0	0	0.017016	0	0	0	0.027612	0	0	0	0.001739	0	0	0	0
AT1G05085	0	0	0	0	0	0	0	0	0	0	0	0	0	0	0	0	0	0	0	0	0	0	0	0	0	0	0	0	0	0	0	0
AT1G05087	2.98568	3.16492	1.74598	4.73772	1.71841	1.28129	2.16311	0.990927	2.99944	0	3.10704	0.584006	2.58722	2.36314	2.07909	2.95868	4.27578	3.43246	1.77502	1.99257	1.66974	2.0499	1.11738	2.55904	1.8735	1.0796	1.06801	2.08544	1.73362	2.69588	2.4317	2.2139
AT1G05090	3.77279	3.99875	4.76644	3.79072	1.62161	2.27148	2.4182	1.49482	4.20784	2.25815	4.44555	3.08473	4.10253	4.45389	4.63328	4.48701	2.85578	3.83117	5.53913	3.17499	2.02389	1.87581	1.67707	1.75529	1.92621	1.02127	1.11698	0	4.28178	4.03237	4.1393	4.13675
AT1G05093	0	0	0.000413	0	0	0	0	0	0	0	0.005231	0.008655	0	0.000962	0	0	0	0	0	0	0	0	0	0	0	0	0	0	0	0	0.000136	0
AT1G05097	0	0	0	0	0	0	0	0	0	0	0	0	0	0	0	0	0	0	0	0	0	0	0	0	0	0	0	0	0	0	0	0
AT1G05100	0.085829	0.37951	0.132173	0.35823	1.53819	0.690439	0.683769	1.02033	0.786866	0.994613	0.736475	1.51965	0	0	0.10541	0.110899	0.384605	0.09577	0.546834	0	0.221617	0.290505	0.619519	0.531093	0.438889	0.193706	0	0.116437	0.201174	0.429592	0.498524	0.119455
AT1G05103	0.152064	1.29296	0.675138	1.24566	0	0.090917	1.31929	0	0.541022	0.837457	1.83731	0	0	0	0	1.09418	0.676207	1.67889	0.341558	1.3623	0	0	0.584614	0	0	0.421317	0.21383	1.75038	0	0.361016	0.898432	0.507998
AT1G05107	1.44135	0.234515	1.52843	0.572266	0.293548	0	0.461974	0	1.31144	0.803455	1.73363	0	0.311156	0	0	0.593405	0.545277	0.320611	0.597202	0.853166	0	0	0.367179	0	0.355848	0	0.447473	0.965067	0.038463	0	0.60524	1.45509
AT1G05113	0	0	0	0	0	0	0	0	0	0	0	0	0	0	0	0	0	0	0	0	0	0	0	0	0	0	0	0	0	0	0	0
AT1G05117	0	0	0	0	0	0	0	0	0	0	0	0	0	0	0	0	0	0	0	0	0	0	0	0	0	0	0	0	0	0	0	0
AT1G05120	6.48064	5.97058	6.69352	5.70974	2.25981	2.02781	2.60968	2.5293	7.81766	4.62014	9.28635	6.88567	6.2944	6.02211	6.60377	8.96031	6.04954	6.07107	6.91868	7.11109	3.04992	3.11192	2.72645	3.13401	4.40186	3.09091	3.06493	5.27592	7.62082	6.57957	7.3494	7.32608
AT1G05123	0.425134	0	0.503223	0.012069	0.055521	0.406814	0.197763	0.426607	1.1163	1.56476	1.60031	3.00527	0.221379	0.735157	0.681234	0.013505	0.22699	0.519002	0.306862	0.01946	0.161996	0.342746	0.171351	0.009517	0.018229	1.09203	0.614889	0.013626	0.420111	0.379511	0.299812	0.494106
AT1G05127	0	0	0	0	0	0	0	0	0	0	0	0	0	0	0	0	0	0	0	0	0	0	0	0	0	0	0	0	0	0	0	0
AT1G05133	0	0	0	0	0	0	0	0	0	0	0	0	0	0	0	0	0	0	0	0	0.258222	0	0	0	0	0	0	0	0	0	0	0
AT1G05136	0.025116	0.035781	0.46625	0.491065	0.175609	0	0	0	0	0	0	0	0.150896	0.603644	0.322908	0	0	0	0.336489	0	0	0.054866	0	0	0	0	0	0	0	0.507156	0.057572	0
AT1G05137	0	0	0	0	0	0	0	0	0.013569	0	0.0112	0.00194	0	0	0	0	0.001761	0	0.000899	0	0	0	0	0	0.008224	0.004258	0.014197	0.015638	0	0.001567	0	0
AT1G05140	27.0257	28.1087	28.8877	26.1676	13.3354	10.8828	12.8963	9.77534	27.426	24.8574	25.3284	27.9734	35.4111	33.5718	33.7107	34.9878	30.4582	32.1695	27.136	29.785	19.0475	17.1774	15.4555	16.0702	11.5977	14.3456	16.8895	13.1558	29.3564	31.7094	29.4091	31.151
AT1G05143	0	0.686334	1.25639	0.923446	1.6314	0.478094	0	1.13918	2.86115	8.69275	3.88687	4.75498	1.16044	0.872016	1.86687	0.45845	1.01771	2.47189	0.743746	0.823486	0.948367	0.38085	1.09468	1.46147	0	0.690345	0.753331	0.199404	1.58233	1.82801	0.062711	1.27339
AT1G05147	0.308864	1.24245	0.680178	0.712824	0.11713	0.002457	0.105547	0.111194	0.179168	0.013478	0.821545	0	2.52857	2.89213	2.33534	2.34624	0.464472	0.997716	1.1432	1.8995	0	0	0	0.189675	0.145823	0.232896	0.148905	0.25527	1.66108	1.68233	1.81104	2.74583
AT1G05150	13.0739	10.9102	12.5126	11.7319	1.86387	2.16314	2.54054	2.9556	6.6088	3.09321	8.68389	4.84831	10.3853	9.94943	10.9036	11.6078	12.3216	10.5389	11.7166	9.42933	3.4422	3.14191	2.14383	3.24837	3.85232	3.17409	3.88393	6.16173	11.637	10.5952	12.0925	11.422
AT1G05153	0	0	0	0	0	0	0	0	0	0	0	0	0.495954	0.682468	0.196218	0.415554	0.103641	0.077422	0	0	0	0	0	0.06505	0	0	0	0	0	0	0.275489	0.417137
AT1G05160	3.98681	3.6747	4.2514	4.13014	2.74954	2.27689	1.90229	2.60965	2.12317	2.16916	3.62011	1.53155	3.53763	3.77291	3.08257	4.0931	2.99433	4.29356	2.31236	2.37229	2.02022	2.02599	4.23152	2.74226	0.499882	0.857193	1.04023	0.996749	3.51444	3.24286	3.86987	3.32705
AT1G05163	0.632619	1.51639	0	0.443319	0	0.645301	0.843355	0	0.183285	0.010986	0.380314	0	0	0	0.291567	0	0.273397	0.244191	0.574511	0.304228	0.1829	0	1.00873	0.523474	1.39182	2.56071	0.030191	1.10542	1.86921	0	0.159011	0
AT1G05170	3.05486	2.71532	3.63736	4.09533	9.23586	9.9605	10.3776	9.2438	30.9859	33.6429	27.4246	29.7481	2.88762	2.27018	2.81791	3.25183	5.15747	3.08703	4.72728	2.60019	4.62238	3.88689	6.84452	4.44183	24.8979	25.2361	24.636	28.3345	2.42554	2.83111	2.74204	2.20213
AT1G05173	0	0	0	0	0	0	0	0	0	0	0	0	0	0	0	0	0	0	0	0	0	0	0	0	0	0	0	0	0	0	0	0
AT1G05177	0	0	0	0	0	0	0	0	0	0	0	0	0	0	0	0	0	0	0	0	0	0	0	0	0	0	0	0	0	0	0	0
AT1G05180	9.94016	10.918	10.1519	11.578	8.2151	7.24318	7.8445	6.59771	25.518	22.4437	21.4807	21.8461	15.1348	12.9802	15.2547	15.4792	13.4842	10.6293	10.6863	9.63108	8.89619	6.94886	6.44301	9.06162	10.4651	9.64307	11.4569	12.8981	12.9892	15.4691	16.5505	18.392
AT1G05183	3.31524	4.30171	1.78587	3.35666	1.5852	2.48297	1.72366	2.25754	5.88048	0.008154	7.68087	7.41744	3.81399	0.938013	3.70608	3.26481	2.67942	3.40805	1.70314	5.26032	1.45374	2.87624	4.06173	4.1704	6.22527	5.76234	3.16355	5.26855	4.09923	3.71218	4.01475	2.88791
AT1G05187	1.64805	0.676614	0.699005	1.32662	0.360468	0.185938	0.528064	0.548528	3.83012	4.00586	4.81716	5.07615	1.36459	0.956923	1.43268	0.573787	1.31418	1.94841	2.82142	1.49216	1.24499	0.536333	1.6852	1.02577	3.34293	1.84272	3.40469	1.82322	2.07398	2.16611	1.21812	2.65129
AT1G05190	348.362	320.713	322.126	343.128	247.425	223.361	236.215	237.73	277.442	307.181	240.945	344.464	347.516	330.778	334.537	338.371	317.795	320.302	307.728	348.079	275.104	270.875	242.591	243.88	314.463	311.175	299.083	315.032	335.86	342.965	312.466	322.364
AT1G05193	0	0	0	0	0	0	0	0	0	0	0	0	0	0	0	0	0	0	0	0	0	0	0	0	0	0	0	0	0	0	0	0
AT1G05197	0	0	0	0	0	0	0	0	0	0	0	0	0	0	0	0	0	0	0	0	0	0	0	0	0	0	0	0	0	0	0	0
AT1G05200	15.4365	16.3203	15.1132	17.7068	6.53359	5.36789	6.06859	4.73772	6.36115	3.60867	7.5198	5.70342	12.1217	11.3653	12.1243	12.6268	12.5727	15.5777	15.0321	13.5952	6.12939	6.80423	6.691	9.01277	3.0402	2.37778	2.6909	2.69856	12.8961	11.7407	13.5451	12.2593
AT1G05203	0	0	0.192601	0.351473	0.031909	0.252799	0.955402	0.243194	0	0.868608	1.10607	0.24602	0.378279	0.4255	0.648526	0.967205	0	0	0	0.014541	0	0.787222	0.367905	0.558573	0.007035	0	0	0	0	0.498619	0.08053	0.105443
AT1G05205	17.715	20.8963	15.2321	17.6896	14.4907	17.1512	17.8808	12.2885	22.0657	43.7519	27.4857	31.761	28.7409	28.0407	35.9943	26.741	25.4508	27.7923	28.6382	29.578	16.3192	14.4359	17.4745	14.7993	32.9292	34.7367	25.5709	32.9077	37.5205	42.5609	35.0953	38.5322
AT1G05207	120.563	107.489	121.9	183.433	82.5783	97.845	89.1688	90.2312	7.83948	8.83449	12.5778	10.2106	88.9479	74.3494	68.4789	86.8505	130.144	123.814	118.467	117.152	119.67	120.068	110.408	91.0775	35.7707	23.0035	37.4496	37.8296	88.7871	72.6754	76.4814	120.798
AT1G05210	4.96335	4.11224	4.63972	5.3814	5.47294	4.01125	3.92493	4.44243	10.093	13.6969	12.1047	14.6873	3.55835	5.31826	6.79168	5.82726	7.97701	6.84241	4.16548	5.76237	3.28844	3.18916	2.60911	3.74275	17.5556	12.8432	12.6241	13.3528	6.15409	8.95968	6.53389	7.10454
AT1G05213	7.04609	5.73669	8.05741	4.55616	13.2701	9.02958	8.68341	11.6198	3.19051	16.6591	6.89225	5.36852	16.5539	6.25894	4.61404	8.71753	8.63019	10.6565	24.9369	7.05129	5.05588	22.5046	8.88271	18.6191	10.3819	15.5806	29.8998	15.8045	8.3326	16.2029	6.10468	5.00135
AT1G05217	0	0	0	0	0	0	0	0	0	0	0	0	0	0	0	0	0	0	0	0	0	0	0	0	0	0	0	0	0	0	0	0
AT1G05220	0	0	0.259786	0.174786	0.716537	0	0	0	0	0.11473	1.95287	0.864994	0.93148	0.466923	0.273324	0.653485	0	0.40235	0.712691	0.12746	0.211891	0	0	0	0	1.06442	0	0.467945	0.414139	0.019406	0.60586	0.574917
AT1G05223	0	0	0	0	0	0	0	0	0	0	0	0	0	0	0	0	0	0	0	0	0	0	0	0	0	0	0	0	0	0	0	0
AT1G05227	0	0	0	0.005386	0	0	0	0	0.014301	0	0.003184	0	0	0	0.086367	0	0	0	0	0	0	0	0	0	0.008465	0	0.008241	0.000866	0.004695	0.004712	0.002759	0.001272
AT1G05230	4.8825	6.29217	5.87913	7.26161	3.90984	3.95369	3.39285	3.58881	4.42759	2.58151	5.81174	5.14953	7.00284	6.15918	6.68643	8.18403	5.10733	8.1806	5.09754	5.84205	4.87377	4.8077	2.85668	6.04975	0.379175	0.386773	0.274067	0.64213	7.68607	6.33041	6.84247	6.93332
AT1G05233	0	0	0	0	0	0	0	0	0	0	0	0	0	0	0	0	0	0	0	0	0	0	0	0	0	0	0	0	0	0	0	0
AT1G05237	0	0	0	0	0	0	0	0	0	0	0	0	0	0	0	0	0	0	0	0	0	0	0	0	0	0	0	0	0	0	0	0
AT1G05240	1.78869	0.435948	1.26876	0.438732	1.21379	0.635042	0.48088	0.498139	0.265161	0.10848	0.189935	0.509508	4.18597	2.29058	2.69901	2.52639	11.2247	4.11971	6.09901	3.47401	0.556764	0.284985	0.742421	0.765325	0.327595	1.17605	0.630944	0.566867	1.31613	0.81853	0.647092	1.47111
AT1G05243	0.035449	0.203637	0	0	0.188725	0	0.166878	0.045995	1.69534	0	0.398823	0	0.158309	0	0.26421	0	0	0.097475	0.108025	0	0.245874	0	0.337563	0	0.974682	0	0.067033	0.076697	0.11707	0	0.170987	0
AT1G05247	0	0	0.063973	0.08685	0	0	0	0.00399	0.034696	0.015572	0.015103	0	0	0	0.176299	0	0	0.112221	0	0	0.022535	0	0	0.032062	0.04124	0.220398	0.06903	0.040503	0	0.09803	0	0.09097
AT1G05250	2.91894	0.724048	2.07677	0.728672	1.91543	1.10399	0.828474	0.799646	0.335947	0.172376	0.315455	1.08425	7.15155	3.54912	4.3253	4.30941	18.4443	6.88996	9.92173	5.70608	0.805907	0.47332	1.23305	1.29545	0.544088	2.03549	1.01918	0.967068	2.18591	1.35946	1.16434	2.44331
AT1G05253	13.8404	16.2855	10.4436	18.3606	10.1213	9.53177	11.4907	7.946	2.9224	0.002037	1.513	0.196013	8.91856	7.89637	7.82104	10.9477	13.3585	16.2664	11.644	6.58103	16.0769	16.238	15.4313	16.4677	1.4748	0.195872	2.16726	1.41692	12.4129	6.72956	5.6197	6.38906
AT1G05257	1.20162	0	0.068286	0.712603	0.555497	0.708538	0.923001	0.52977	0.879989	7.17747	1.60142	1.08658	0.380214	0.449744	0.525678	0.283388	1.17498	0.285443	1.38756	1.74966	1.25151	0.961318	1.05517	1.5525	4.91791	7.05145	5.73458	3.69455	0.772662	1.66104	0.416242	1.40322
AT1G05260	19.2283	9.39215	10.9255	4.39027	10.6165	10.7967	8.04591	6.08291	9.48912	4.89359	5.80385	6.99594	16.7274	10.2377	8.73625	13.1271	38.5025	29.5082	35.8257	21.8331	5.83023	3.9196	6.16228	7.25386	21.5712	31.5475	16.2173	30.9941	5.54123	6.92984	6.48757	8.90666
AT1G05263	0	0	0	0	0	0	0	0	0	0	0	0	0	0	0	0	0	0	0	0	0	0	0	0	0	0	0	0	0	0	0	0
AT1G05267	0.340153	1.31294	0.047116	0.476945	0	0	0	0	1.89103	0	2.72811	2.40635	0.284879	0.574412	0	0.998288	0.096502	0	0.099519	0.472897	0	0.070416	0	0	0	0.362819	0.45299	0.396986	0.384848	0.978913	0.161137	0.618223
AT1G05270	12.5099	13.7247	11.6426	14.3194	9.38833	9.6943	9.4966	9.7832	13.2529	8.16767	12.3897	11.0692	14.2472	10.8421	14.0752	15.09	16.1483	15.0334	14.0148	14.7207	9.88968	8.08276	11.6527	7.69125	6.35329	8.08721	8.04549	7.26064	17.3229	13.5914	15.0134	12.1768
AT1G05273	0	0	0	0.032379	0	0	0.443832	0.986178	0	0.089453	0	0	0.397723	0.024964	0.249203	0	0.171341	0	0	1.71571	0	0.064946	0	0	0.49912	0.74404	0.692212	0.164258	0.266027	0.143066	0.213142	0
AT1G05277	1.02803	0.851468	0.60784	0.935227	0.520063	0	0.811454	1.62264	0.901428	1.28236	1.17824	0	0.944257	1.81964	0.952183	0.882023	1.18424	1.30494	0	0.655434	0.230907	1.66446	0.131592	0.352877	0	0.735849	0	0.913249	0.703605	0	1.42773	0.657977
AT1G05280	0	0	0.126437	0	0	0.061494	0	0	0	0.19165	0.197266	0.156604	0.098459	0	0.192055	0.175971	0.613119	0.258613	0.539602	0.561247	0.201439	0	0.086704	0.117086	0.385209	0	0	0	0.239522	0	0.218913	0.117672
AT1G05283	0	0.012883	0.006479	0.002419	0	0.000836	0	0	0.015411	0	0.001077	0	0.001761	0.002233	0	0.004856	0.00014	0.002453	0.002883	0	4.5e-05	0.000864	0.001209	0.005142	0	0	0	0	0.008704	0.005392	0	0.014467
AT1G05287	0.189491	0.224104	0.271264	0.454005	0.389668	0.125031	0.657413	0.207268	0.178745	0.775948	0.417875	0.032287	0.375531	0.269532	0.131362	0.132843	0.486654	0.887801	0.332964	0.087007	0.480364	0.148983	0.295913	0.108153	0.061431	0.017088	0.515535	0.164687	0.428055	0.084521	0.253037	0.172083
AT1G05290	0	0	0	0	0	0	0	0	0	0	0	0	0	0	0	0	0	0	0	0	0	0	0	0	0	0	0	0	0	0	0	0
AT1G05291	0	0	0	0	0	0	0	0	0	0	0	0	0	0	0	0	0	0	0	0	0	0	0	0	0	0	0	0	0	0	0	0
AT1G05293	0	0	0	0	0	0	0	0	0.818837	0	0	0	0	0	0	0	0	0.008257	0	0	0	0	0	0	0	0	0	0	0	0	0	0
AT1G05297	1.07599	0.686348	1.71904	0.697037	0.017856	0.153654	0	0	2.61714	3.84425	2.25966	0.933662	0.652933	0	0.064617	0.816783	1.10426	0.447176	0.846381	0.790206	0.759386	0	0.008263	0	3.1358	1.58533	2.81162	1.96677	0.357603	0.851904	0	0.647428
AT1G05300	6.20535	6.37501	6.49985	7.16282	1.05249	1.62572	1.50122	1.26044	2.87354	1.0403	4.33875	2.20213	11.3059	14.1659	12.3243	11.7176	4.71602	4.81653	6.84503	3.50784	1.00466	0.985016	1.62231	0.810555	4.55793	4.95402	5.4014	6.47287	8.76128	11.5415	12.2153	14.1065
AT1G05303	0.003154	0.006452	0	0	0	0	0.014602	0.000984	0	0	0	0	0.002446	0	0.000152	0.003139	0.000377	0	0.004571	0	2.4e-05	0.000309	0	0	0.011657	0	0.011625	0.001043	0.00736	0	0.003826	0
AT1G05307	0	0	0	0	0	0	0	0	0	0	0.933999	0	0	0	0	0	0	0	0	0	0	0	0	0	0	0	0	0	0	0	0	0
AT1G05310	1.75561	0.784482	1.33448	2.45931	0	0.17018	0.437476	0.219575	1.17179	0.601642	0	0.733395	3.72823	2.12861	2.13524	2.36168	1.67108	1.04668	3.22195	2.59375	0	0.299011	0.134924	0.104063	0	0	0	0	2.09689	1.47379	2.64762	1.95745
AT1G05313	0	0	0	0	0	0	0	0	0	0	0	0	0	0	0	0	0	0	0	0	0	0	0	0	0	0	0	0	0	0	0	0
AT1G05317	0	0	0.009688	0.002494	0.003702	0	0	0	0.00319	0	0	0	0.01099	0.001445	0.140849	0.017059	0.182058	0.037303	0.006426	0	0.029318	0	0.00223	0.04778	0	0	0	0.003459	0.00547	0	0.009503	0.031763
AT1G05320	6.61589	6.07976	7.14646	6.52733	1.4931	1.2776	0.82795	0.816918	1.15432	0.885616	1.70797	0.828085	8.20717	7.49632	8.34942	7.01656	8.1743	6.06507	5.91091	6.75824	1.97518	1.46825	2.10739	2.63344	0.673566	0.324825	0.159664	0.155216	9.4311	8.19714	7.33327	7.96639
AT1G05323	0	0	0	0	0	0	0	0	0	0	0.000902	0	0.00043	0	0	0	0	0	0.002021	0	0	0	0	0	0	0	0	0	0	0	0	0
AT1G05327	0.107148	0.065796	0.18114	0	0	0.155132	0	0	0.009742	0	0.12717	0.238076	0.085294	0	0	0	0	0	0.065438	0	0	0.020189	0	0	0	0	0.067929	0.081461	0	0.012461	0	0.002223
AT1G05330	0	0	0	0	0	0.171115	0.253721	0	0.218618	0	0	0.266224	0	0	0	0	0	0	0	0	0.276997	0	0	0	0.289537	0.218015	0	0	0.212657	0	0	0
AT1G05333	3.60752	3.24629	3.86358	2.52444	1.94884	0.536346	2.35925	0	4.41553	0	5.48189	0.408389	2.98813	4.35203	3.54298	3.75667	0	0	0.090422	0	0.05595	1.30946	0.307336	0	0	0.182856	2.66541	2.1197	3.18297	4.19355	3.29544	2.97254
AT1G05337	0.398771	0.621698	0.414787	0.835455	0.372037	0.049737	0.12277	0.168589	0.357501	0.000119	0.092086	0.002065	0.293173	0.210813	0.168273	0.483899	0.734331	0.472476	0.262574	0.047052	0.412799	0.399199	0.367753	0.132925	0.22037	0.006057	0.035145	0.238234	0.577826	0.585817	0.389575	0.625409
AT1G05340	3.99062	5.23882	7.42382	5.26364	22.1749	15.205	10.4679	10.6493	12.0471	28.1821	7.40447	3.55468	4.02799	3.52338	2.51457	3.45183	12.3702	8.26915	6.34122	9.44801	11.3657	6.67914	11.6282	10.2459	14.7949	17.3148	13.5203	13.6636	2.90716	1.61121	3.15486	0.824926
AT1G05343	0.235081	0.555681	0.06158	0.37951	0.261388	0.325902	0.031684	0.275967	1.32416	0.022176	1.61635	1.15647	0.649613	0.362442	0.153401	0.134452	0.045558	0.569208	0.298577	0.408491	0.055071	0.266305	0.01818	0.488359	0.289508	0.444094	0.29247	0.160429	1.29364	0.571773	0.626204	0.125069
AT1G05347	38.8102	27.5698	30.9462	31.1927	30.2826	30.581	18.804	23.2459	4.70764	8.22065	2.31372	4.5787	63.6563	66.608	62.7379	68.0409	73.3452	67.7151	74.9789	67.0421	17.2609	12.4548	24.0271	16.1969	12.5732	28.3752	18.2625	15.9736	74.9598	91.2081	76.5392	80.5042
AT1G05350	8.06352	8.44172	10.0625	10.3923	7.19064	4.9227	5.36512	5.89661	11.7029	6.73976	12.6243	11.8424	11.7628	10.8329	11.3491	9.96743	12.2648	9.79109	12.1098	9.24838	8.24341	6.67816	7.95368	7.12583	5.08236	5.30229	4.68641	3.77151	11.9194	11.6516	11.7893	12.4138
AT1G05353	0	0.029995	0	0.202561	51.5372	62.363	60.5923	72.5396	14.688	0.045618	13.9416	3.25464	0.071134	0.364219	0.057887	0	0.075927	0.021915	0.292555	0.077137	32.9521	37.3812	40.2925	38.9133	6.41364	1.37401	7.35537	8.34648	0.310565	0	0.02893	0.075669
AT1G05357	0	0	0.022169	0.012758	0	0	0	0	0.088257	0	0.092483	0	0	0	0	0.017235	0	0	0	0	0	0	0	0.00377	0	0	0	0	0	0	0	0.106998
AT1G05360	3.38918	3.09456	4.72766	4.93011	1.13216	1.65598	0.871328	0.937064	6.40726	3.83667	7.28797	4.77686	5.89772	6.34163	4.95592	4.22598	5.89341	5.18593	5.17741	3.39751	3.28752	2.13131	1.62769	2.40864	6.00749	7.85487	7.72677	10.3264	4.25294	5.50047	7.00111	6.14697
AT1G05363	0	0	0.475267	0	0	0.881621	0	0	0	0	1.11919	0	0	0	0	0.415026	0	0	0	0	0	0	0	0	0	0	0	0	0	0	0	0
AT1G05367	0	0	0	0	0	0	0	0.07095	0	0	0	0	0	0	0	0	0	0	0	0	0	0	0	0	0	0	0	0	0	0	0	0
AT1G05370	1.08818	0.573975	0.745299	0.35449	0.220707	0	0.109914	0.081847	0.258736	0	0	0	0.843415	1.23548	0	0.884354	0.356631	0.860749	0.344382	0.566923	0	0.078663	0.113906	0.27882	0	0	0	0	1.11401	1.21457	1.36875	1.23849
AT1G05373	0	0	0	0	0	0	0	0	0	0	0	0	0	0	0	0	0	0	0	0	0	0	0	0	0	0	0	0	0	0	0	0
AT1G05377	0	0	0	0	0	0	0	0	0	0	0	0	0	0	0	0	0	0	0	0	0	0	0	0	0	0	0	0	0	0	0	0
AT1G05380	4.96849	6.16534	4.43374	4.31153	2.26775	2.29812	3.32406	2.73435	10.798	4.96002	10.4198	4.50844	5.09441	5.06981	4.87133	5.82426	6.15512	4.53616	4.80903	2.36356	1.6357	1.71152	2.27726	2.14893	5.53507	3.71865	5.31056	6.72885	5.69123	5.70141	5.44154	6.543
AT1G05383	0.014417	0	0	0	0	0	0	0	0.283957	0	0.136844	0	0	0	0	0	0	0	0	0	0	0	0	0	0	0	0	0	0	0	0	0
AT1G05385	21.5627	19.2188	23.3874	24.7528	23.312	24.017	22.948	22.026	119.72	165.335	97.5747	176.389	23.3312	26.4715	26.4038	26.2959	20.1635	23.0928	21.8971	25.1615	25.198	22.1319	18.4771	17.0669	87.2507	117.285	75.5085	72.6869	28.0548	31.4475	31.9586	27.5584
AT1G05387	0	0	0	0	0	0	0	0	0	0	0	0	0	0	0	0	0	0	0	0	0	0	0	0	0	0	0	0.027893	0	0	0	0
AT1G05390	0	0	0	0.101546	0	0	0	0	0	0	0	0	0	0	0	0	0	0	0	0	0	0	0	0	0	0	0	0	0	0	0	0
AT1G05397	0	0	0.513703	0	0	0	0.078264	0	0	0	0.263904	0	0	0.517454	0.24811	0.281344	0	0	0	0	0	0.065653	0	0	0.583871	0	0	0.190859	0	0.279014	0	1.09802
AT1G05400	0.077611	0	0.749289	0.468992	0	0.256133	0	0	3.07073	3.15345	5.73481	3.11623	1.15128	1.07654	0.521282	0.760845	0.706027	1.20512	0.964785	0.163569	0.160917	0.298481	0.162436	0.166944	0.459307	0.557135	0.359259	0.95685	0.609859	0.93446	0.632984	0.398739
AT1G05407	0	0	0	0	0	0	0	0	0	0	0	0	0	0	0	0	0	0	0	0	0	0	0	0	0	0	0	0	0	0	0	0
AT1G05410	7.03167	6.82759	6.86541	6.33813	3.83651	4.28227	4.1479	4.07046	13.0352	10.2145	13.9647	14.6117	8.02162	7.05678	8.62489	11.473	7.26937	6.09314	6.40559	9.05131	4.82263	4.68591	5.24096	5.21791	7.59824	5.28611	5.3355	7.62651	10.5945	7.77426	10.4671	9.21518
AT1G05413	0	0	0	0	0	0	0	0	0	0	0	0	0	0	0	0	0	0	0	0	0	0	0	0	0	0	0	0.336168	0	0	0	0
AT1G05417	0.034446	0.084848	0.144476	0.041638	0	0.060329	0	0	0.200655	0.005693	0.364302	0.012299	0.03242	0.041062	0.03565	0.03713	0.056097	0.042781	0.063434	0.012234	0.249326	0.035146	0.055001	0.097723	0.060201	0.055389	0.006072	0.010699	0.046973	0.085252	0.044419	0.001077
AT1G05420	0.928654	0.787475	2.52376	1.57617	0.140704	0.152997	0.156283	0	0.502934	0	0.513117	0	1.5418	0.767145	1.4015	1.71003	1.2084	0.574711	0.933681	1.27767	0.086673	0.164451	0	1.38237	0	0	0	0	1.75757	1.78187	2.67527	1.49407
AT1G05423	0.028235	0.022445	0.013613	0.012366	0.009023	0.058759	0.009821	0	0	0.001846	0	0.006715	0.086099	0.018993	0.015938	0.009085	0.019686	0.019561	0.049578	0.010183	0	0.000898	0.019302	0.061101	0.000774	0.008953	0.043955	0.00754	0.022495	0.036208	0.028018	0.007461
AT1G05427	0.048818	0.000186	0.010769	0.018929	0.116215	0.011424	0.082283	0	0	0.015128	0	1.5e-05	0.002412	0.017151	0.043019	0.017092	0.0121	0.039337	0.022425	0.028342	0	0	0.005852	0.014646	0.024915	0.008412	0.056784	0.005581	0.023452	9e-06	0.034576	0.081631
AT1G05430	16.7836	16.3534	14.667	17.3431	9.97898	10.6462	6.99943	10.2797	42.7789	31.1864	39.3533	34.1409	14.1687	16.3838	14.8611	17.645	15.9439	18.2959	18.7426	18.8017	10.9193	11.9918	11.0801	9.21761	11.8175	9.90862	7.21942	10.3031	18.5357	20.2183	17.4069	18.9069
AT1G05433	0.007018	0	0.026778	0.010221	0.077457	0	0.004756	0	0	0	0	0	0	0.045031	0.019855	0.019963	0.000298	0.007516	0.00742	0.012959	0	0	0.00589	0.000742	0.00018	0	0.007561	0	0.01725	0.010132	0.006725	0.026392
AT1G05440	1.53082	0.682832	1.26038	1.37386	0.101535	0	0.20913	0.079923	0.136959	0	0	0.446486	1.7577	1.29058	0.65041	1.04963	1.25229	1.52944	1.72081	1.78022	0.435448	0.701388	0	0.392138	0	0	0	0	1.67202	1.08027	1.78028	2.18851
AT1G05443	0	0	0	0	0	0	0	0	0	0	0	0	0	0	0	0	0	0	0	0	0	0	0	0	0	0	0	0	0.251024	0	0	0
AT1G05447	0	0	0	0	0	0	0	0	0	0	0	0	0	0	0	0.118447	0	0	0	0	0	0	0.114302	0	0	0	0	0	0	0	0	0.002746
AT1G05450	0.177948	0.206488	0.126676	0	0	0	0	0	0	0	0	0.215692	0	0	0.295385	0	0.215544	0.384364	0	0.147701	0	0	0	0	0	0.086679	0	0	0	0.162128	0	0.313878
AT1G05453	2.59586	1.72548	1.43945	2.81417	1.34147	0.616443	2.2081	0.280999	3.60038	0.000461	5.90761	0.544342	2.21304	1.9143	2.74785	2.94838	3.05306	1.68111	1.15624	0.69051	0.899087	0.682849	1.41233	1.68906	2.99102	0.652727	4.12196	2.20576	3.00189	2.1423	2.10924	4.02329
AT1G05460	3.00563	2.56148	2.65874	2.51755	0.593032	1.04186	1.15461	0.614626	4.63752	4.22121	5.49206	4.3003	2.83005	2.18326	2.35921	3.5293	3.27632	2.64636	3.50696	2.1407	0.970944	1.56542	1.77284	1.23875	2.67518	1.62452	1.69155	2.47349	3.92815	3.08504	2.75882	2.81106
AT1G05463	0	0.063929	0.467457	0.038171	0	0.019821	0.084783	0.038142	0	0	0.682794	0	0.107018	0.031771	0.022461	0	0	0.236381	0	1.02753	0.06635	0.077364	0	0	0	0	0	0.16022	0	0.868964	0.570356	0
AT1G05467	4.80421	3.39811	6.35837	4.89007	0.378555	1.63453	0.591103	0	1.53412	0	1.62688	0.021281	6.50047	3.38432	6.41631	4.86701	5.75658	4.44781	5.77326	2.98173	3.25601	1.08104	1.98499	2.50687	0	0	0.319248	0	5.20073	5.21755	6.63675	3.5101
AT1G05470	2.77035	3.33195	3.29939	3.74015	0.876326	0.654086	0.247721	0.639901	0.477948	0.16699	1.23337	1.37658	2.39259	2.3416	2.47855	3.2903	2.84	3.20451	2.96095	2.26914	0.964662	0.823134	0.991168	1.06665	0	0	0.039761	0.056514	2.14194	1.66607	2.77874	3.76309
AT1G05473	0	0	0	0	0	0	0	0	0	0	0	0	0	0	0	0	0	0	0	0	0	0	0	0	0.341864	0	1.03787	0	0	0	0	0
AT1G05477	0	0	0	0	0	0	0	0	0	0	0	0	0	0	0	0	0	0	0	0	0	0	0	0	0	0	0	0	0	0	0	0
AT1G05483	0	0	0	0	0	0	0	0	0	0	0	0	0	0	0	0	0	0	0	0	0	0	0	0	0	0	0	0	0	0	0	0
AT1G05487	0	0	0	0	0	0.277783	0	0	0	0	0	0	0	0	0	0	0	0	0	0	0	0	0	0	0	0	0	0	0	0	0	0
AT1G05490	0.172646	0.038091	0.198597	0.061666	0	0.031052	0	0.033145	0.498093	0.029193	0.409155	0.504203	0.354981	0.342615	0.327155	0.08923	0.33178	0.253057	0.030649	0.146265	0	0.086242	0.030708	0.082757	0.503221	0.206573	0.461227	0.3984	0.352669	0.202822	0.238102	0.40798
AT1G05493	0	0	0	0	0	0	0	0	0	0.562073	0.094081	0	0	0.087346	0	0	0	0	0	0	0	0	0	0	0	0	0	0	0	0	0	0
AT1G05497	0	0	0	0	0	0	0	0	0	0	0	0	0	0	0	0	0	0	0	0	0	0	0	0	0	0	0	0	0	0	0	0
AT1G05500	16.3553	17.3632	15.6019	14.9661	10.0817	9.92239	11.9235	11.4446	36.2627	30.2782	39.5283	37.4058	14.6639	15.6737	14.8478	16.1499	16.0875	16.5376	15.8759	16.9464	11.1715	12.2935	10.7574	9.96283	17.773	17.2933	15.725	18.8634	14.2291	18.5078	16.97	17.5081
AT1G05507	0	0	0	0	0	0	0	0	0	0	0	0	0	0	0	0	0	0	0	0	0	0	0	0	0	0	0	0	0	0	0	0
AT1G05510	0.172253	1.31053	0	0	0.134164	0.131146	0	0	0.756431	0.219882	0	0	0.021718	0.010459	0	0	0.018168	0.384878	0.18659	0.085738	0	0.405593	0	0	0	0	0	0	0.010085	0	0	0
AT1G05517	0.089682	0	0	0.82693	0.435041	0	0	0	0.39998	1.76825	0.46101	0	0	0	0	0.197886	0	0.48063	0.710047	0.193318	0	0	0	0	1.37333	4.66048	0.952096	0.130782	0	0	0.855476	0
AT1G05520	8.65681	11.1113	9.0255	8.62157	3.08082	2.86103	4.38079	3.28665	20.1229	10.9819	22.4625	11.6352	10.4557	9.61897	10.8567	10.351	11.0736	11.8139	10.736	7.14374	3.88443	6.31095	4.95518	5.5344	4.7064	2.57088	3.53742	5.98978	11.9046	10.0464	11.202	12.1736
AT1G05523	6.66351	1.78507	1.49906	2.90576	0.416828	0.690949	2.14063	0.414648	2.12137	1.0432	0.39522	0.703899	4.4192	3.26312	1.83394	4.7109	11.8782	8.49554	13.5042	8.35856	1.48341	2.08838	0.614244	1.38386	0.469255	0.640752	0.234328	0.527011	7.28	3.49799	3.31405	3.72262
AT1G05527	0	0	0	0	0.408672	0	0	0	0	0	0	0	0	0	0	0	0	0	0	0	0	0	0	0	0	0	0	0	0	0	0	0
AT1G05530	0.093531	0.265351	0.057643	0.097942	0	0.076528	0.22379	0	0	0	0.062733	0	0.648126	0.334957	0.20592	0.53858	0.41356	0.383535	0.479525	0.40078	0.325972	0.017911	0.117188	0	0	0	0	0	0.31793	0.017249	0.148184	0.240379
AT1G05533	0	0	0	0	0	0	0	0	0	0	0	0	0	0	0	0	0	0	0	0	0	0	0	0.481718	0	0	0	0	0	0	0	0
AT1G05537	0	0	0	0	0	0	0	0	0	0	0	0	0	0	0	0	0	0	0	0	0	0	0	0	0	0	0	0	0	0	0	0
AT1G05540	0.989583	0.452834	0.83682	0.389246	0	0.445988	0	0	0.283365	0.629348	0.178693	0.407487	0.629957	0.900528	0.60953	0.795209	0.502599	0.245837	0.255009	0.350547	0.248273	0	0.194312	0	0	0	0	0	0.215564	1.21641	0.486035	0.170465
AT1G05543	0	0	0	0	0	0	0	0	0	0	0	0	0	0	0	0	0	0	0	0	0	0	0	0	0	0	0	0	0	0	0	0
AT1G05547	0	0	0	0	0	0	0	0	0	0	0	0	0	0	0	0	0	0	0	0	0	0	0	0	0	0	0	0	0	0	0	0
AT1G05550	0	0	0	0.115161	0	0	0	0	0	0.343997	0	0	0	0.104188	0	0.070134	0.398951	0	0	0.051386	0	0	0	0	0.124735	0.243623	0	0	0	0	0.060698	0
AT1G05553	1.02984	0.366726	0.977022	0.955095	0.816168	0.707283	0.983537	0.702173	1.51911	5.06752	2.63199	3.46391	1.92697	0.988801	1.4219	1.27281	1.35521	0.594178	0.484474	2.30766	0.474068	1.09155	0.35865	0.278968	1.3541	1.93812	0.675833	0.955826	0.945318	1.01464	0.628014	1.30052
AT1G05557	2.20717	2.3553	2.69626	1.40905	1.16917	0.491918	1.54622	0.773676	2.28255	0.916492	2.71403	1.40536	1.61817	2.20176	0.828557	4.16615	1.2257	1.73981	1.74035	1.85813	2.18224	1.71226	1.99957	3.71633	0.201574	0.181879	1.16558	0.31335	1.97513	1.91341	2.5857	2.17711
AT1G05560	47.1742	55.1366	42.221	52.7132	15.6341	17.2921	17.7899	11.8631	18.2885	13.7054	17.2179	24.7473	73.9507	81.6986	74.3278	74.3232	44.8207	37.7892	29.2285	39.1826	8.41328	7.96445	9.25495	7.89053	11.5878	9.8807	10.1859	9.53879	70.6657	70.3894	83.6662	77.3966
AT1G05562	37.4947	44.7936	37.1942	46.3065	10.9326	13.0812	14.9591	9.87918	14.0965	15.29	17.5094	21.6801	59.0923	77.8363	59.9625	56.0491	34.602	29.3424	25.2728	31.7247	6.18956	9.23747	7.40326	7.29685	9.11782	6.70265	7.90922	8.65582	54.26	64.0133	64.3028	63.1741
AT1G05563	0.033839	0.048691	0.044351	0.049197	0.010751	0.014591	0.022711	0.033099	0.002558	0.000968	0.00715	0.000709	0.251702	0.041451	0.039488	0.059639	0.043229	0.004769	0.073351	0.043653	0.026155	0.008018	0.008874	0.0287	0.019763	0.002466	0.005137	0.010744	0.050156	0.031606	0.044322	0.023242
AT1G05567	0	0	0	0	0	0	0	0	0	0	0	0	0	0	0	0	0	0	0	0	0	0	0	0	0	0	0	0	0	0	0	0
AT1G05570	4.45137	3.99575	5.61112	4.14845	2.26609	2.50195	2.00346	1.69822	6.67679	3.28265	6.28163	2.95456	7.22351	4.626	6.6722	8.10329	5.78628	5.45689	5.52721	2.92289	1.66657	1.04395	1.82713	1.74242	1.32396	0.777318	1.18732	1.07583	4.55459	4.75388	3.84437	4.52832
AT1G05575	6.17835	2.94711	0.390344	4.65381	6.58062	6.1061	4.36331	3.11175	2.11516	3.78332	2.92822	2.44387	8.74946	2.81579	5.15698	3.17431	3.46416	6.19871	1.8976	2.78361	1.61987	1.26859	3.29783	0.207169	4.34724	3.36558	2.9688	2.11203	3.3117	4.72146	3.82213	5.04248
AT1G05577	0	0.112435	0	0	0	0	0	0	0	0	0	0	0	0.209669	0.077323	0.108892	0	0.106134	0.329122	0.279762	0	0.075252	0	0.209604	0	0	0	0	0	0.125748	0.168073	0.098755
AT1G05580	0	0	0	0	0	0	0	0	0	0	0	0	0	0	0	0	0	0	0	0	0	0	0	0	0	0	0	0	0	0	0	0
AT1G05583	0	0	0	0	0	0	0	0	0	0	0	0	0	0	0	0	0	0	0	0	0	0	0	0	0	0	0	0	0	0	0	0
AT1G05587	0	0	0	0	0	0	0	0	0	0	0	0	0	0	0	0	0	0	0	0	0	0	0	0	0	0	0	0	0	0	0	0
AT1G05590	10.3222	7.86517	7.6977	8.29333	3.07553	1.89696	1.82236	2.53485	2.69029	2.24611	3.59306	3.40327	7.65538	6.05049	6.2784	6.6579	8.27452	6.6963	6.64591	7.64694	2.88379	2.80657	3.002	2.95365	2.08843	1.44692	1.28333	1.92146	7.75296	9.95654	7.67414	7.78577
AT1G05593	0	0	0	0	0	0	0	0	0	0	0	0	0	0	0	0	0	0	0	0	0	0	0	0	0	0	0	0	0	0	0	0
AT1G05597	0	0	0	0	0	0	0	0	0	0	0	0	0	0	0	0	0	0	0	0	0.436667	0	0	0	0	0	0	0	0	0	0	0
AT1G05600	3.79424	2.32265	3.46321	4.10149	0.904885	1.50146	1.89467	1.65932	13.19	14.7605	12.5559	11.5013	4.24748	2.52274	4.45748	4.15484	2.82766	3.26022	2.48769	2.62995	2.01642	1.39636	1.44268	2.11868	6.92867	6.56389	6.38178	6.49369	4.55089	4.78504	4.27924	4.63083
AT1G05603	0	0	0	0	0	0	0	0	0	0	0	0	0	0	0	0	0	0	0	0	0	0	0	0	0	0	0	0	0	0	0	0
AT1G05607	0	0.000344	0.039313	0.012624	0	0	0	0	0	0	0	0	0.02076	0.002143	0.00156	0.01119	0.006895	0.017036	0.006209	0.000219	0	0.001066	0.002867	0	0	0	0	0	0.006973	0.000734	0.003705	0.0087
AT1G05610	0	0	0	0.209291	0	0	0	0	0	0	0	0	0	0.173379	0	0.111446	0.099132	0.313961	0.312846	0.213417	0	0.119931	0	0	0	0	0	0.175864	0.543514	0	0.341048	0.340769
AT1G05613	0	0	0	0	0	0	0	0	0	0	0	0	0	0	0	0	0	0	0	0	0	0	0	0	0	0	0.304972	0	0	0	0	0
AT1G05615	0	0	0	0	0	0	0	0	0	0	0	0	0	0	0	0	0	0	0	0	0	0	0	0	0	0	0	0	0	0	0	0
AT1G05617	0	0	0	0	0	0	0	0	0	0	0	0	0	0	0	0	0	0	0	0	0	0	0	0	0	0	0	0	0	0	0	0
AT1G05620	6.6167	6.45363	7.28737	5.06587	5.55404	5.68953	3.60666	3.94614	4.09354	4.67669	4.88767	3.684	11.41	11.6591	11.1926	12.2237	11.3756	9.907	9.39245	7.49856	5.63065	4.45891	6.02526	5.84801	4.30097	4.72625	4.19327	5.41812	13.6241	14.9637	12.3542	14.6121
AT1G05623	0	0	0	0	0	0	0	0	0	0	0	0	0	0	0	0	0	0	0	0	0	0	0	0	0	0	0	0	0	0	0	0
AT1G05627	0	0	0	0	0	0	0	0	0	0	0	0	0	0	0	0	0	0	0	0	0	0	0	0	0	0	0	0	0	0	0	0
AT1G05630	3.5699	3.09705	3.80375	3.92137	1.306	1.55938	1.2812	1.87761	1.9992	0.419398	1.85963	1.83957	3.14776	2.54636	2.66122	2.9831	2.89267	3.08475	3.97727	2.68148	1.55505	1.49847	1.31935	1.37301	0.121565	0.126282	0.135331	0.091785	2.5266	2.46082	2.6292	2.23418
AT1G05633	0	0	0	0	0	0	0	0	0	0	0	0	0	0	0	0	0	0	0	0	0	0	0	0	0	0	0	0	0	0	0	0
AT1G05637	0	0	0	0	0	0.283637	0	0	0	0	1.50296	0.241067	0	0.161828	0	0	0	0.225425	0	0	0	0	0	0	0	0	0	2.03955	0	0	0	0
AT1G05640	0.735901	0.76793	0.194625	0.643957	0.076193	0.352256	0.231594	0.079182	0.521291	0.785934	0.894337	0.618359	0.422909	0.414409	0.417556	1.65169	0.644605	0.735739	0.297829	0.541123	0.261065	0.361846	0.145696	0.379964	0.077158	0	0.19134	0.35371	1.14727	0.492799	1.16213	1.24573
AT1G05643	0	0	0	0	0	0	0	0	0	0	0	0	0	0	0	0	0	0	0	0	0	0	0	0	0	0	0	0	0	0	0	0
AT1G05647	0	0	0	0	0	0	0	0	0	0	0	0	0	0	0	0	0	0	0	0	0	0	0	0	0	0	0	0	0	0	0	0
AT1G05650	0	0	0	0	0	0	0	0	0	0	0	0	0.273047	0	0	0	0.375894	0.099536	0	0	0	0	0	0	0	0	0	0	0	0	0.083406	0
AT1G05653	0	0	0	0	0	0	0	0	0	0	0	0	0	0	0	0	0	0	0	0	0	0	0	0	0	0	0	0	0	0	0	0
AT1G05657	0	0	0	0	0	0	0	0	0	0	0	0	0	0	0	0	0	0	0	0	0	0	0	0	0	0	0	0	0	0	0	0
AT1G05660	0.505202	0.496205	0.45335	0.092373	0.256468	0	0.357271	0	0.120794	0	0	0	0.65304	0.098454	0.158757	0	2.2642	1.43974	2.03676	0.563334	0	0.815539	0.099237	0	0	0	0	0	0.218119	0.119808	0	0.033591
AT1G05663	0	0	0	0	0	0	0	0	0	0	0	0	0	0	0	0	0	0	0	0	0	0	0	0	0	0	0	0	0	0	0	0
AT1G05667	0	0	0	0	0	0	0	0	0	0	0	0	0	0	0	0	0	0	0	0	0	0	0	0	0	0	0	0	0	0	0	0
AT1G05670	1.17608	1.46039	1.13089	2.01779	0.197326	0.173295	0.215797	0.211728	4.14603	1.92759	3.12076	1.48195	1.73671	1.07537	0.95964	2.11428	1.28158	1.91068	1.36709	1.3699	0.307417	0.393541	0.343153	0.503404	1.20544	0.392915	0.729758	1.03981	1.39763	1.69941	1.58272	1.72308
AT1G05673	0	0	0	0	0	0	0	0	0	0	0	0	0	0	0	0	0	0	0	0	0	0	0	0	0	0	0	0	0	0	0	0
AT1G05675	2.38427	1.58229	0.574156	1.34204	0	0.194893	0	0	0	0	0	0	1.76155	0.244751	0.627997	0.916901	1.98402	2.18861	1.8165	2.20945	0	0	0.503865	0.207554	0.107765	0	0	0.191735	0.619401	1.13966	0.520052	0.870349
AT1G05680	5.46952	4.06733	2.50023	5.75862	2.43925	0.740233	2.52077	1.09902	0.294659	0.078763	0.611902	0.34616	12.9918	10.5394	9.25653	10.1725	14.5535	5.45839	7.07659	5.65794	0.387276	0.639164	0	0.940484	0	0.251816	0.534413	0.420793	18.7666	22.3619	30.0709	24.6945
AT1G05683	0	0	0	0	0	0	0	0	0	0	0	0	0	0	0	0	0	0	0	0	0	0	0	0	0	0	0	0	0	0	0	0
AT1G05687	4.23527	3.4966	3.29549	2.85575	0.513554	1.36254	2.67448	0.317098	7.74262	0.309397	9.3439	3.50112	3.06286	3.60863	3.50604	3.6648	2.92895	4.25856	5.11673	1.93165	2.37698	2.17726	0.329654	0.936397	1.62934	1.79628	1.71117	1.49772	4.71831	5.61843	4.5906	5.27301
AT1G05690	1.15138	1.03692	1.27614	1.83618	0.473835	0.296896	0	0.357776	1.92672	1.26021	0.382762	0.919084	0.878022	1.01873	0.91996	0.783873	0.798004	0.806068	1.29587	0.496589	1.20372	0.406207	0.547725	0.390375	0	0	0.345795	0.244324	0.57677	1.86907	1.37837	0.938196
AT1G05693	0	0	0	0	0	0	0	0	0	0	0	0	0	0	0	0	0	0	0	0	0	0	0	0	0	0	0.113873	0	0	0	0	0
AT1G05697	0	0	0	0	0	0	0	0	0	0	0	0	0	0	0	0	0	0	0	0	0	0	0	0	0	0	0	0	0	0	0	0
AT1G05700	0.388746	0.137952	0.157409	0.04959	0.665803	0.814097	0.674957	0.28221	0.109553	0.090294	0.377859	0.100447	0.516605	0.256051	0.629044	0.862872	0.8709	0.736124	0.363079	0.171895	0.834285	0.328844	0.712553	0.518402	0.305206	0	0.44361	0.396797	0.631023	0.7421	0.934363	1.56641
AT1G05703	0.096287	0.27101	0.839773	0	1.36029	0.540459	0	0	0	0	0	0	0.863107	0.360195	0.053564	0	0.142634	0	0.531959	0.070511	0	0.816628	0.049623	0.43111	0	0.087518	0	0	0.274875	0.256792	0.239698	1.27727
AT1G05707	0	0	0	0	0	0	0	0	0	0	0	0	0	0	0	0	0	0	0	0	0	0	0	0	0	0	0	0	0	0	0	0.055478
AT1G05710	2.11359	1.59011	1.32054	1.9267	1.47984	1.38384	0.88478	0.367913	3.13057	1.3045	4.04784	3.31444	3.71422	3.2294	3.28568	3.15712	3.54955	4.50509	3.93167	3.59102	1.10484	1.00584	0.905403	0.979565	3.2963	2.3464	1.68786	2.52438	5.81318	5.84537	5.71443	5.04496
AT1G05713	0	0	0	0	0	0	0	0	0	0	0	0	0	0	0	0	0	0	0	0	0	0	0	0	0	0	0	0	0	0	0	0
AT1G05717	2.1e-05	0	0	5e-06	0	0	0	0	0	0	0	0	0	0	0	0	0	0	0	0	0	0	0	0	0	0	0	0	0	0	0	0
AT1G05720	20.8123	20.2236	21.1804	20.2303	10.9961	11.9664	16.7913	9.40718	42.7508	40.6865	40.615	46.2421	28.8113	29.261	29.1437	31.6988	27.3179	24.0474	27.006	21.6148	15.3294	13.2496	10.3037	11.3351	44.5643	44.3077	37.8145	38.9129	30.1485	30.7896	35.1696	33.0443
AT1G05723	0	0	0	0.023836	0.001448	0	0	0	0	0	0.957155	0.007124	0.106884	0.010396	0	0.053878	0	0.087267	0	0.152819	0	0.005834	0	0.001165	0	0	0	0	0	1.14144	0.005237	0
AT1G05727	0	0.013926	0.054762	0.229838	0.020771	0.087945	0	0	0	0	0.036129	0	0.032213	0	0.030242	0.135944	0.211676	0.023043	0.13263	0.037517	0	0	0	0.296405	0	0.003123	0	0	0.03366	0.084254	0.053486	0.075462
AT1G05730	0.12851	0.469452	0.396802	0.663207	0.577967	0.356612	0.441521	0.500984	4.21889	4.21638	8.01872	5.42801	0.949226	0.556511	1.37761	1.00428	0.3002	0.632777	1.257	0.955578	1.25399	0.383143	0.038222	1.4678	8.74764	4.9385	5.62723	5.7046	1.08972	1.56827	1.6059	1.31816
AT1G05733	7.10538	4.01785	4.85929	5.61153	1.54922	0.91644	0.927729	0.216864	0.045778	0	0.608688	0.059524	2.24673	4.86439	2.84808	3.11951	4.23327	4.64157	1.98997	5.5363	1.21825	0.815562	0.721784	1.34847	0	0	0.255007	0.178847	2.3408	6.15029	2.80721	2.08538
AT1G05737	0	0	0	0	0	0	0	0	0	0	0	0	0	0	0	0	0	0	0	0	0	0	0	0	0	0	0	0.385535	0	0	0	0
AT1G05740	0	0	0	0	0	0	0	0	2.79946	1.92582	0.843337	2.65763	0	0	0	0	0	0	0.240639	0	0	0	0	0	1.699	4.07488	1.96734	1.06746	0	0	0	0.811551
AT1G05747	0	0	0	0	0	0	0	0	0	0	0	0	0	0	0	0	0	0	0	0	0	0	0	0	0	0.436389	0	0	0	0.22329	0	0
AT1G05750	1.97252	2.09825	1.97392	1.98082	0.584056	1.24319	0.692805	1.34623	2.95784	3.06445	2.25857	1.76871	3.31065	3.20372	3.12686	2.70895	2.045	1.52112	2.46865	2.09565	0.876294	0.833702	1.51643	0.971242	0.977151	0.899086	1.04975	1.4017	2.47325	3.76034	4.24838	3.37834
AT1G05753	7.10096	11.8352	8.67081	3.45253	3.30014	2.52111	1.36837	1.74366	2.22823	1.20873	3.57787	1.5504	17.2176	17.4205	18.0551	20.3164	6.98736	6.85197	10.7768	4.01687	1.40741	1.87661	2.44237	1.99825	3.90595	1.73859	3.92931	5.58011	16.7493	17.9593	18.9984	20.2776
AT1G05757	0	0.373819	0.339017	0	2.44229	0.11333	0	1.38899	3.99378	0.007617	2.04799	1.81976	0.01405	0.012972	0.005914	0	0	0	0.00721	0	0.698523	0.007805	2.52379	0.503927	0.188922	0.374363	0.639031	0	0.005699	0	0.021605	0
AT1G05760	0.760704	1.96616	2.26948	0.541134	0.197264	0.880134	1.32778	0.622003	0	1.26597	1.11091	0.627518	3.66391	1.26012	6.32897	8.34703	0.640783	1.41169	2.7727	2.69827	1.8924	1.02881	0.97962	1.55563	0.407091	0.509088	0.216154	0.405424	7.20604	3.20577	5.77532	4.58164
AT1G05763	0	0.01479	0.061807	0.354107	0.018808	0.04535	0.517583	0.436259	0.296967	0	0.050092	2.00288	0	0.079921	0.040389	0.728728	0	0.605109	0.591912	0	0.038858	0.48007	0.05012	0.792453	0	0	0.013949	0.181283	0.724739	0.024216	0.221051	0.030968
AT1G05767	1.26807	0.253217	2.60706	0.895611	0.664549	0.931771	0	1.54397	1.9054	1.43153	6.31885	5.58016	1.28634	2.82091	1.54827	3.91298	0.48122	0.777535	0.609307	0.200233	0.674383	4.36184	0.840513	1.65351	1.51337	1.3405	0.085894	2.79765	0.764049	0	0	0
AT1G05770	0.87821	0	0	0.683752	0	0	0.865144	0.390873	0	0	0.234108	0.211064	1.60288	1.35654	1.61186	1.25479	0.211453	0.161989	0.244424	0	0	0.133745	0.608725	0	0	0	0	0.321934	0.590595	1.12719	1.11866	1.30642
AT1G05773	0.817163	0.363916	0.980798	1.33174	0.793694	1.2386	0.810205	0.556086	1.19238	0.752476	4.79437	0.932874	0.304393	1.12073	0	0.385231	0.542565	0	0.576813	0.389562	0.458553	0.900221	1.25773	0.977516	0.192924	0.118371	0.037961	0.673527	0.8281	2.25957	0.542549	0.31442
AT1G05777	0.992115	0.647664	2.42339	1.44828	1.36636	0.18452	0.983219	0.143799	0.674939	2.51202	0.378333	5.55138	0.845426	0.727301	1.68814	0.532073	0.291984	1.94261	2.87321	0.552917	1.4458	2.35933	1.24877	0.216948	3.04698	2.51088	3.05578	2.27696	0.631315	1.41647	0.29177	1.53443
AT1G05780	4.09954	2.3116	3.61574	2.84028	0.609788	2.12777	1.31972	2.10485	4.92461	7.52324	3.80347	3.99146	6.48539	7.96757	5.63549	4.62361	3.00452	4.78436	3.42238	3.81723	2.56202	2.18345	2.05503	2.73668	3.93479	5.16423	3.65274	2.79379	3.40891	4.22025	6.08997	5.24445
AT1G05783	0.89805	0.293533	0.704287	0.316797	0	0	0	0.298159	3.69809	3.91853	1.6847	1.60711	0	0	0	0	0	0.200551	0	0	0	0.735512	0.383263	0	2.97092	1.62994	2.55866	2.8442	0.244689	0.329081	0	0.660918
AT1G05785	5.59002	5.49353	5.77857	2.38616	1.94664	2.1761	2.51102	0.907836	10.2465	9.80353	5.69002	4.35796	8.00155	6.73238	4.93307	6.3545	8.07375	4.45969	6.02467	6.31151	3.89132	2.63332	1.45031	2.13944	2.96131	1.78676	2.25223	1.86622	4.65774	6.9271	8.13734	5.86
AT1G05787	0	0	0	0.119999	0	0.088104	0	0	0.093999	0	0.970352	0	0.170287	0.204912	0.297404	0.170565	0	0.432703	0.027246	0.014829	0	0	0	0	0	0	0	0.0579	1.37295	0.222282	0.131439	0.476277
AT1G05790	4.3265	5.41191	6.52956	5.24323	3.86422	3.31842	3.32997	3.72604	8.19994	2.85299	8.45405	4.89405	6.91488	6.80807	5.77236	8.19258	4.37196	4.57057	4.33472	4.50288	3.7504	2.54925	3.52988	4.24539	2.4097	2.75053	4.04072	3.50169	6.23438	4.16044	7.00071	5.62243
AT1G05793	0	0	0	0	0	0	0	0	0	0	0	0	0	0	0	0	0	0	0	0	0	0	0	0	0	0	0	0	0	0	0	0
AT1G05797	0	0	0	0	0	0	0	0	0	0	0	0	0	0	0	0	0	0	0	0	0	0	0	0	0	0	0	0	0	0	0	0
AT1G05800	0	0	0	0	0	0	0	0	0	0	0	0	0	0	0	0	0	0	0	0	0	0	0	0	0	0	0	0	0	0	0	0
AT1G05803	0	0	0	0	0	0	0	0	0	0	0	0	0	0.263841	0	0	0	0	0	0	0	0	0	0	0	0	0	0	0	0	0	0
AT1G05805	24.7072	24.9749	26.8974	28.7083	15.5012	13.0926	13.7756	14.6419	2.4732	3.00071	3.77599	1.686	23.9951	26.7962	25.6139	22.1154	21.0392	26.4679	27.7403	20.5197	14.4871	15.4645	16.2143	15.3657	0.992961	1.06646	0.422312	0.678499	23.2274	24.1038	22.7062	25.1201
AT1G05807	0	0	0	0	0	0	0	0	0	0	0	0	0	0	0	0	0	0	0	0	0	0	0	0	0	0	0	0	0	0	0	0
AT1G05810	10.9831	14.2703	15.2866	13.6254	15.9087	18.2593	16.6987	18.308	26.6972	29.0846	37.5844	23.3192	10.5354	8.48921	8.93096	10.5338	11.6766	11.177	13.3219	13.9482	7.7019	10.3632	16.721	10.8825	18.1388	21.7381	16.7927	18.8011	5.19284	3.66377	7.84949	6.56498
AT1G05813	0	0	0	0	0	0	0	0	0	0	0	0	0	0	0	0	0	0	0	0	0	0	0	0	0	0	0	0	0	0	0	0
AT1G05817	0	0	0	0	0	0	0	0	0	0	0	0	0	0	0	0	0	0	0	0	0	0	0	0	0	0	0	0	0	0	0	0
AT1G05820	0.850522	0.702969	0.554417	1.696	1.21265	1.47982	1.30749	0.606717	9.63759	5.47221	7.40508	2.94019	0.624079	0.949067	0.679223	0.62111	1.35415	0.676679	0.384465	0.773804	0.372848	0.822093	0.833235	0.56092	2.87191	2.97539	2.88996	3.01051	0.425801	0.560624	0.988324	0.80389
AT1G05823	0	0	0	0	0	0	0	0	0	0	0	0	0	0	0	0	0	0	0	0	0	0	0	0	0	0	0	0	0	0	0	0
AT1G05827	0	0	0	0	0	0	0	0	0	0	0	0	0	0	0	0	0	0	0	0	0	0	0	0	0	0	0	0	0	0	0	0
AT1G05830	4.59589	4.53209	4.9935	5.95968	2.38304	2.85666	3.08699	3.1038	5.92126	5.6725	6.52104	4.64023	5.33872	4.21283	3.83824	5.18615	3.92637	4.60409	4.89695	3.25426	4.21229	3.57585	3.58097	3.45114	1.68619	0.911913	1.2294	1.62183	4.37262	4.06066	4.45321	4.26407
AT1G05833	0.331264	0.617574	0.186114	0.228302	0	0	0	0	0	0	0.769572	0	0	0.291469	0	0.164633	0	0	0	0	0	0	0.291879	0	0	0.203273	0	0.430349	0.210964	0	0.239112	0
AT1G05835	13.7823	9.19548	10.8277	12.4436	2.27683	2.38761	0.880614	2.32359	1.04109	2.04539	0.556039	0.8434	12.9815	13.7766	11.5949	14.6696	7.39005	9.76838	7.30085	13.1153	5.02282	2.37048	3.2709	3.64306	0.610556	2.2814	2.9234	2.0585	13.3696	12.8106	12.6291	14.1681
AT1G05837	0.042892	2.02537	3.94603	0.038264	0.622395	0.501559	0.300519	0.026077	1.64163	2.15154	0.018351	0.628249	0.036147	0.042165	0.037539	2.27126	2.14478	0.047711	0.04683	0.052204	0.576733	1.45191	0.014574	0.979725	7.12507	8.47487	0.049643	7.41829	0.065874	0.064756	0.048562	0.038817
AT1G05840	7.95353	8.34107	11.7458	9.8603	5.21765	5.39201	6.34212	5.56615	15.9058	12.5494	16.7031	14.3427	9.43018	10.7046	9.13932	9.41848	7.86986	10.173	9.17483	8.01783	7.51891	5.53547	5.93363	4.46226	4.99636	5.4734	5.28589	5.1419	7.93045	8.6493	8.86271	6.88643
AT1G05843	0	0	0	0.447229	0	0	0	0	0	1.90448	0	0.503553	0	0	0	0.298593	0	0.410125	0	0	0.27573	0.161323	0	0	0	0.238671	0	0	0	0	0	0
AT1G05847	0	0	0	0	0	0.024266	0	0	0.034333	0.019912	0.231262	0.007441	0	0	0	0	0	0	0	0	0	0	0	0	0	0.388725	0.149653	0	0	0	0	0
AT1G05850	317.079	307.317	311.851	292.382	249.585	235.36	230.72	250.16	250.507	196.466	235.812	173.439	196.92	220.394	217.617	214.072	279.295	279.67	284.957	259.603	196.303	197.959	191.91	199.115	246.422	236.634	231.575	251.635	216.504	232.402	202.886	207.924
AT1G05853	0	0	0	0	0	0	0	0	0	0	0	0	0	0	0	0	0	0.46352	0	0	0	0	0	0	0.896496	0	0	0	0	0	0	0
AT1G05857	0	0	0	0	0	0	0	0	0	0	0	0	0	0	0	0	0	0	0	0	0	0	0	0	0	0	0	0	0	0	0	0
AT1G05860	4.01655	6.42395	5.93159	6.3216	6.98377	5.85116	7.67724	7.36073	11.4158	11.5414	13.2607	11.0255	4.29172	5.70275	4.25876	5.58828	6.63445	5.27855	4.38144	5.54411	5.57047	4.49715	7.79899	5.70111	5.82091	3.93908	6.80555	5.54028	5.38153	4.11123	3.96865	4.6415
AT1G05863	0	0	0	0	0	0	0	0	0	0	0	0	0	0	0	0	0	0	0	0	0	0	0	0	0	0	0	0	0	0	0	0
AT1G05867	0	0	0	0.004824	0.005082	0	0.013066	0	0.719469	0	0.549559	0	0	0	0.00149	0.009057	0.568191	0	0.007629	0.002481	0	0.005934	0	0	0	0	0.176892	0	0.005084	0	0.012523	0
AT1G05870	6.22837	7.95706	7.32415	8.50745	2.13416	2.37674	1.49916	1.69769	2.96299	4.3454	2.4764	6.18606	7.45354	8.56511	6.64563	8.62785	11.2839	11.1664	12.9834	8.86702	3.0313	2.9277	3.5189	3.67867	1.04106	0.712286	1.12942	2.56267	12.6083	12.3555	14.4277	11.5015
AT1G05873	1.54523	1.99705	1.02564	2.01309	1.44222	0.571548	0.362953	0.322389	1.43897	0.228999	2.11418	0.126055	1.70122	1.06138	1.35814	2.44727	0.789697	2.02572	0.922583	1.19553	0.345859	1.4431	1.64723	0.393053	0.267831	0.089687	0.48529	0.473011	2.39757	1.10652	2.57418	1.84007
AT1G05880	0	0	0	0	0	0	0	0	0	0	0	0	0.078931	0	0.263695	0.201887	0	0	0.084017	0	0	0	0	0.089419	0	0	0	0	0.084136	0	0.074751	0
AT1G05887	0	0	0	0	0	0	0	0	0	0	0	0	0	0	0	0	0	0	0	0	0	0	0	0	0	0	0	0	0	0	0	0
AT1G05890	15.4806	18.6199	19.3812	19.2046	10.1141	12.033	13.0479	10.0376	84.1877	53.7591	91.3497	79.915	19.6924	19.5319	19.0701	20.7362	16.7394	17.887	14.6756	17.72	12.3875	12.7219	12.2126	15.3372	36.4817	26.9231	34.9597	35.8558	16.2604	15.8472	17.8148	17.4274
AT1G05893	0	0	0	0	0	0	0	0	0	0	0	0	0	0	0	0	0	0	0	0	0	0	0	0	0	0	0	0	0	0	0	0
AT1G05894	0	0.103058	0	0.243577	0	0.081104	0.155674	0.133269	0.804054	0.204256	0.185167	0.414358	0.193165	0	0	0.362942	0	0	0.43591	0.096908	0.178836	0	0.280608	0	2.15125	1.45099	1.96135	1.22712	0.110972	0	0	0.173205
AT1G05897	0	0	0	0	0	0	0	0	0.541051	0	0	0	0	0	0	0.564047	0	0	0	0	0	0	0	0	0	0	0	0	0	0	0	0
AT1G05900	7.51394	8.58313	8.49589	9.85652	2.94902	4.098	2.81747	3.97802	7.58808	6.04507	6.57608	4.86068	8.71096	9.20273	6.71625	6.20173	7.39563	9.19415	7.6336	6.42093	3.92971	6.34526	6.13888	5.60635	1.8834	2.0507	2.37203	2.43775	6.11943	7.62905	6.32441	8.13364
AT1G05903	0	0	0	0	0	0	0	0	0	0	0	0	0	0	0	0	0	0	0	0	0	0	0	0	0	0	0	0	0	0	0	0
AT1G05907	0	0	0	0	0	0	0	0	0	0	0.386919	0.005869	0	0	0	0	0	0	0	0	0	0	0	0	0.535622	1.20636	1.4702	0.611049	0	0.686854	0.463254	0
AT1G05910	4.00811	3.36821	4.4045	4.30906	0.743436	1.63529	1.11431	1.25293	13.7202	7.90842	14.5162	9.42939	4.05794	3.20662	3.19654	3.5851	4.52674	4.28774	4.46329	3.9556	1.46436	1.58553	1.55981	1.29762	4.5481	2.78563	3.6098	4.55216	3.20574	3.63262	4.12079	3.67856
AT1G05913	0	0	0	0	0	0	0	0	0	0	0.020022	0.575412	0	0	0	0	0.406022	0	0	0	0	0	1.54572	0	0.977837	1.07812	2.78455	3.32808	0	0.511816	1.41097	0
AT1G05917	0	0	0	0	0	0	0	0	0	0	0	0.089122	0	0	0	0	0.1263	0	0	0	0	0	0.227156	0	0.141486	0.12131	0.136484	0.103024	0	0.069902	0.089885	0
AT1G05920	0	0	0	0	0	0	0	0	0	0	0	0	0	0	0	0	0	0	0	0	0	0	0	0	0	0	0.10867	0.003524	0	0	0	0
AT1G05927	6.89231	7.23139	7.48606	5.36266	3.00424	4.62519	4.16375	4.35725	7.8749	11.8472	10.4013	7.00753	8.47039	12.7001	12.8871	10.7669	9.12698	10.1978	10.1762	9.40251	4.34038	4.77479	4.9667	4.30971	5.44282	6.65802	4.43432	3.58611	10.5946	10.3563	10.3925	11.353
AT1G05930	0	0	0	0	0	0	0	0	0.179851	0	0.263128	0	0	0	0	0	0	0	0	0	0	0	0	0	0.061863	0	0	0.051364	0	0	0	0
AT1G05933	0.005543	0	0	0.007732	0	0.004704	0	0	0	0	0.618836	0.730114	0.029385	0.010851	0	0.010004	0.305972	0	0.009322	0.203396	0.076344	0.134898	0.004673	0.407831	0.017744	0.076159	0	0.242123	0.019047	0.035493	0.069781	0.108891
AT1G05937	0	0.282883	0	0	0	0	0	0	0	0	0	0	0	0.295695	0	1.40083	0	0	0	0	0	0	0	0	0	0	0	0	0.547584	0	0.194871	0.135066
AT1G05940	10.8959	12.0409	10.5209	12.2871	5.81479	5.97355	6.76308	6.5792	28.5736	17.8561	27.7721	14.0787	19.2913	17.3663	16.6468	17.8029	15.0994	14.4704	13.0031	7.102	6.97012	4.90423	6.83288	6.60651	26.0609	19.6861	21.0287	29.5224	17.4029	16.3674	16.9756	19.6128
AT1G05943	0.035643	0	0	0.326836	0	0	0	0	0	0	0	0	0.013956	0.133729	0	0	0	0	0.018104	0	0	0.030574	0	0	0	0	0	0	0	0	0	0.141178
AT1G05947	0	0	0	0	0	0	0	0	0.324956	0.805983	0	0	0	0	0	0	0	0	0	0	0	0	0	0	0.399818	1.26819	0	0.515072	0	0	0	0
AT1G05950	1.27295	2.10642	2.12621	1.34363	0.429148	0.408334	0.52721	0.372987	0.735111	0.301598	1.3663	1.33721	1.87118	2.74871	1.96989	2.2544	1.11496	1.54411	0.799207	1.44619	1.41573	0.676098	0.508749	0.244831	0.131226	0	0.283731	0.095306	2.17648	1.89797	2.35576	1.97119
AT1G05953	0	0	0	0	0	0	0	0	0	1.6785	0	0	0	0	0	0	0	0	0	0.40683	0	0	0	0	0	2.36753	0	0	0	0	0	0
AT1G05957	0	0	0	0	0	0	0	0	0	0	0	0	0	0	0	0	0	0	0	0	0	0	0	0	0	0	0	0	0	0	0	0
AT1G05960	12.3897	10.8269	13.0346	11.9094	4.49059	4.86647	4.31572	5.90776	16.7398	9.06226	18.0295	9.65787	11.1795	11.8925	11.2841	14.4532	10.2179	9.75959	9.49839	8.00476	3.56951	3.40057	4.0618	4.88501	5.69728	3.33545	5.27602	5.70973	11.0598	11.3474	11.3099	11.4036
AT1G05963	0	0	0	0	0	0	0	0	0	0	0	0	0	0	0	0	0	0	0	0	0	0	0.438301	0	0	0	0.304461	0	0	0	0	0
AT1G05967	0	0	0	0	0	0	0	0	0	0	0	0	0	0	0	0	0	0	0	0	0	0	0	0	0	0	0	0	0	0	0	0
AT1G05970	3.64087	4.30209	4.57644	5.986	5.43348	3.9669	4.59915	4.68845	8.79125	13.4406	7.7787	12.9443	3.94812	4.47621	3.70303	5.03303	4.68569	5.44677	4.30545	6.68902	3.8513	4.15165	4.36597	6.23069	4.10649	7.15599	7.40283	6.41944	6.925	4.5492	5.12302	5.47159
AT1G05973	0.190067	0.1498	0.641463	0.533124	0.235255	0.089057	0.233169	0.961956	0.388547	0.029874	1.18045	0.119578	0.934497	0.511001	1.42432	1.22283	0.03225	0.180639	0.305077	0.43356	0.306898	0.0426	0.676457	0.206135	0.118181	0.050815	0.89134	0.433	0.974335	2.27068	0.297242	0.702173
AT1G05977	0.752984	0.007083	0.01424	0.012783	0.377788	0.038735	0.087884	0.218477	0.860786	1.91122	0.736115	0.054554	0.40545	0.366424	0.169534	0.224163	0.685956	0.019837	0.182458	0.173292	0.029265	0.367578	0.447249	0.115983	0.127066	1.20612	0.781328	0.00078	0.010191	0.445729	0.151008	1.10755
AT1G05980	0	0	0	0	0	0	0	0	0.150753	0	0	0	0	0	0	0	0	0	0	0	0	0	0	0	0	0	0	0	0	0	0	0
AT1G05983	0	0	0	0	0	0	0	0	0	0	0	0	0	0	0	0	0	0	0	0	0	0	0	0	0	0	0	0	0	0	0	0
AT1G05987	0	0	0.411	0	0	0	0	0	0	0	0.484562	0	0	0	0	0.129258	0	0	0	0	0	0.734101	0.352863	0	0.344889	1.58803	0.152587	0	0	0	0.076125	0
AT1G05990	0	0	0	0	0	0	0	0	0	0	0	0	0	0	0	0	0.410333	0.862405	0.539347	0.159147	0	0	0.284075	0	0	0.829062	0.227602	0	0	0	0	0.202003
AT1G05993	0.590236	0	0	0	0	0	0	0	0	0	0	0	0	0	0	0	0.634883	0	0.538001	0.621693	0	0	0	0	0	0	0	0	0	0.185194	0	0
AT1G05997	0.029384	0	0.599692	0	0	0.216718	0	0	0	0	0.332903	0	0	0	0.445928	0	0.148581	0.561924	1.01242	0.180353	0	0.498546	0.302968	0	0	0	0	1.35448	0	0.493224	0	0
AT1G06000	10.3733	7.81618	10.2356	7.54786	3.37266	3.79588	4.78393	2.26156	13.8061	12.3608	12.2291	12.7348	19.9221	14.9301	15.0956	16.107	21.9963	12.8749	17.6342	17.2341	5.99919	4.29185	4.14685	5.03138	2.23142	0.951794	1.82457	1.63525	17.0477	11.1784	13.2482	18.5243
AT1G06002	10.1116	8.13402	7.54846	7.51483	3.23279	2.62146	4.3548	4.77181	13.9411	12.5095	13.766	12.4664	21.1465	13.2073	14.1573	14.6463	20.654	16.4661	17.3687	12.6079	4.91396	4.22611	5.32929	5.38505	0.831503	1.59135	1.6813	1.47318	11.9813	13.956	12.8742	14.2859
AT1G06003	0.174956	0.152714	0.106242	0.132255	0	0	0.499678	0	0.869633	0	1.78177	0.349343	0.241677	0.528687	0.307895	0.3219	0	0.266412	0	0	0.167754	0.10271	0.217567	0	0	0.085725	0	0.139782	0.209975	0.962244	0.462926	0.177066
AT1G06007	0.12202	0	0	0	0	0	0	0	0	0	0	0	0	0	0	0	0	0	0	0	0	0	0	0	0	0	0	0	0	0	0	0
AT1G06010	6.41775	6.09777	5.5527	4.18093	6.70057	5.60173	3.7751	4.92544	12.7647	12.6538	7.58967	25.7481	8.15687	6.08555	8.26056	6.59289	6.38575	5.01999	5.82177	7.88529	7.0021	5.70916	5.05094	3.12614	16.6486	16.0182	11.9098	16.7941	6.75153	7.73824	7.8503	6.16727
AT1G06013	0	0	0	0	0	0	0	0	0	0	0	0	0	0	0	0	0	0	0	0	0	0	0	0	0	0	0	0	0	0	0	0
AT1G06017	0	0	0.629037	0	0	0	1.31805	0.566528	0.235119	0	0	0.682064	0	0.026225	0	0	0	0	0	0	0	0	0.286963	0	0	0.478969	0	0	0	0.586186	0	0
AT1G06020	0.362248	0.232767	0	0.286802	0.125457	0.105172	0	0.204361	0.197431	0	0.143497	0.115515	0.180939	0.365295	0.417703	0	0	0	0.285476	0	0	0	0.135747	0	0.203771	0.10647	0	0	0	0.584651	0.256519	0.112982
AT1G06023	0	0	0	0	0	0	0	0	0.108297	0	0.394137	0	0	0	0	0	0	0	0	0	0	0	0	0	0	0.149602	0	0	0	0	0	0
AT1G06027	0	0	0	0	0	0	0	0	0	0	0	0	0	0	0	0	0	0	0	0	0	0	0	0	0	0	0	0	0	0	0.321339	0
AT1G06030	0	0	0	0	6.32258	6.26316	7.05575	5.87027	4.81823	5.21812	4.50911	3.68173	0	0	0.097525	0	0	0.208106	0	0	8.50792	8.61403	9.06296	6.65723	5.04596	4.29127	6.86637	4.99571	0.145195	0.268203	0.206949	0
AT1G06033	0.032122	1.05106	0.315684	1.26701	0	0.783378	1.89549	1.49903	0.337547	1.32008	0.563052	0.727626	0	0.417929	1.19929	1.26988	0	0.417458	2.1691	1.2603	0.471426	0.334554	0.51082	0	0	0.242387	0	0	0.419955	1.31843	0.26312	0.236233
AT1G06037	0	0	0	0	0	0	0	0	0	0	0	0	0	0	0	0	0	0	0	0	0	0	0	0	0	0	0	0	0	0	0	0
AT1G06040	163.209	159.345	170.026	161.84	130.062	124.667	129.072	135.232	23.7069	18.5614	19.2373	24.3399	118.475	112.912	119.112	110.37	185.613	184.62	195.741	186.97	158.956	160.078	157.878	163.363	23.3167	19.9083	17.4625	17.4801	135.331	132.475	129.035	136.865
AT1G06043	0	0	0	0	0	0	0	0	0	0	0	0	0	0	0	0	0	0	0	0	0	0	0	0	1.18613	0	0	0.546811	0	0	0	0
AT1G06045	17.1127	17.2908	19.8114	23.1819	19.3215	19.5191	17.137	22.4877	2.45709	0.421657	2.80765	0.762381	16.0966	11.416	12.4001	12.9779	22.3341	23.1458	18.4858	16.1948	25.2594	25.0058	24.3719	18.9997	2.77885	1.76245	2.89223	2.28834	21.8622	12.8759	14.5066	18.9743
AT1G06047	0	0	0	0	0	0	0	0	0	0	0	0	0	0	0	0	0	0	0	0	0	0	0	0	0	0	0	0	0	0	0	0
AT1G06050	1.91	2.19221	1.95839	2.26689	1.27253	1.51743	1.3751	0.719078	3.23423	1.88386	2.65934	2.92757	2.45882	1.91851	3.08197	2.09157	1.9627	2.32279	2.4601	3.62828	1.40641	0.927541	2.45904	1.37448	0.214123	0.536458	0.325009	0.185883	2.4836	1.75689	2.50394	2.13803
AT1G06053	0	0	0	0	0	0	0	0	0	0	0	0	0	0	0	0	0	0	0	0	0	0	0	0	0	0	0	0	0	0	0	0
AT1G06057	0	0	0	0	0	0	0	0	0	0	0	0	0	0	0	0	0	0	0	0	0	0	0	0	0	0	0	0	0	0	0	0
AT1G06060	13.1942	14.1513	19.2407	15.2289	8.07649	6.70063	8.31149	6.67664	7.92272	12.9895	8.37723	10.571	13.5962	16.3107	13.7599	13.2927	14.0129	13.0856	12.7568	17.3492	8.50584	6.13239	9.64943	9.4624	3.70204	5.32513	6.41905	8.09905	15.1221	14.0633	13.4431	11.9241
AT1G06063	0	0	0	0	0	0	0	0	0	0	0	0	0	0	0	0	0	0	0	0	0	0	0	0	0	0	0	0	0	0	0	0
AT1G06067	0	0	0	0	0	0	0	0	0	0.416329	0	0	0	0	0	0	0	0	0	0	0	0	0	0	0	0	0	0	0	0	0	0
AT1G06070	5.56067	6.74191	6.52598	6.16103	3.41682	3.95873	4.84027	4.87906	10.8678	8.6374	11.6579	6.49353	5.56333	5.80165	5.50987	6.53655	6.10988	4.63705	6.0112	6.5126	2.8851	3.0844	2.77898	2.99253	5.83251	5.0373	7.20442	6.37258	7.02311	5.88692	4.64644	7.25943
AT1G06073	0	0	0	0	0	0	0	0	1.44356	2.71942	0.569361	0.80732	0	0	0	0	0.598059	0	0.613059	0	0	0	0	0	0	0	0	0	0	0	0	0
AT1G06080	8.70019	12.3125	10.3803	9.13755	2.80328	1.86869	5.05247	4.27611	0.165057	0.395751	0	0.299536	3.14578	4.84019	4.02552	2.52325	8.03787	6.63682	7.34081	5.05557	7.35024	4.57637	9.37019	5.96696	1.00008	0.179079	1.01205	0.574527	5.46854	3.90665	2.81517	4.46734
AT1G06083	0.694301	1.14868	0.403102	0.444486	2.86753	3.5818	2.48929	1.18724	1.68503	0.141848	2.72957	1.17566	0.342993	0.515136	0.761147	2.48754	0.238249	1.20227	0.542316	1.14776	2.28472	2.34409	2.76896	1.19974	0.402659	0.335588	0.476787	0.348326	0.921937	0.943339	1.1181	1.46514
AT1G06087	0	0	0	0	0.975785	0	1.25317	0.640576	1.51909	0	0.46762	0.716143	0	0	0	0.333886	0	0	0	0.60653	0	0.552578	0	0	0	0.537312	0.607916	0	0.617333	0.809577	0	0
AT1G06090	1.66277	0.584013	0.999246	0.736314	0.710402	0.948391	0.836141	0.432036	0.337876	0	0.863065	0.40924	2.22683	1.6288	0.393459	1.24126	4.13071	3.7789	4.10955	4.02125	0.753632	0	0.39046	0.292326	0	0.18411	0.163589	0.143013	0.494027	0.504193	0.539655	0.971033
AT1G06093	0	0	0	0	0	0	0	0	0	0	0	0	0	0	0	0	0	0	0	0	0	0	0	0	0	0	0	0	0	0	0	0
AT1G06097	0	0	0	0	0	0	0	0	0	0	0	0	0	0	0	0	0	0	0	0	0	0	0	0	0	0	0	0	0	0	0	0
AT1G06100	0.52616	0	0.331007	0	0.164412	0.986326	0.392617	0.389828	0	0.331587	0	1.11505	0.849501	0.727462	0.865969	0.590416	2.31161	2.3318	2.06913	1.03053	2.11518	0.987488	1.06529	0.706703	0	0.573491	0.442743	0.86021	1.29202	0	0	0.554838
AT1G06103	0.188957	0.156783	0.083251	0.15208	0.076422	0.151728	0.109329	0.063613	0.662238	1.58249	0.127621	0.711714	0.041453	0.091554	0.401794	0.149079	0.059465	0.077323	0.223852	0.158877	0.076351	0.042211	0.171134	0.095282	0.315848	0.053079	0.041183	0.172688	0.106747	0.130877	0.056064	0.142359
AT1G06110	13.1882	12.7765	13.0311	13.712	8.27965	9.39214	8.50562	8.56677	15.9532	14.284	16.9404	16.2745	13.2526	16.0791	15.0831	15.6196	13.6969	14.1272	13.7475	12.2216	9.60731	10.2126	9.9833	9.37183	6.11036	7.78204	8.88418	8.8031	17.9791	15.0251	16.6941	15.4861
AT1G06113	0.405116	0.243655	0	0	0	0	0	0	0.225543	0	0	0	0	0.872663	0	0.277181	0	0.345078	0	0	0	0.118051	0	0	0	0	0	0	0	0	0.230075	0
AT1G06117	0	0	0	0	0	0	0	0	0	0	0	0	0	0	0	0	0	0	0	0	0	0	0	0	0	0	0	0	0	0	0	0
AT1G06120	1.15696	0.262082	0.718182	0.302994	0.340626	0.549699	0.701491	0.634475	0	0	0	0	0.493277	0.234927	0	0.390047	3.7668	2.72228	2.30459	0.615234	0	0.132523	0.672003	0.363931	1.45935	0.782674	0.21989	1.30832	0	0.165486	0	0.609078
AT1G06123	0	0	0	0	0	0	0	0	0	0	0	0	0	0	0.197582	0	0	0	0	0	0	0	0	0	0.423237	0	0	0	0	0	0	0
AT1G06127	0	0	0	0	0	0	0	0	0	0	0	0	0	0	0	0	0	0	0	0	0	0	0	0	0	0	0	0	0	0	0	0
AT1G06130	12.552	13.2645	15.0291	13.0935	10.337	10.96	9.72638	11.4961	28.8409	24.7872	29.6826	31.7188	17.2239	17.8114	18.4293	17.2967	12.3234	12.8808	10.5495	14.4778	11.5208	10.8862	7.68655	9.34215	23.9827	22.0995	17.562	21.5047	18.6157	16.3759	15.4052	14.9804
AT1G06133	0	0	0	0	0	0	0	0	0	0	0	0	0	0	0	0	0	0	0	0	0	0	0	0	0	0	0	0	0	0	0	0
AT1G06135	0	0	0	0	0	0	0	0.327736	0	0	0	0	0	0	0	0	0	0	0	0	0	0	0	0	0	0	0.260608	0	0	0	0	0
AT1G06137	0	0	0	0	0	0	0	0	0	0	0	0	0	0	0	0	0	0	0	0	0	0	0	0	0	0	0	0	0	0	0	0
AT1G06140	0.087236	0.610238	0.216578	0.542533	0	0	0.169266	0.080575	1.07518	0.89892	1.87048	1.20818	0.590215	0.253279	0.426912	0.445577	0.694497	0.693179	0.586135	0.598233	0.074537	0.126353	0	0	0.734994	0.198276	0.48736	0.519589	0.992004	0.654498	0.373903	0.465492
AT1G06143	1.27995	0.996061	0.931436	1.65102	0.408487	0.26736	0.712994	0.430135	11.951	3.44868	9.805	7.27669	1.85462	1.63019	1.15033	2.16869	2.49802	1.67825	2.08084	0.62003	0.560098	0.760423	0.323606	0.580762	5.4938	5.42651	7.93456	8.29086	2.87957	1.40277	3.06335	2.29794
AT1G06147	0	0	0	0	0	0	0	0	0	0	0	0	0	0	0	0	0	0	0	0	0	0	0	0	0	0	0	0	0	0	0	0
AT1G06148	0	0.087678	0	0.200018	0	0	0	0	0.124579	0	0	0	0	0.170695	0.110844	0.225142	0	0	0	0	0	0	0	0	0	0	0.072173	0	0	0	0	0
AT1G06150	6.77697	8.32018	8.19779	8.62054	1.98117	1.37153	1.49247	2.87316	6.63801	1.55395	8.82396	5.26162	6.88054	5.71117	5.6371	7.99624	6.61566	7.0988	7.38068	6.30686	3.5842	2.55512	3.22446	3.2547	0.548091	0.201315	0.736563	0.428788	6.88304	6.51713	6.87519	7.10943
AT1G06153	0.149735	0.095431	0.575982	0.609873	0.269155	0.227489	0.06261	0.367291	0.123472	0	1.6275	0	0.861283	0.210296	1.95398	0.864162	0.13557	0.76724	0.549429	0.506098	0.210048	0.361226	0.494842	0.19105	0.235224	0.024465	1.06907	0.345092	0.775567	0.546784	1.7833	1.05809
AT1G06157	0	0	0	0	0	0	0	0	0	0	0	0	0	0	0	0	0	0	0	0	0	0	0	0	0	0	0	0	0	0	0	0
AT1G06160	6.89423	2.45344	2.19767	5.15395	0.306534	0.304857	0.613226	0.304362	0.50259	0	0.16793	0.655962	8.05539	8.79847	5.67979	7.55687	1.96212	1.92589	1.67106	1.8937	0.336239	0.436567	0.568239	0.290692	0	0.192093	0	0	6.25462	9.38832	9.21172	7.34731
AT1G06163	0	0	0	0	0	0	0	0	0	0	0	0	0	0	0	0	0	0	0	0.247884	0	0	0	0	0.475447	1.14297	0.168604	0.15403	0	0	0	0
AT1G06170	0	0	0	0	0	0	0	0	0	0	0	0	0	0	0.076346	0.121078	0.096232	0	0.093146	0.111968	0	0.096736	0	0	0	0	0	0	0	0.182649	0.187638	0.088177
AT1G06173	0.960823	0.627249	0	0	0	0	0.649918	0.469429	0.69157	0	1.42963	0.685333	0	0.145001	0.52108	0.909825	0.354487	0	0.308914	0.982371	0	0	0.368593	0	0.268501	0	0	0	0	0.486516	0	0.301105
AT1G06177	0	0.363316	0	1.21602	0.470602	0.236138	0	0	0.56681	0	0	0.301569	1.08871	0.178011	0.276428	0.71725	0	0	0	0	0.011159	0	0.720308	0	0	0	0	0.372162	0.215623	0.207108	0.984731	0.576584
AT1G06180	4.21832	2.55537	2.92431	3.43348	0.288928	0.798371	0	0.770953	2.85767	1.17163	1.39569	0.693894	3.97889	4.79132	4.40313	4.74373	4.71307	3.11147	3.08073	3.66834	1.20264	1.49391	0.930067	0.94556	0.26022	0	0	0.153175	4.32937	5.97068	4.84571	6.71027
AT1G06187	0	0	0	0	0	0	0	0	0	0	0	0	0	0	0	0	0	0	0	0	0	0	0	0	0	0	0	0	0	0	0	0
AT1G06190	35.753	30.0371	30.432	35.6999	16.8057	18.8281	18.5208	17.7157	96.6702	70.7629	97.9472	83.3793	42.0766	40.5897	38.9893	45.0422	37.6824	37.13	32.9844	29.4562	18.4048	21.2501	16.9354	18.3742	59.6412	46.2825	54.7411	66.9893	46.8589	39.2363	44.8178	46.0449
AT1G06197	0	0	0	0	0	0	0	0	1.04909	0	2.05155	0	0	0	0	0	0.454345	0	0	0	0	0	0	0	0	1.48161	1.40408	0.676884	0	0	0	0
AT1G06200	33.0532	31.2948	37.7916	37.3521	32.704	37.8637	35.1031	33.5159	80.6449	109.72	75.2462	73.1303	38.1848	39.4118	44.1802	40.9077	39.3164	38.3285	38.9593	37.1542	34.3007	31.6969	35.4182	31.305	72.2522	83.8047	68.6196	80.4534	37.4799	43.2099	41.8361	46.7686
AT1G06203	0	0	0	0	0	0	0	0	0	0	1.59571	1.45196	0	0	0	0	0	0.634671	0	0	0	0	0	0	1.39078	2.1511	0	3.05342	0	0	0	0
AT1G06207	0.283986	0.990596	3.49265	1.87035	0	0.043146	0.271865	0.036975	0	0.402346	0.861989	1.4116	1.03688	1.35038	0.097695	0.751289	0.495231	1.25285	0.746141	0.650176	0.409351	0.075281	1.0502	0.338899	0.563952	1.05519	0.054179	0.077674	0.446782	0.575067	0.750144	0.811628
AT1G06210	11.9715	11.1885	11.6684	11.3004	8.66456	9.32323	8.44721	6.9062	28.2807	16.4757	24.9146	21.2894	12.8276	12.9364	11.8826	12.9475	13.2658	13.8582	12.2721	11.1546	9.33966	8.98592	9.89453	11.1868	9.23669	12.7811	10.7332	12.194	12.2196	13.6652	12.9841	15.4142
AT1G06213	0.102996	0.035175	0.032599	0.248083	0.003077	0.007981	0.002455	0.000129	0.072116	0.061316	0.104315	0.129438	0.201829	0.197632	0.147879	0.166307	0.089259	0.162263	0.320934	0.161891	0	0.049645	0.423144	0.185041	0	0.000463	0	0.04745	0.289778	0.178777	0.376198	0.161828
AT1G06217	0	0	0	0	0	0	0	0	0	0	0	0	0	0	0	0	0	0	0	0	0	0	0	0	0	0	0	0	0	0	0.098377	0
AT1G06220	15.0673	14.0041	11.5856	14.7665	9.15785	7.11726	7.99362	7.93506	34.8693	18.4171	38.1255	25.3798	15.0124	10.6818	12.9685	16.9085	14.6782	16.3099	15.8548	12.199	9.57519	10.3718	8.36162	11.1393	14.1857	9.22306	14.0491	16.4727	15.6581	14.4412	14.9805	16.7278
AT1G06225	0	0	0	0	0	0	0	0	0	0	0	0	0	0	0	0	0	0	0	0	0	0	0	0	0	0	0	0	0	0	0	0
AT1G06227	5.19922	3.5032	6.01291	3.19703	1.75503	5.61413	2.36759	2.10705	3.3211	1.15439	4.4189	5.43793	6.53136	5.32824	7.61907	12.2214	3.71941	4.12175	3.92268	5.35203	2.91633	3.37828	3.16171	3.29325	18.1078	14.5431	27.0737	22.1322	2.50292	5.1515	6.53897	4.99138
AT1G06230	9.47438	11.5135	9.95687	9.74094	5.672	5.7634	5.60449	6.20954	12.9662	4.55932	13.4102	7.79676	10.2322	9.09363	8.26233	9.55156	10.3869	10.6556	10.0435	9.18352	4.92755	5.28731	5.06061	6.32136	8.09881	5.63793	8.25783	5.95861	9.7159	9.29674	8.92814	12.1032
AT1G06233	1.45226	2.43291	1.46041	0.463513	1.26405	0.702267	0.932374	4.74987	1.07943	0.900814	0.578476	2.85889	1.28369	0.882281	4.6568	2.15228	0.554722	0.950422	0.518346	1.91046	0.957156	2.53803	2.5405	1.00084	5.98042	2.02537	7.4597	4.51122	1.71128	0.504726	1.86725	1.96472
AT1G06237	0.923285	0.68596	0.833493	0.738152	0.761583	0.638246	0.032514	3.77892	0.593331	0.009251	1.54315	1.68747	0.771182	2.80282	1.58482	1.37325	1.16682	0.888273	1.12122	1.21412	2.60076	0.59606	1.73598	1.74321	6.05942	4.82694	6.81629	5.0118	0.788661	0.946788	1.43388	0.498893
AT1G06240	6.90173	6.95811	6.13365	7.38002	3.61316	4.09333	4.24097	4.34089	3.53984	3.38336	5.14791	4.8343	8.78069	6.3321	4.86661	6.02719	7.06321	5.84441	6.65001	4.59831	3.77409	4.13612	4.67294	4.578	2.60009	1.88766	2.5512	3.16433	6.24209	5.97527	7.17486	6.08116
AT1G06243	0.102329	0.093546	0.096495	0.334906	0.118631	0.12742	0.02355	0.7377	0.134151	0.04391	0.353227	0.137834	0.38194	0.595912	0.461539	0.331051	0.252092	0.122699	0.155703	0.35104	0.425468	0.223382	0.212614	0.356559	2.17048	0.922048	2.6424	1.88122	0.130927	0.25187	0.605806	0.437321
AT1G06247	0.004196	0.056426	0.020471	0.076089	0.015831	0.016276	0.014796	0.025188	0.014068	0.002577	0.028592	0.019205	0.048513	0.028715	0.04235	0.034782	0.025467	0.03895	0.016213	0.03269	0.006917	0.024441	0.018261	0.013249	0.088054	0.0332	0.080698	0.10497	0.033788	0.062542	0.034592	0.054299
AT1G06250	0.55282	0.587629	0.285812	0.634398	0	0.221465	0.116977	0.283154	6.02983	4.22982	5.24189	4.89123	0.727281	0.825383	0.601427	0.467065	0.302863	0.378407	0.658839	0.847388	0.202571	0.198097	0.490904	0.337802	0.881122	1.57946	1.3653	1.67766	1.1438	0.489224	0.483388	0.46593
AT1G06253	0.101608	0.110492	0.0952	0.08952	0.090769	0.093536	0.127619	0.075754	0.140791	0.057875	0.111926	0.130946	0.09698	0.111796	0.259726	0.119139	0.099291	0.117191	0.114353	0.187419	0.086623	0.105056	0.09267	0.076223	0.557433	0.104333	0.119042	1.99542	0.090934	0.080432	0.081263	0.088388
AT1G06257	2.22204	0	1.67788	1.20093	0	0.261346	0.327433	0.218163	1.68541	1.58809	2.37639	1.8913	0.298962	2.08262	0.866204	0.418991	2.24465	1.15169	0.729982	3.71551	0.728956	0.80657	0.42715	0.36889	0	0	0	0	1.69558	0.35565	0.773638	1.96705
AT1G06260	0.720995	0.783235	0.250655	1.00463	0.30233	0.082613	0.686304	0.230845	0.827329	0	1.03533	0.829583	0.522012	0.319187	0.869852	0.252875	0.785981	1.01692	0.269225	0.2854	0.525357	0.90401	0.672445	1.39613	0.303422	0	0.126796	0.448736	0.991373	0.313327	0.461704	1.12575
AT1G06263	1.17682	0.211991	0.635991	0.552059	0.426519	0.169276	0.225089	0.074272	0.797554	2.55189	1.6574	0.246017	0.389213	0.698037	0.006585	0.192116	0.677993	0.059636	0.412829	0.040914	0.430296	0.184468	0.4302	0.558496	0.99884	1.06203	5.84285	1.20574	0.616134	0.045238	0.930663	0.202929
AT1G06265	2.78181	1.01911	1.4037	2.20547	0.893893	0.424941	1.08577	0.694091	2.90774	0	3.99653	1.55819	0.683186	1.68183	1.77051	1.85572	1.28396	2.77399	1.7983	1.67937	0.610411	0.608441	1.26042	2.1028	0.370993	0.236074	0.250042	0.298178	2.08243	1.70878	2.01222	2.14927
AT1G06267	2.33795	0.466835	3.04683	0.759809	2.77801	2.28337	1.18911	0	3.21197	1.99369	0.883619	1.0441	0.921057	2.12764	0.529418	0.444459	1.39437	0	1.39544	0	1.33268	1.00469	0	0.453027	3.44636	4.27659	11.1759	4.8292	0.921992	0.364532	2.23253	0.589196
AT1G06270	1.14944	0.955899	1.10928	0.518157	0.321995	0.283593	0.357671	0.113299	1.39957	2.11821	1.86571	2.30653	1.32274	0.698526	1.85804	2.00642	1.06279	0.822788	0.718	0.993863	0.550134	0.269283	0.176465	0.538598	0	0	0.405815	0	1.38356	1.77678	2.7948	1.76759
AT1G06273	1.40361	0.346081	2.93965	0.733116	2.25633	1.94979	1.87172	0	2.92157	0	0.889618	1.58575	0.850479	2.40373	0.445486	1.03201	1.34148	0	0.69772	0.007582	0.073135	0.336938	0	0	5.98827	3.35003	11.8229	4.56295	0	0.863911	1.65383	1.1202
AT1G06277	0.183629	1.42243	2.0195	0.882648	1.84178	1.66794	1.3028	0	2.32591	0.280593	4.41121	2.8119	0.485942	2.87979	0.564713	2.30921	1.34666	0	0.155049	0.676955	0	1.60248	1.97207	2.32554	8.20332	4.05476	6.58925	4.922	0	2.87373	0.477515	1.08286
AT1G06280	0	0	0	0	0	0	0	0	0	0	0	0	0	0	0	0	0	0	0	0	0	0	0	0	0	0	0	0	0	0	0	0
AT1G06283	4.23494	3.70048	5.34493	5.24861	1.14961	5.31534	4.18756	3.60095	13.601	13.0207	24.6628	13.9259	3.20201	7.28861	2.89478	4.11125	2.26543	3.24456	4.23616	4.54502	2.3322	4.6535	5.03691	1.63618	15.1565	9.80803	10.4725	10.9393	4.66748	3.67092	3.35966	4.76285
AT1G06287	0	0.315244	2.09735	1.1323	0	1.48628	0.706545	1.31832	0.219669	0.621193	3.86728	1.92364	3.65753	0.316261	0.425987	0.184356	0.893175	0.600207	0.092935	0	0.080797	0.859226	0	0.732243	0.033101	0	0	0	0.296542	0	0.674518	0.298667
AT1G06290	15.1882	16.8225	17.7616	17.7486	14.1062	14.0016	15.3622	12.3261	17.7853	10.3564	21.7262	12.3912	24.2061	23.0252	23.3948	22.8492	21.4203	17.5818	16.5963	13.7132	13.2503	12.4133	14.2864	13.1185	9.09553	6.97922	7.63797	10.3112	24.2471	25.2344	26.9171	26.2047
AT1G06293	0	0	0	0	0	0	0	0	0	0	0	0	0	0	0	0	0	0	0.488656	0	0	0	0	0	0	0	0	0	0	0	0	0.442823
AT1G06297	0	0	0	0	0	0	0	0	0	0	0	0	0	0	0	0	0	0	0	0	0	0	0	0	0	0	0	0	0	0	0	0
AT1G06303	0	0	0	0	0	0	0	0	0	0	0	0	0	0	0	0	0	0	0	0	0	0	0	0	0	0	0	0	0	0	0	0
AT1G06307	0	0	0	0	0	0	0	0	0	0	0	0	0	0	0	0	0	0	0	0	0	0	0	0	0	0	0	0	0	0	0	0
AT1G06310	0.124684	0	0	0	0.156718	0.054299	0.209005	0.131498	0.66997	0.101609	0.700234	0.697306	0.215966	0	0	0.208563	0.387697	0.381391	0.414234	0.18349	0.297129	0.108021	0.058147	0.198829	0	0.070001	0	0.205657	0	0	0.103312	0.128813
AT1G06313	0	0	0	0	0	0	0	0	0	0	0.701429	0	0	0	0	0	0	0	0	0	0	0.192201	0	0	0.049554	0.208978	0.598481	0.08686	0	0	0	0
AT1G06317	0	0	0	0	0	0	0	0	0.714931	0	0	1.15178	0	0	0	0	0	0	0	0	0	0	0	0	0	0	0.222448	0	0.296016	0	0	0
AT1G06320	0.253085	0	0.232878	0	0	0	0	0	3.95228	0.764567	4.15049	1.89071	0	0	0	0	0	0	0	0	0	0	0	0.216167	0.923656	2.19257	0.476444	1.54619	0	0	0	0
AT1G06323	0	0	0	0	0	0	0	0	0	0	0	0	0	0	0	0	0	0	0	0	0	0	0	0	0	0	0	0	0	0	0	0
AT1G06327	0	0	0	0	0	0	0	0	0	0	0	0	0	0	0	0	0	0	0	0	0	0	0	0	0	0	0	0	0	0	0	0
AT1G06330	0	0	0	0	0	0.24831	0	0	1.48898	2.94134	1.82634	1.84535	0.174078	0	0	0	0	0.093822	0	0	0	0	0	0	0.202622	0.859523	0	0.439337	0	0	0	0
AT1G06333	0	0	0	0	0	0	0	0	0	0	0	0	0	0	0	0	0	0	0	0	0	0	0	0	0	0	0	0	0	0	0	0
AT1G06337	0	0.116402	0.016424	0.028194	0.007443	0.078984	0.309629	0.175269	2.36894	0	1.12887	4.26168	0.194763	0.076231	0	0.123557	0	0	3.7e-05	0	0.012577	0.598977	0.076776	2.39242	0.966298	0.362591	0.597153	1.48802	0.070155	0.023444	0.40148	0
AT1G06340	0	0	0.169777	1.01458	0	0	0	0	0	0	0.244645	0.103159	0	0.340268	0	0.500829	0.659495	0.18825	0.441606	0.125855	0	0	0	0	0	0.117741	0	0.403402	0.204021	0	0.142672	0
AT1G06343	0	0	0	0	0	0	0	0	0	0	0	0	0	0	0	0	0	0	0	0	0	0	0	0	0	0	0	0	0	0	0	0
AT1G06347	0	0	0	0	0	0	0	0	0	0	0	0	0	0	0	0	0	0	0	0	0	0	0	0	0	0	0	0	0	0	0	0
AT1G06350	2.36166	1.36162	0.859016	0.10839	0.441683	0.31975	1.29562	0.147984	2.00965	1.11387	1.69295	1.48345	2.53543	3.19408	3.7132	2.40755	1.82018	1.34041	1.1638	1.44175	0.298724	0.226744	0.624743	0.767352	0	0.132764	0	0.105104	4.35574	5.10301	2.76943	6.03351
AT1G06353	0	0	0	0	0	0	0	0	0	0	0	0	0	0	0	0	0	0	0	0	0	0	0	0	0	0	0	0	0	0	0	0
AT1G06357	0	0	0	0	0	0	0	0	0	0	0	0	0	0	0.008576	0	0	0	0	0	0	0	0.012533	0	0	0	0	0	0	0	0	0
AT1G06360	21.9035	16.9493	13.0746	20.0649	3.67505	3.77712	4.35395	1.88696	1.21885	0.693926	0.831384	1.15737	26.082	22.4707	22.8545	24.7591	16.4249	17.5308	19.1705	18.6656	6.62885	6.34541	5.32839	8.17928	0.353114	0	0	0.116557	22.3662	16.0854	23.5031	24.1333
AT1G06363	0	0	0	0	0	0	0	0	0	0	0	0	0	0	0	0	0	0	0	0	0	0	0	0	0	0	0	0	0	0	0	0
AT1G06373	0	0	0	0	0	0	0	0	0	0	0	0	0	0	0	0	0	0	0	0	0	0	0	0	0	0	0	0	0	0	0	0
AT1G06377	0	0	0	0	0	0	0	0	0	0	0	0	0	0	0	0	0	0	0	0	0	0	0	0	0	0	0	0	0	0	0	0
AT1G06380	3.76967	5.21393	4.29091	4.50727	1.34045	2.17871	2.25853	1.39158	7.54782	5.79299	8.59478	10.657	5.53955	4.65003	6.10305	4.72164	5.13438	5.31787	7.0879	5.25855	3.26716	3.05456	2.97946	1.95968	2.38545	4.23807	2.65953	3.33307	7.16549	5.73288	6.55881	6.37557
AT1G06383	0	0	0	0	0	0	0	0	0	0	0	0	0	0	0	0	0	0	0	0	0	0	0	0	0	0	0	0	0	0	0	0
AT1G06387	0	0	0	0	0	0	0	0	0	0	0	0	0	0	0	0	0	0	0	0	0	0	0	0	0	0	0	0	0	0	0	0
AT1G06390	22.261	20.9441	22.7623	24.2727	9.59783	11.2377	8.58916	8.57708	15.3409	11.8161	17.5485	12.2361	23.7582	21.9934	21.7569	20.2988	19.8859	24.3704	18.8351	19.9626	12.2883	9.52356	13.0598	11.1763	8.6557	8.80288	7.1544	8.94289	20.9286	22.6043	21.7652	19.0678
AT1G06393	0	0	0	0	0	0	0	0	0	0	0	0	0	0	0	0	0	0	0	0	0	0	0	0	0	0	0	0	0	0	0	0
AT1G06397	0	0	0	0	0.003396	0	0.004695	0.006044	0	0	0.04327	0	0	0.042841	0	0	0	0	0	0	0	0.043877	0	0	0	0	0	0	0	0	0	0
AT1G06400	24.4829	23.7068	22.3643	22.9346	22.5851	23.6865	21.8333	22.2965	23.8077	23.9332	20.6829	31.2809	28.386	29.5736	30.0015	30.2644	27.9824	24.6994	23.3248	23.8291	21.1619	18.9483	19.7337	19.8312	59.2895	63.2976	57.5828	50.3119	30.279	30.3391	37.9042	31.499
AT1G06403	0	0	0	0	0	0	0	0	0	0	0	0	0	0	0	0	0	0	0	0	0	0	0	0	0	0	0	0	0	0	0	0
AT1G06407	0.021638	0	0	0	0	0	0	0	0	0	0	0	0	0	0	0	0	0	0	0	0	0	0	0	0	0	0	0	0	0	0	0
AT1G06410	36.4051	45.3616	41.5641	39.3235	12.6578	15.2766	17.3862	15.3331	27.8953	16.0051	29.0007	20.5678	30.5138	28.7627	32.5262	38.3424	41.2575	42.3712	40.7694	29.033	15.8028	18.6943	16.8851	17.3844	11.3703	8.80447	14.4642	13.046	34.4382	32.319	35.5638	34.7457
AT1G06413	0	0	0	0	0	0	0	0	0	0	0	0	0	0	0	0	0	0	0	0	0	0	0	0	0.406021	0	0	0	0	0	0	0
AT1G06417	0	0	0	0	0	0	0	0	0	0	0	0	0	0	0	0	0	0	0	0	0	0	0	0	0	0	0	0	0	0	0	0
AT1G06420	0.548149	0.392091	1.1579	0.463002	0.206939	0	0.431317	0	0.593275	0.263513	0.173832	0.303953	1.4395	0.79855	0.806557	1.35595	0.754918	0.717913	0.704393	0.840638	0.116465	0.202292	0	0	0.125371	0	0	0	0.571167	0.445152	0.901049	0.643871
AT1G06423	2.4404	2.5337	4.30636	1.88296	1.09074	2.28347	0.247392	2.82586	8.84267	5.75838	3.45567	3.14142	2.94227	3.66527	6.81939	2.62154	5.09683	4.31658	7.95537	5.06362	4.39879	2.70111	2.19441	1.39009	2.22648	2.36584	2.42699	2.39829	6.22771	3.63284	7.58519	2.29322
AT1G06427	0	0	0	0	0	0	0	0	0	0	0	0	0	0	0	0	0	0	0	0	0	0	0	0	0	0	0	0	0	0	0	0
AT1G06430	34.0392	39.9759	39.1054	32.1287	32.6211	38.9721	36.3913	36.9619	36.8523	21.6462	34.0111	30.8024	29.3656	29.1553	24.2042	25.8073	37.0317	36.5755	30.8157	30.9261	46.0357	58.1303	49.3505	58.8965	50.8571	37.2599	51.9758	58.0384	23.7823	22.4724	28.5843	25.5383
AT1G06433	0	0	0	0	0	0	0	0	0	0	0	0	0	0	0	0	0	0	0	0	0	0	0	0	0	0	0	0.711413	0	0	0	0
AT1G06437	0	0	0	0	0	0	0	0	0	0	0	0	0	0	0	0	0	0	0	0	0	0	0	0	0	0	0	0	0	0	0	0
AT1G06440	0.553443	0.414257	0.975393	0.645276	0	0.048743	0	0	1.179	1.56376	1.04057	1.90502	0.69101	0.761642	0.819781	0.892457	0.578641	0.178956	0.336616	0.233175	0	0	0.166637	0.087101	0.228399	0.465111	0.330235	0.21569	1.27315	1.0597	0.780933	0.992571
AT1G06443	0	0	0	0	0	0	0	0	0	0	0	0	0	0	0	0.263874	0	0	0	0.195949	0	0	0	0	0	0	0	0	0	0	0	0
AT1G06447	0	0	0	0	0	0	0	0	0	0	0	0	0	0	0	0	0	0	0	0	0	0	0	0	0	0	0	0	0	0	0	0
AT1G06450	4.29314	6.12568	4.29985	5.39433	1.32384	1.98698	0.741787	1.87233	12.7393	11.1761	12.4116	15.089	4.85792	4.30668	4.90341	4.21647	5.04059	5.27563	5.72504	5.69412	2.27803	2.33059	2.76947	2.22065	7.10523	6.30017	6.45709	5.14542	4.54634	6.27261	5.29436	6.73191
AT1G06453	0.080842	0.159424	0.114704	0.088286	0	0.104227	0.046868	0.073829	0.139176	1.79455	0.124164	0	0.131284	0.052126	0.051403	0.099377	0.426737	0	0.067384	0.104783	0.105559	0.039097	0.054718	0.064539	0.076353	0.08852	0.068966	0.097463	0	0.059598	0.085602	0.070088
AT1G06457	0	0	0.234371	0	0	0.010629	0	0	0	0	0.002752	0	0	0	0	0	0.394089	0.307857	0	0	0.226165	0.198386	0.024361	0.518046	0.583438	0.052245	0	0.443115	0	0	0.160829	0
AT1G06460	191.589	238.386	220.494	236.17	98.5056	105.088	102.657	93.1527	114.026	85.0926	117.82	83.2312	263.495	309.597	277.231	278.819	108.043	136.717	119.608	115.668	97.2529	91.5557	84.1176	91.5406	135.349	116.602	135.217	157.182	227.154	217.23	201.652	198.208
AT1G06463	0	1.11174	0	0.935155	0.542442	0	0	0	1.11687	0	0	1.24683	0	0.388852	0	1.47542	0.129022	1.51325	0.528685	0.535169	0.561731	0	0	0	0.58162	0.550992	0	0.113276	1.42241	0.558073	1.1e-05	0
AT1G06467	0	0	0	0	0	0	0	0	0	0	1e-05	0.147547	0	0.016525	0	0	0	0	0	0	0.067961	0	0.164578	0.000108	0	0	0	0	0	0	0	0
AT1G06470	9.95068	8.69561	8.83839	7.30724	3.5557	2.6929	2.65257	2.8307	14.2154	10.2576	13.2829	9.97604	9.64796	10.0516	9.19596	11.0098	7.51398	9.74424	8.06227	6.69506	2.23523	2.50333	3.42941	4.27312	7.68301	7.23093	6.78104	7.36636	10.8183	10.0425	10.499	11.7829
AT1G06473	0.968285	0.846968	2.36678	1.88269	1.0378	0.536217	0.437755	0.783286	1.39947	0	0.496328	0.372554	1.50371	2.83686	3.38292	0.905008	1.84017	1.81865	1.58444	2.43562	1.50307	1.45699	0.654126	0.365021	0	0	0.164822	0.55195	1.55193	1.33746	0.429763	2.47082
AT1G06475	0.106562	0.070631	0.051203	0.025973	0.006258	0	0.230578	0.064831	2.53738	1.89344	0.841214	1.19553	0.064176	0.073378	0.33777	0.36728	0.118528	0.392522	0.023824	0	0.104674	0.092848	0.041894	0.006217	1.98708	5.6105	1.99352	3.99574	0.144396	0.511022	0.559189	0.580095
AT1G06480	0	0	0	0	0	0	0	0	0	0	0	0	0	0	0	0	0	0	0	0	0	0	0	0	0	0	0	0	0	0	0	0
AT1G06483	0	0	0	0	0	0	0	0	0	0	0	0	0.350763	0	0	0	0	0	0	0	0	0	0.39682	0	0	0	0	0	0	0	0	0
AT1G06487	0.094095	0	0.572909	0.451178	0.402049	0.322859	0.413687	0.402294	0.486905	0.240783	0.033885	1.09761	0.185583	0.200952	0.66497	1.27755	0	0.595968	0.438181	0	0	0.515205	0.643068	0.36512	0	0.360978	0.202411	0	0.137185	1.13645	0.449833	0.175877
AT1G06490	0.357891	0.117865	0.198405	0.337669	0.076667	0.169401	0.119794	0.097128	1.12543	0.833924	1.45288	0.672299	0.720963	0.421555	0.496436	0.520199	0.564952	0.510104	0.452681	0.38399	0.20675	0.073998	0.217957	0.128634	0.377661	0.182613	0.155614	0.339176	0.551348	0.705965	0.707413	1.18751
AT1G06493	0	0	0	0	0	0	0	0	0	0	0	0	0	0	0	0	0	0	0	0	0	0	0	0	0	0	0	0	0	0	0	0
AT1G06497	0	0	0	0	0	0	0	0	0	0	0	0	0	0	0	0	0	0	0	0	0	0	0	0	0	0	0	0	0	0	0	0
AT1G06500	11.8977	11.8913	11.7434	13.2683	7.38421	3.59379	4.87513	5.04376	7.96649	13.1503	8.80172	12.4757	18.6826	23.8035	23.1814	15.7767	13.2696	11.6672	11.7336	14.0649	7.07205	6.16076	6.14729	7.08669	8.26453	10.9612	8.50317	9.13863	19.9198	16.643	19.1051	16.2843
AT1G06507	0	0	0	0	0	0	0	0	0	0	0	0	0	0	0	0	0	0	0	0	0	0	0	0	0	0	0	0	0	0	0	0
AT1G06510	11.4808	11.1671	9.49589	12.9968	5.00909	5.32692	5.92583	6.29268	20.4322	16.1119	20.5672	26.9703	15.2289	15.7504	12.6828	13.7057	7.98216	9.21375	9.74077	9.12529	5.45528	4.71942	7.24406	5.5459	5.08084	4.73064	6.47175	4.73497	13.4615	10.228	11.4287	9.79012
AT1G06513	0	0	0	0	0	0	0	0	0	0	0	0	0	0	0	0	0	0	0	0	0	0	0	0	0	0	0	0	0	0	0	0
AT1G06515	20.683	16.8697	21.6993	21.782	15.6494	15.4253	13.7081	12.5527	20.1738	14.2619	16.1247	17.3787	25.9586	21.422	22.2168	29.166	23.543	19.4224	23.4765	25.5258	17.1584	17.5151	17.4942	17.9058	7.09368	12.6582	8.36266	11.5669	23.5086	26.9049	24.7926	20.471
AT1G06517	0.296448	0	0	0	0	0	0	0	0	0	0	0	0	0	0	0	0	0	0	0	0	0	0	0	0	0	0	0	0	0	0	0
AT1G06520	0.634127	0.278374	0.935713	0.585709	0	0.113131	0	0	0.429048	0.299671	0.146472	0.213989	0.194449	0.809833	0.591905	0.432853	0.21757	0.856106	0.578869	0.433008	0.324385	0	0.062568	0.206111	0.205971	0.325484	0.06577	0.082757	0.547406	0.601565	1.07642	1.46406
AT1G06523	0.002908	0	0	0	0	0	0	0	0	0	0	0	0	0	0	0	0	0	0	0	0	0	0	0	0	0	0	0	0	0	0	0
AT1G06527	0	0	0	0	0	0	0	0	0	0	0	0	0	0	0	0	0	0	0	0	0	0	0	0	0	0	0	0	0	0	0	0
AT1G06530	22.0292	23.0588	21.8241	25.8208	12.6794	13.6933	14.0199	12.6414	22.0292	26.5057	23.8739	39.76	33.785	35.0934	38.4204	28.2867	31.0417	22.4531	30.3365	31.9832	15.062	11.4524	15.4665	14.3588	26.8168	30.5082	31.4315	25.4771	35.5224	30.2678	35.0229	34.0624
AT1G06533	0	0	0	0	0	0	0	0	0	0	0	0	0	0	0	0	0	0	0	0	0	0	0	0	1.33443	0	0	0	0	0	0	0
AT1G06537	0	0	0	0	0.225554	0.143612	0	0	0	0	0	0	0.229705	0	0.844497	0	0	0	0.709019	0	0	0	0	0	0	1.88461	2.30177	0.187305	0	0.235396	0	0
AT1G06540	20.113	17.6085	20.1481	17.1009	8.495	10.2952	10.6724	9.60806	14.7878	19.6629	16.8106	30.3002	22.673	21.8014	27.0528	21.563	21.5718	20.8692	20.2081	25.411	11.4721	10.3687	8.14002	12.5209	20.1677	19.0999	21.3713	20.3623	22.1027	23.9971	26.0425	24.6041
AT1G06543	0	0	0	0	0	0	0	0	0.611445	0	0	0	0	0	0	0	0	0	0	0	0	0	0	0	0	0	2.14871	0	0	0	0	0
AT1G06547	2.39566	1.7361	0.879583	2.30485	0	0	0	0.542605	0	0	0	0	1.64093	1.88974	3.48793	3.24298	1.36388	0	0	0	0	0.091013	0	0	0	0	0.553599	1.7145	1.13299	3.01132	1.955	0.092252
AT1G06550	14.2599	9.46054	11.1408	9.87439	6.74841	6.12707	7.14692	5.5561	5.03996	3.88123	4.68328	3.73732	15.573	12.6266	13.9915	14.8745	19.5863	17.2052	14.9809	13.9359	9.6771	7.54963	8.12489	9.0766	4.23115	3.67617	3.54632	5.50483	15.9278	18.5038	16.5629	17.6575
AT1G06553	0.35331	0.475197	0.344955	1.50062	0	0.249805	0.496357	0	0	1.44612	1.75851	0.738478	0.611821	0.306456	1.66282	0	0.431397	0.307411	0.152319	0.998212	1.17314	0.459184	0.331706	0.855699	1.83937	0.574691	0.317761	1.26656	0.917305	2.77678	1.46281	0.816484
AT1G06557	0	0.426925	0	0	0	0	0	0	0	0	0	0	0	0	0	0	0	0	0	0	0	0	0	0	0	0	0	0	0	0	0	0
AT1G06560	5.48765	3.20954	3.34866	3.25717	2.80208	2.89849	3.05871	3.26061	11.12	8.90542	17.8839	8.63278	4.74349	4.46168	4.23187	4.28539	4.82583	3.94225	3.9806	3.49174	2.9249	2.83517	3.31178	2.75018	4.98366	4.4706	3.61426	4.5425	5.23209	4.88641	4.60217	6.34879
AT1G06567	0	0	0	0.187209	0	0	0	0	0.800976	0	0	0.37038	0	0	0	0	0	0	0.010782	0	0	0	0	0	0	0.21313	0.249018	0.047235	0	0	0	0
AT1G06570	24.4984	32.1072	32.4396	29.7841	21.7629	22.9076	26.7347	25.8436	14.7294	14.3982	12.5467	8.59281	20.6393	24.5148	17.8875	21.238	31.4131	33.7868	31.7073	36.1322	30.4142	32.8014	30.0775	34.7267	18.808	14.8636	18.2899	14.4635	26.2871	24.7148	27.8391	25.3743
AT1G06573	54.4129	37.6093	60.9566	34.9983	17.8698	12.0201	15.6328	14.4447	4.75222	8.04205	5.42506	8.4004	44.4557	38.0485	46.6922	30.8324	39.8803	38.4108	48.1298	36.4802	15.2055	17.0307	21.6269	15.0434	4.00101	7.87598	3.68661	2.26776	33.1684	31.0758	38.5328	43.7342
AT1G06577	0.289443	0	0.344984	0	0	0	0.500372	0.365457	0.700755	0	0.436145	0.578095	0	0.153835	0.162898	1.16272	0.582689	0	0	0.27498	0.34385	0	0.507605	0.922388	0	0	0	0	0.089039	0.355574	0.939724	0.247737
AT1G06580	0.579353	0.783727	0.647635	0.275677	0.442633	0.415355	0.444866	0.595849	0.310393	0.261974	0.971378	0.522018	1.00093	0.634896	0.755316	1.59539	0.471031	0.550088	0.808901	0.71885	0.16168	0.597557	0.048846	0.043642	0.194154	0	0	0	1.32139	0.523968	0.720464	0.665825
AT1G06583	0.252958	0.415025	0	0	0.178851	0.143583	0.011631	0.411285	0.272538	0.104538	0.642883	0	1.24558	0	0	0.384532	1.19368	0	0.303503	0.138708	0	0	0.055882	0.21277	0	0.487057	0	0	0.364653	0	1.01865	0.90533
AT1G06587	0	0	0	0	0	0	0	0	0	0	0	2.24261	0	0.821159	1.25808	0	0	0	0	0	0	0.481278	0	0	0	0	0	0	0	0	0	0
AT1G06590	1.94558	1.53185	1.99816	2.45797	1.0316	0.892455	1.27679	0.989652	3.10922	2.46531	4.17409	1.92781	2.47455	2.72105	1.60484	2.45789	3.1342	2.25418	1.93353	2.2947	1.55765	1.73249	1.74872	1.89583	1.14205	0.70086	1.10125	1.43534	2.25376	2.80635	2.05931	2.22496
AT1G06593	0	0	0	0	0	0	0	0	0	0	0	0	0	0.178074	0	0	0	0	0.19617	0	0	0	0	0	0	0	0	0	0	0.984061	0	0
AT1G06597	0.03804	0.342717	0.060298	0.008879	0.007951	0	0	0.016937	0.07677	0.018728	0.067018	0.021036	0.033113	0.056531	0.018881	0.102473	0.092125	0.059665	0.020256	0.047523	0.070028	0.01054	0.049725	0.026533	0.0626	0.080388	0.02918	0.059263	0.042123	0.0313	0.023543	0.013256
AT1G06603	0	0	0	0	0	0	0	0	0.103373	0	0.102877	0	0	0	0	0	0	0	0	0	0	0	0	0	0	0	0	0	0	0.122523	0	0
AT1G06607	0	0	0	0	0	0	0	0	0	0.052191	0	0	0	0	0	0	0	0	0	0	0	0	0	0	0	0.169248	0.032905	0	0	0	0	0
AT1G06610	0	0	0	0	0	0	0	0	0	0	0	0	0	0	0	0	0	0	0	0	0	0	0	0	0	0	0.644601	0	0	0	0	0
AT1G06613	0	0	0.000349	0	0	0.009181	0.00868	0	0.333649	0	0.250202	0	0.018486	0	5.2e-05	0	0	0.002401	0	0.000281	0.006218	0	0.023606	0	0	0	0.346717	0.539763	0	0	0.001147	0.000279
AT1G06617	0	0	0	0	0	0	0	0	0	0	0	0	0	0	0	0	0	0	0	0	0	0	0	0	0	0	0	1.15661	0	0	0	0
AT1G06620	3.04669	2.88722	2.1764	2.39683	2.2681	3.60136	1.32924	1.2575	0.512447	0.181091	0.677061	1.26239	5.32873	2.45833	3.94721	3.86478	7.44326	4.65525	5.16194	4.90735	1.90162	1.38529	2.65683	3.0821	16.9343	13.4593	10.8802	11.3145	5.52578	7.39243	5.50166	9.39809
AT1G06623	0	0	0	0	0	0	0	0	0	0	0	0	0	0	0	0	0	0	0	0	0	0	0	0	0	0	0	0	0	0	0	0
AT1G06627	0	0	0	0	0	0	0	0	0.44482	0.445726	0	0	0	0	0	0	0.013307	0	0	0	0	0	0	0	0.116188	0	0	1.01151	0	0	0.101291	0
AT1G06630	5.70636	5.32142	9.7965	7.34236	7.75659	6.32298	5.98709	5.73997	15.2957	15.1167	15.4087	10.7888	7.31797	6.73072	4.18048	5.05273	5.75589	6.69624	4.40776	5.68246	5.73956	5.19012	6.94399	6.15946	6.15484	4.76828	5.78183	5.57339	6.94954	4.69657	5.16941	7.02699
AT1G06633	0	0	0	0	0	0	0	0	0	0	0	0.770546	0	0	0	0	0	0	0	0	0	0	0	0	0.69348	0.27782	0	0.171241	0	0	0	0.218161
AT1G06637	0	0	0	0	0	0	0	0	0	0	0	0	0	0	0	0	0	0	0	0	0	0	0	0	0	0	0	0	0	0	0	0
AT1G06640	23.0756	21.7757	23.4528	21.5299	25.199	20.8767	16.3113	16.7156	34.0878	25.789	28.5236	26.5006	35.4649	30.7107	28.7901	37.7867	51.4127	41.7421	46.9318	33.1004	20.1724	17.6809	17.7916	18.533	39.3969	47.4076	42.4345	44.9386	45.8857	43.1904	43.3577	51.0364
AT1G06643	65.3144	53.8191	50.9378	62.545	46.4975	43.1228	37.7948	42.9562	236.069	115.522	250.472	363.968	68.9785	68.9513	70.483	76.3601	84.7318	81.0381	82.2454	81.0937	55.1468	51.0695	58.2327	48.5515	158.64	148.882	137.017	168.349	78.5634	81.5903	74.9687	90.3189
AT1G06645	5.71509	7.92066	6.51412	8.01148	3.68442	3.5277	3.53156	2.39058	4.8236	5.25797	6.42329	2.35949	7.54965	8.83188	8.68473	9.91032	4.03221	6.33654	4.42576	5.21582	3.28065	2.70668	3.10767	3.07857	3.5564	3.62987	3.29237	3.84501	6.59695	5.62087	5.46392	7.16445
AT1G06647	78.9977	70.8691	64.2758	81.0283	56.4954	51.8215	48.3802	52.2544	274.108	106.762	342.663	407.1	82.654	84.3623	87.3687	90.255	102.134	93.7328	95.8241	95.627	68.0731	64.9852	62.6105	60.1122	209.517	157.085	157.09	209.322	90.8772	102.996	100.131	120.16
AT1G06650	35.9809	40.3464	42.3009	40.3968	22.8881	20.2343	21.2598	19.7955	19.4119	15.5475	16.1166	9.46484	47.8868	48.1768	50.1922	49.6723	35.3109	36.3851	28.8277	31.839	28.335	25.2792	23.0814	23.63	14.5385	10.8353	17.3194	13.1045	57.4354	50.8238	48.77	48.1804
AT1G06653	0	0	0	0	0	0	0	0	0	0	0	0	0	0	0	0	0	0	0	0	0	0	0	0	0	0	0	0	0	0	0	0
AT1G06657	0	0	0	0	0	0	0	0	0	0	0	0	0	0	0	0	0	0	0	0	0	0	0	0	0	0	0	0	0	0	0	0
AT1G06660	1.21292	1.19942	1.04696	0.952656	1.09638	1.23883	0.418608	0.96796	0.833692	0.197804	0.608094	0.641014	1.95042	1.06532	1.432	0.942812	1.39797	1.13852	1.22583	1.59901	2.14321	0.753551	0.732734	0.920538	0.056683	0.194448	0.386249	0.219785	1.75984	1.56806	2.14182	1.6527
AT1G06663	0	0	0	0	0	0	0	0	0	0	0	0	0	0	0	0	0	0	0	0	0	0	0	0	0	0	0	0	0	0	0	0
AT1G06667	0	0	0	0	0	0	0	0	0	0	0	0	0	0	0	0	0	0	0	0	0	0	0	0	0	0	0	0.24208	1.23467	0	0.366465	0
AT1G06670	4.70452	4.36899	5.29928	4.90436	1.44412	2.06799	2.24546	1.48758	10.9495	4.79441	11.7332	7.64734	5.51983	4.51663	5.31583	7.07428	5.0532	4.64695	4.42608	3.72756	1.87733	1.85021	2.98239	2.24792	3.02172	2.12327	2.87719	3.1743	5.95352	4.67495	5.77611	6.01823
AT1G06673	0	0	0	0	0	0	0	0	0	0	0	0	0	0	0	0	0	0	0	0	0	0	0	0	0	0	0	0	0	0	0	0
AT1G06677	0	0	0	0	0	0	0	0	0	0	0	0	0	0.109339	0	0	0	0	0.427748	0	0	0	0	0	0	0	0	0	0	0	0	0
AT1G06680	2771.26	2802.52	2715.07	2597.24	2057.06	1930.77	2025.56	1977.33	882.541	990.218	907.028	923.426	2381.52	2345.86	2262.51	2138.42	2502.98	2804.21	2778.33	2886.64	2433.89	2201.56	2212.34	2364.69	1661.94	1756.36	1765.57	1688.68	2196.35	2011.76	1936.55	1909.22
AT1G06683	6.2e-05	0.00152	0.00673	0.010753	0.00029	0	0	0.265976	0.132515	0.029259	0.100337	0.014283	0.055903	0.006066	0.044126	0.003216	0	0.001155	0	0	0	0.005545	0	0.160015	0.002898	0	0.001969	0	0.024908	0.266767	0.024964	0.008274
AT1G06687	0	0.187289	0	0	0	0	0.085587	0.234828	0.536056	0	0.232725	0.181667	0	0	0	0	0	0.145317	0	0	0	0	0	0.067446	0.69166	0.049335	0.234808	0.238835	0	0	0	0
AT1G06690	22.5528	21.9835	22.9898	23.4706	19.9703	22.4583	21.8239	19.8367	6.7583	3.93505	5.08859	6.71481	25.3257	24.1409	26.6619	20.8294	16.1856	15.548	16.3969	19.8517	16.088	18.1749	15.3303	14.3525	16.7806	13.7752	15.7926	14.0355	19.2468	16.451	19.1756	17.7211
AT1G06693	0	0.626706	0	0	0	0	0.059511	0.207539	1.1231	0	1.68037	0.520508	0	0	0	0	0	0.226648	0	0	0	0	0	0.054335	0.271226	0.671367	0.259045	0.434178	0.288474	0	0.538506	0.218107
AT1G06697	0	0	0	0	0	0	0	0	0	0	0	0	0	0	0	0	0	0	0	0	0	0	0	0	0	0	0	0	0	0	0	0
AT1G06700	23.0928	28.2947	26.6048	27.0423	18.5557	18.2617	18.9927	18.7897	34.5401	26.1412	36.2134	29.9959	25.0266	32.7714	25.8271	32.0661	26.9126	27.2489	23.7621	23.0811	18.2069	16.2772	20.2232	19.3205	32.6791	32.7704	32.154	34.0469	29.2653	27.8822	31.9318	30.1728
AT1G06703	0	0	0	0	0	0	0	0	0	0	0	0	0	0	0	0	0	0	0	0	0	0	0	0	0	0	0	0	0	0	0	0
AT1G06707	0	0	0	0	0	0	0	0	0	0	0	0	0	0	0	0	0	0	0	0	0	0	0	0	0	0	0	0	0	0	0	0
AT1G06710	1.39048	0.897665	1.00188	1.50695	0.130411	0.307671	0.104461	0.45486	1.80603	0.425328	2.90453	1.66021	0.870061	1.14887	0.725757	0.892739	0.711853	0.763403	1.24055	0.522094	0.434854	0.281333	0.369095	0.179953	0.34941	0.198094	0.188993	0.352901	1.00991	1.15172	1.13411	0.789485
AT1G06713	0	0	0	0	0	0	0	0	0	0	0	0	0	0	0	0	0	0	0	0	0	0	0	0	0	0	0	0	0	0	0	0
AT1G06717	3.93391	6.21466	6.72115	10.0781	3.22409	2.47384	2.35358	3.62443	1.16947	1.78794	2.95021	8.11056	8.4471	11.6761	4.47047	2.85334	3.73189	3.38593	3.96958	15.6841	5.2068	3.16092	3.11085	3.76121	1.30333	8.68687	2.37071	2.71365	2.82745	5.44174	2.37814	2.7713
AT1G06720	5.25462	3.72158	4.35076	4.40642	1.32712	1.59275	1.22017	1.30447	29.3494	12.6647	30.9656	17.7518	4.1962	3.35348	3.6658	4.56561	4.15055	3.95317	5.97703	3.62004	1.52212	1.71992	1.75971	1.81479	9.33046	6.35236	7.21454	10.0435	4.84831	4.84344	5.06856	5.94167
AT1G06723	0	0	0	0	0	0	0	0	0	0	0	0	0	0	0	0	0	0	0	0	0	0	0	0	0	0	0	0	0	0	0	0
AT1G06727	0	0	0.497203	0	0	0	0	0.424	1.35124	0	0	0	0	0	0	0	0	0	0	0	0	0	0	0	0	0	0	0	0	0.82743	0	0
AT1G06730	6.23604	5.5592	4.21086	5.40186	3.76276	3.14633	2.05004	2.47987	9.85454	6.33647	10.6061	8.84805	5.14094	6.04286	5.20723	5.68836	5.66501	5.98176	5.25683	6.48529	4.15921	3.83318	2.8608	3.91655	9.51987	8.292	7.94082	9.53432	5.68985	5.52016	6.14911	8.24247
AT1G06733	0.227457	0	0	0	0	0	0	0	2.28052	0	0.184767	0	0.239287	0	0	0	0	0	0	0	0	0	0	0	0	0.23268	0	0	0	0	0	0
AT1G06737	0	0	0	0	0	0	0	0	0	0	0	0	0	0	0	0	0	0	0	0	0	0	0	0	0	0	0	0	0	0	0	0
AT1G06740	1.52878	1.31447	0.996755	1.87596	0.598926	0.330457	0.290052	0.33505	3.38102	1.4418	2.64609	1.48478	1.66456	1.3755	1.31156	2.56272	1.03846	1.05154	1.31332	1.566	0.196338	0.628984	0.449041	0.196426	0.929075	0.460225	0.367927	0.799867	1.62539	1.86906	1.83322	1.12665
AT1G06743	0	0	0	0	0	0	0	0	0.353194	0	0	0	0	0	0	0	0	0	0	0	0	0	0	0	0	0	0	0	0	0	0	0
AT1G06747	0	0	0	0	0	0	0	0	0	0	0	0	0	0	0	0	0	0	0	0	0	0	0	0	0	0	0	0	0	0	0	0
AT1G06750	0	0	0	0.014	0	0	0	0	0	0	0	0	0	0	0	0	0	0	0.007279	0	0	0	0.114832	0	0.288515	0	0	0	0	0	0	0.20754
AT1G06753	0.004286	0.959985	0.170288	1.08848	0.637841	0.446065	0.364408	0	2.94799	0	0.639088	0.694978	0.859499	0.248603	0	0.759402	1.43824	1.12212	1.37463	0	0.003292	0.02172	0.810593	0.253434	0.06116	0.188505	0.139521	0.53906	0.456025	0.196211	0.233932	0.452137
AT1G06757	0	0	0	0	0	0	0	0.270267	0.089372	0.426552	0	0	0	0	0	0	0	0	0	0.116456	0	0	0	0	0	0	0	0	0	0	0	0
AT1G06760	127.317	133.359	124.424	128.122	10.4252	8.93856	9.33234	5.83596	22.0541	24.4232	28.6762	29.0585	191.279	191.177	201.974	198.235	148.289	138.09	139.323	132.692	22.317	24.8719	21.6075	24.0422	2.07387	3.38827	1.6562	4.17823	193.989	190.149	194.018	209.306
AT1G06770	1.6721	1.97424	1.61766	2.34925	0.750247	0.606371	1.46927	0.916713	4.48725	3.24086	5.64729	3.60559	3.14449	2.20639	2.3958	2.17738	2.52873	2.56534	2.18828	2.23721	0.717486	2.07614	0.692522	1.47893	0.44601	0.295915	0.489947	0.876696	2.25908	2.46281	1.88079	1.96498
AT1G06773	0	0	0	0	0	0	0	0	0	0	0	0.33522	0	0	0	0	0	0.044078	0	0	0	0	0	0	0	0	0	0	0	0	0.277898	0
AT1G06777	0	0	0	0	0	0	0	0	0	0	0	0	0	0	0	0	0	0	0	0	0	0	0	0	1.20926	0	0	0	0	0	0.132079	0
AT1G06780	4.60117	3.21067	2.82936	2.38404	1.04161	1.27114	1.10144	0.556118	6.76209	3.0764	8.04991	4.54745	3.48798	2.90096	3.66054	3.77041	4.68794	5.15975	3.64122	2.51679	0.809612	1.09516	1.28054	1.09177	1.79008	1.08317	1.42832	1.37163	3.86777	4.27175	4.32579	4.7428
AT1G06783	0	0	0	0	0	0	0	0	0	0	0	0	0	0	0	0	0	0	0	0	0	0	0	0	0	0	0	0	0	0	0	0
AT1G06787	3.30281	4.30965	6.64391	3.60323	0.852744	1.2294	0.316755	1.001	1.9692	7.71335	1.85962	4.94235	2.16051	2.43663	1.53593	2.74842	3.96013	2.19046	2.84261	4.43711	0.944277	1.47874	1.01164	1.01724	0	1.36052	0.648243	0.75476	1.44806	1.3516	2.89828	1.54349
AT1G06790	5.38846	8.02907	5.79632	6.03762	2.71974	7.07853	3.45098	4.25734	13.2945	24.1964	12.4711	19.4927	11.4305	10.4456	10.6203	9.1148	8.32509	11.932	9.0028	6.20934	6.32896	6.26396	5.86709	6.59838	9.54049	10.5574	9.91023	15.574	7.79499	10.2583	9.06523	10.061
AT1G06797	0	0	0	0	0	0	0	0	0	0	0	0	0	0	0	0	0	0	0	0	0	0	0	0	0	0	0	0	0	0	0	0
AT1G06800	7.4494	11.4647	7.06548	7.0965	4.98558	5.61263	4.93494	3.7	1.57359	3.36483	1.89866	2.91695	10.3711	9.06862	14.9123	8.5706	5.14062	9.02362	8.47708	8.22372	6.12757	3.93377	5.59232	4.63773	0.976976	0.670699	0.598737	0.22232	11.216	7.20814	13.0256	8.82758
AT1G06810	0	0	0	0	0	0	0.214614	0.221102	0	1.10939	0	0	0	0	0	0	0	0	0	0	0	0	0	0	0.285343	0	0	0.253707	0.074678	0	0	0.516737
AT1G06817	0	0	0	0	0	0	0	0	0	0	0	0	0	0	0	0	0	0	0	0	0	0	0	0	0	0	0	0	0	0	0	0
AT1G06820	8.8497	10.9213	8.93978	8.7617	4.13584	5.34468	5.14087	5.99868	7.61578	4.32475	8.88715	5.72889	11.7944	10.6907	11.311	11.8555	8.46903	10.91	10.8161	8.97911	5.77732	7.46102	5.53806	7.3264	1.89813	1.59127	2.07707	2.64504	9.82153	11.7874	10.9917	11.4922
AT1G06823	0	0	0	0	0	0	0	0	0	0	0	0	0	0	0	0	0	0	0	0	0	0	0	0	0	0	0	0	0	0	0	0
AT1G06827	0	0	0	0	0	0	0	0	0	0	0	0	0	0	0	0	0	0	0	0	0	0	0	0	0	0	0	0	0	0	0	0
AT1G06830	7.50458	8.4402	14.4338	11.5752	3.64285	2.80974	3.9523	1.49545	1.94813	2.18218	1.48065	1.13126	3.76098	7.16282	7.80267	7.08112	9.09354	10.8021	9.81374	11.0028	5.9995	7.68987	5.33329	8.94909	1.54498	0.988468	2.08499	0.296511	4.43133	7.07192	5.94202	4.58365
AT1G06837	0.400263	0.971461	0.317269	0.204167	0	0.207937	0	0.21279	0.381647	0	0	0.196131	0.219722	0.526502	0.128482	0.426252	0.175726	0.723021	0.141705	0.157296	0.32801	0	0	0.265175	0	0.198817	0	0	0	0.217402	0	0.100259
AT1G06840	7.66782	5.66646	5.98816	4.9332	2.37532	3.44023	4.21001	3.00392	8.33759	6.70866	9.05033	5.83532	4.85957	4.37138	4.49949	5.43072	4.99199	5.12338	5.65125	5.70225	1.45543	2.39242	2.05419	2.10547	4.83549	4.47179	3.66838	7.17871	3.38079	5.39759	4.44258	5.03507
AT1G06850	5.84786	5.01303	4.10309	4.80506	3.52421	3.04808	2.43542	1.76669	6.70549	2.69947	5.81896	3.24355	4.09978	5.55169	3.93869	5.31934	3.9909	5.43563	5.06222	3.54764	1.80857	1.98242	2.13556	1.99513	2.23947	2.53775	2.42327	3.00503	7.07053	5.66401	4.24739	4.36517
AT1G06853	0	0	0	0	0.225231	0	0	0	0	0	0.656973	0	0	0	0	0	0	0	0	0.21015	0	0	0	0	0.431639	0	0	0	0.428221	0	0	0
AT1G06857	0	0	0	0	0	0	0	0	0	0	0	0	0	0	0	0	0	0	0	0	0	0	0	0	0	0	0	0	0	0	0	0
AT1G06860	0	0	0	0	0	0	0	0	0	0	0	0	0	0	0	0	0	0	0	0	0	0	0	0	0	0	0	0	0	0	0	0
AT1G06863	0	0	0	0	0	0	0	0	0	0	0	0	0	0	0	0	0	0	0	0	0	0	0	0	0	0	0	0	0	0	0	0
AT1G06867	0	0	0	0	0	0	0	0	2.10163	4.28162	0.729321	1.24898	0	0	0.485173	0	0.330295	0	0	0	0	0.175169	0	0.585415	1.65596	1.59205	2.127	0.614238	0.533717	0	0	0
AT1G06870	6.71092	7.23127	8.43712	6.51472	5.44912	6.91915	6.07469	3.36665	38.2729	29.4512	36.1028	36.4305	11.0423	8.86162	8.15493	11.3959	12.4393	9.86036	11.1927	7.688	5.71761	4.80036	5.5229	5.39424	35.5487	30.984	35.8931	37.5805	13.684	12.5115	10.9791	13.804
AT1G06873	0	0	0	0	0.679805	0	0	0	2.32033	1.78782	0.507328	0.252476	0	0	0	0	0	0	0	0.065061	0	0	0.682641	0.166263	0	1.72215	0	0.097087	0	1.01023	0.777349	0
AT1G06877	0	0	0	0	0	0.2529	0	0	0.350137	0.471624	0	0	0.276441	0.314815	0	0	0	0	0	0	0	0	0	0	0.247148	0	0	0.354444	0	0.355713	0	0
AT1G06880	0	0	0	0	0	0	0	0	0	0	0	0	0	0	0	0	0	0	0	0	0	0	0	0	0	0	0	0	0	0	0	0
AT1G06883	0.251727	0.023334	0	0.133795	0	0	0	0	0	0	0	0	0	0	0	0	0	0	0	0	0	0	0	0	0	0	0	0	0	0	0.246894	0
AT1G06890	18.9739	20.952	19.4106	18.6913	11.1297	9.94801	10.9347	10.9221	13.9171	14.214	15.7801	10.4389	23.2713	23.4962	23.0368	27.5995	20.7742	20.1271	18.0493	16.5794	15.4773	10.2494	11.2203	14.3145	13.497	10.0502	12.3985	13.8217	27.696	29.1077	27.5748	31.9519
AT1G06897	0	0	0	0	0	0	0	0	0	0	0	0	0	0	0	0	0	0	0	0	0	0	0	0	0	0	0	0	0	0	0	0
AT1G06900	7.37406	6.83865	7.47952	6.39853	3.44411	2.92709	3.50382	3.66356	27.3623	15.7125	28.2643	16.4975	9.16539	8.06807	8.11173	9.9383	8.6366	7.4728	8.71759	8.35373	4.2288	4.27425	3.87435	4.54146	9.96221	8.26027	10.6474	13.1419	9.48725	9.94359	8.72275	9.22888
AT1G06903	0	0	0	0	0	0	0	0	0	0	0	0	0	0	0	0	0	0	0	0	0	0	0	0	0	0	0	0	0	0	0	0
AT1G06907	0	0	0	0	0	0	0	0	0	0	0	0	0	0	0	0	0	0	0	0	0	0	0	0	0	0	0	0	0	0	0	0
AT1G06910	2.90974	1.26925	2.23646	2.12593	1.45348	0.601562	0.629136	1.13326	2.5201	1.07608	2.8066	2.18704	1.87509	2.61729	2.14379	2.16388	1.58028	3.24245	2.90518	2.12894	0.864854	1.34317	1.28065	1.60625	0	0	0.311904	0.187464	3.13157	2.23446	2.90435	3.25361
AT1G06913	0	0	0	0	0	0	0	0	0	0	0	0	0	0	0	0	0	0	0	0	0	0	0	0	0	0	0	0	0	0	0	0
AT1G06917	0	0	0	0	0	0	0	0	0	0	0	0	0	0	0	0	0	0	0	0	0	0	0	0	0	0	0	0	0	0	0	0
AT1G06920	0	0	0	0	0	0	0	0	0	0	0	0	0	0	0	0	0	0.129416	0	0	0	0	0	0	0	0	0.117152	0	0	0	0	0
AT1G06923	0	0	0.295044	0.320602	0	0.137804	0	0.348122	0.889872	1.34587	0	0.319545	0	0	0	0	2.47916	0	0.559245	0.210758	0.225104	0	0	0.763279	0	0.251823	0.472602	0.680492	0	0.126245	0.144509	0
AT1G06925	0	0	0	0	0	0	0	0	0	0	0	0	0	0	0	0	0	0	0	0	0	0	0	0	0	0	0	0	0	0	0	0
AT1G06927	0	0	0	0	0	0	0	0	0	0	0	0	0	0	0	0	0	0	0	0	0	0	0	0	0	0	0	0	0	0	0	0
AT1G06930	0.162159	0.173258	0	0.389798	0.142714	0	0	0	0	0	0	0	1.0821	0.087909	0.14545	0.450095	0.25563	0.295962	1.06635	0.544056	0.151703	0	0.17771	0	0	0	0	0	0	0.315216	0.388525	0
AT1G06933	0	0	0	0	0	0	0	0	0	0	0	0	0	0	0	0	0	0	0	0	0	0	0	0	0	0	0	0	0	0	0	0
AT1G06937	0	0	0	0	0	0	0	0	0	0	0	0	0	0	0	0	0	0	0	0	0	0	0	0	0	0	0	0	0	0	0	0
AT1G06943	0	0	0	0	0	0	0	0	0	0	0	0	0	0	0	0	0	0	0	0	0	0	0	0	0	0	0	0	0	0	0	0
AT1G06947	0	0	0	0.462131	0	0	0	0	0	0	0	0	0	0	0	0	0	0	0	0	0	0	0	0	0.640287	0	0	0.578303	0	0	0	0
AT1G06950	39.2422	37.5709	37.1779	40.8199	23.4241	21.8975	28.6338	26.2627	36.6071	25.9117	39.5212	28.1775	43.556	33.7792	42.5303	41.2885	40.6992	41.4403	40.9995	37.3595	30.4307	30.5885	23.6226	27.5945	18.5711	13.5056	18.3374	23.693	44.4832	39.7157	42.6248	50.779
AT1G06953	0	0	0.59786	0	0	0	0	0	0	0	0	0	0.446601	0	0.383289	0.985452	0	0	0	0	0	0	0	0	0	0	0	0	0	0	0	0
AT1G06957	0	0	0	0	0	0	0	0	0	0	0	0	0	0	0	0	0	0	0	0	0	0	0	0	0	0	0	0	0	0	0	0
AT1G06960	8.68622	8.74042	10.2274	7.86486	7.14589	6.2953	7.08165	5.58556	4.20357	4.1356	5.57617	6.93763	7.83596	11.7577	7.89257	10.4228	11.5067	11.6457	10.0459	10.9646	8.75293	6.70799	6.83129	9.13512	4.62223	6.21487	2.63816	4.94608	11.1332	10.134	9.03648	9.57592
AT1G06963	0	0	0	0	0	0	0	0	0	0	0	0	0	0	0	0	0	0	0	0	0	0	0	0	0	0	0	0	0	0	0	0
AT1G06967	0	0	0	0	0	0	0	0	0	0	0	0	0	0	0	0	0	0	0	0	0	0	0	0	0	0	0	0	0	0	0	0
AT1G06970	0	0	0	0	0	0.151287	0	0.063502	0.14888	0	0.248965	0.335855	0	0	0	0.052842	0	0	0	0	0.064902	0.054779	0	0.104992	0.127955	0.054381	0	0	0.118973	0	0.047337	0
AT1G06973	0	0	0	0	0	0	0	0	0	0	0	0	0	0	0	0	0	0	0	0	0	0	0	0	0	0	0	0	0	0	0	0
AT1G06977	0.545424	0.202797	0.534114	0.266194	0.005722	0.049022	0.281685	0.002157	0.337941	1.37002	1.14749	0.954588	1.02512	0.836103	0.252446	0.118281	0.320908	0.948524	0.199954	0.913929	0.008754	0.054257	0.136958	0.00566	0.008173	0.053738	0.002462	0.017229	0.485278	0.653329	0.672225	0.519806
AT1G06980	7.63159	5.65448	5.32553	6.43578	0.567983	0.21573	0	0	0.904396	2.20412	1.66817	0.832989	3.73606	6.66069	3.19842	4.32695	6.69976	4.61239	5.10363	5.38761	0	0.591933	0.288431	1.29706	0	0	0	0	3.36711	2.56067	2.91932	2.92988
AT1G06983	0	0	0.680569	0	0	0	0	0	6.07407	14.6813	2.60329	4.5527	0	0	0	0	0	0	0	0	0	0	0	0	0	0	0	0	0	0	0	0
AT1G06987	0	0	0	0	0	0	0	0	0	0	0	0	0	0	0	0	0.312311	0	0	0	0	0	0	0	0	0	0	0	0	0	0	0
AT1G06990	0	0	0	0	0	0	0	0	0	0	0	0	0	0	0	0	0	0	0	0	0	0	0	0	0	0	0	0	0	0	0	0
AT1G06993	0	0	0	0	0	0	0	0	0	0	0	0	0	0.485773	0	0	0	0	0	0	0	0	0	0	0	0	0	0	0	0.233798	0	0.58413
AT1G06997	0	0	0	0	0	0	0	0	0	0	0	0	0	0	0	0	0	0	0	0	0	0	0	0	0	0	0	0	0	0	0	0
AT1G07000	3.86532	2.70597	3.52731	3.3865	1.70198	1.82033	1.34261	0.501541	3.42687	1.90434	2.16315	2.6775	4.01659	3.11598	4.95876	3.8018	4.00511	2.55114	3.96008	2.8853	0.864839	0.729082	0.649649	1.09584	3.50335	2.29548	3.8441	4.00924	1.96294	2.56841	1.51038	2.94569
AT1G07003	0	0	0	0	0	0	0	0	0	0	0	0	0	0	0	0	0	0	0	0	0	0	0	0	0	0	0	0	0	0	0	0
AT1G07007	0	0	0	0	0	0	0	0	0	0	0	0	0	0	0	0	0	0	0	0	0	0	0	0	0	0	0	0	0	0	0	0
AT1G07010	13.7214	11.8743	10.698	11.763	8.25226	8.50472	9.16866	8.03489	20.6621	17.4031	20.2157	15.1007	10.4525	11.2774	11.3045	13.6967	18.4424	16.0629	13.7886	14.6891	12.3546	10.8834	11.491	14.7921	24.9545	22.2299	33.4855	31.1831	16.3747	16.8517	16.3908	14.5346
AT1G07013	0	0	0	0	0	0	0	0	0	0	0.676904	0	0	0	0	0	0	0	0	0	0	0	0	0	0	0	0	0	0	0	0	0
AT1G07017	0	0	0	0	0	0	0	0	0	0	0	0	0	0	0	0	0	0	0	0	0	0	0	0	0	0	0	0	0	0	0	0
AT1G07020	10.3801	10.2613	13.4971	14.7175	10.3815	8.63318	5.53102	4.73805	10.4695	16.3469	12.9222	14.6635	11.6191	13.7012	14.2446	15.6779	11.8174	10.6598	14.8495	14.8047	6.29019	6.9791	6.88436	5.42315	9.06639	8.67172	7.43854	5.21325	13.0598	12.6352	15.2906	12.2831
AT1G07023	0	0	0	0	0	0	0	0	0.36425	0	0	0	0	0	0	0	0	0	0.289343	0	0	0	0	0	0	0	0.331606	0	0	0	0	0
AT1G07025	0	0	0	0	0	0	0	0	0.201176	0	0	0	0	0	0	0	0	0	0	0	0	0	0	0	0.246071	0	0	0	0	0	0	0
AT1G07027	0.251607	0	0	0	0	0	0	0	0.606327	0	0	0.392119	0	0.149732	0	0	0	0	0	0	0	0	0	0	0	0	0	0	0	0.167077	0	0.314158
AT1G07030	8.43408	8.55984	10.6681	9.32061	13.6386	12.3007	12.2928	9.29585	24.2094	18.6465	24.2921	25.7011	15.1082	13.4034	12.5685	13.5347	11.2551	10.5511	11.5481	9.74847	9.73538	7.56917	9.71929	8.92715	9.97271	11.0866	12.7202	11.7954	14.8917	15.9087	14.9037	15.7507
AT1G07040	13.4833	16.9083	13.4009	13.7831	5.38184	4.95429	5.5564	4.33273	11.9221	14.9474	11.7922	10.6824	26.8102	29.0345	30.6387	25.9976	8.98479	9.09701	8.79563	7.84581	4.92169	4.34119	6.19033	5.69684	3.30017	2.93209	3.23826	3.4408	19.1612	17.0865	19.3291	15.1044
AT1G07050	18.067	17.0718	18.1701	17.9039	0.495597	0.674755	1.2136	0.669072	4.16501	9.92634	10.4349	10.6098	47.4528	45.7221	43.3249	44.0787	5.12625	4.22963	6.6716	7.86163	0.086007	0.565388	0.165955	0.576979	1.34189	1.74096	0.949534	1.68047	27.2797	30.4048	25.7473	24.5331
AT1G07051	0.261756	0	0	0	0	0	0	0	0	0	0	0	0.308354	0	0	0	0	0	0	0	0	0	0	0	0	0	0	0	0	0	0	0
AT1G07060	0.369986	0.518527	0	0.411329	0	0	0	0	1.09892	1.04845	2.1185	1.13068	0	0.307198	0	0.184328	0.145478	0	0	0	0	0.11284	0	0	0	0	0.655059	0.323363	0.198023	0.281912	0.183724	0
AT1G07070	8.66369	5.7375	9.46241	7.36299	7.90017	5.4656	6.20389	4.13003	12.4853	11.1363	11.9233	10.9177	15.2652	9.44212	13.833	10.7082	12.9822	13.0779	11.5685	15.6296	5.20896	8.37915	6.32341	5.71354	3.94993	2.37354	2.17694	5.34169	16.3431	18.718	16.1517	13.4236
AT1G07080	49.1006	47.1977	57.7999	54.5297	31.2107	31.0109	28.3047	29.3279	112.777	135.582	108.993	90.1503	55.333	65.7608	57.8733	59.9452	49.4598	44.6707	49.9788	49.2015	34.2545	30.6166	30.7133	31.6629	87.9798	109.065	82.4767	101.135	66.7381	70.6478	70.1369	65.7815
AT1G07090	7.50636	8.85211	9.39034	8.95432	0.959886	2.56762	2.07251	1.49094	6.75519	6.81191	8.46748	9.89019	17.8657	16.3356	24.9114	21.3944	9.41196	10.9214	9.01259	10.2022	3.82273	3.17059	2.43038	2.4186	0.183258	0	1.02531	0.553298	25.0284	30.3782	27.6554	32.3642
AT1G07100	0	0	0	0	0	0	0	0	0	0	0	0	0	0	0	0	0	0	0	0	0	0	0	0	0	0	0	0	0	0	0	0
AT1G07110	37.5348	48.9994	45.3999	50.4891	23.2394	20.3958	23.3679	23.5837	15.1407	5.57014	15.5771	8.2713	45.7556	42.554	46.7252	48.5941	35.7187	35.0181	31.2118	33.9161	29.5366	31.1514	30.0308	29.8438	16.1738	9.50485	14.166	13.834	36.4617	33.9897	34.1957	33.1161
AT1G07117	0	0	0	0	0	0	0	0	0	0	0	0	0	0	0	0	0	0	0	0	0	0	0	0	0	0	0	0	0	0	0	0
AT1G07119	2.58003	2.12851	3.13464	2.51067	1.09217	0.445394	0.871637	0.583376	14.2466	2.8624	15.4152	7.50081	2.80849	2.84605	2.48716	1.34115	0.85371	2.15138	2.8663	2.13434	0.345234	1.67377	1.66204	1.662	4.66591	3.20955	6.47609	7.56691	2.34835	2.95932	3.69669	1.68084
AT1G07120	0.102309	1.01498	0.586898	0.339333	0	0	0	0	0.552632	0.551792	0.55727	0.575884	0.1332	0.322839	0.900485	1.02758	0.639572	0.648013	0	0.208124	0.388034	0.301246	0.095063	0	0.702616	0.232135	0.380869	0.600941	0.376337	0.084994	0.714739	1.31332
AT1G07123	0	0	0	0	0	0	0	0	0	0	0	0	0	0	0	0	0	0	0	0	0	0	0	0	0	0	0	0	0	0	0	0
AT1G07127	0	0	0	0	0	0	0	0	0	0	0	0	0	0	0	0	0	0	0	0	0	0	0	0	0	0	0	0	0	0	0	0
AT1G07128	6.43381	5.42447	4.45943	4.46324	1.00596	1.31444	1.21027	0.7963	7.20958	15.735	10.0367	9.1493	6.61913	6.43136	7.68758	7.8263	6.16671	5.88859	6.39491	5.93308	2.26186	1.5463	0.607546	1.05319	3.84959	6.57959	3.29536	7.51307	6.28359	7.48229	6.3828	6.99773
AT1G07130	8.56769	7.11229	7.01903	6.6857	1.98597	1.32038	2.26529	1.36974	17.9779	19.5976	12.5658	11.9164	7.55159	11.388	9.8616	10.7877	8.331	6.60527	6.10972	6.47199	1.01634	1.27407	2.7301	2.07816	3.65871	6.4052	4.47699	2.38991	5.58647	9.67067	9.57412	11.0893
AT1G07133	0	0	0	0	0	0	0	0	0	0	0	0	0	0	0	0.019496	0	0	0	0	0	0	0	0	0	0	0	0	0	0	0	0
AT1G07135	19.325	12.8023	9.55994	11.4786	16.7065	12.5584	16.2554	19.467	2.75369	4.02177	4.00309	2.42527	30.8693	12.2965	10.0782	9.14039	6.6493	8.90578	6.16498	10.1484	9.22238	17.7573	18.1276	12.5049	4.8932	1.7899	2.86876	2.22659	12.7084	13.6598	19.8169	19.1168
AT1G07137	0	0	0	0	0	0	0	0	0	0	0	0	0	0	0	0	0	0	0	0	0	0	0	0	0	0	0	0	0	0	0	0
AT1G07140	65.2006	58.0926	63.022	57.5474	45.6681	40.9008	41.1944	41.653	151.568	161.582	158.794	183.486	71.4301	67.3517	71.3859	63.6329	77.7052	74.0389	70.2653	60.5323	45.9666	42.1136	42.3282	43.3933	238.299	235.246	217.587	218.483	68.0549	75.7933	75.5563	83.2472
AT1G07143	0	0	0	0	0	0	0	0	3.25333	1.88222	0.812415	0	0	0	0	0.138823	0	0	0	0.212477	0	0	0	0	1.16709	2.12053	0.593604	1.05504	0.259827	0.449416	0	0
AT1G07147	0	0	0	0	0	0	0	0	0	0	0	0	0	0	0	0	0	0	0	0	0	0	0	0	0	0	0	0	0	0	0	0
AT1G07150	2.36266	1.09242	2.79756	2.32631	1.20866	1.33939	1.8431	0.306865	4.80381	2.50777	3.7909	5.43689	2.55222	2.13181	2.11213	2.67007	2.98405	1.95869	2.77788	2.3033	0.315717	0.198774	0.063973	0.499151	0.411904	1.0701	0.414976	0.597826	2.75177	2.66623	1.84001	1.81234
AT1G07157	0	0	0	0	0	0	0	0	0	0	0	0	0	0	0	0	0	0	0	0	0	0	0	0	0	0	0	0	0	0	0	0
AT1G07160	0.082456	0.117194	0.375657	0.380151	0	0.423566	0.630897	0.170654	0.89369	0	0.561052	0.628229	0.305298	0.21706	0	0	0.1926	0.109346	0	0.210867	0.12383	0.102688	0	0.199839	0.244841	0.111652	0.872033	0.396808	0	0	0.2023	0.088073
AT1G07163	0	0	0	0	0	0	0	0	0.334126	3.06978	0	0	0	0	0	0	0	0	0	0	0	0	0	0	0	0	0	0	0	0	0	0
AT1G07167	0.292867	0	0.11438	0.561444	0	0	1.087	0.060497	0	0.196561	1.02426	0.831033	0.628176	0.245992	0.932439	0.572925	0.519944	1.00579	1.52926	0.281878	0.320032	0.484179	0.367165	0	0	1.00766	0	0.40074	0.237616	0.324741	0.586199	0.284212
AT1G07170	9.22088	7.11898	8.34064	7.18863	8.35531	7.27071	6.45743	9.80667	26.2843	36.2955	22.9408	30.5081	10.3696	11.1219	9.14996	16.7334	12.965	10.1327	6.669	15.3211	11.1839	9.08479	9.92735	9.16827	25.2007	24.5528	25.223	23.5523	12.3342	11.429	12.0465	12.0752
AT1G07173	0.784182	0.373573	0	0	0.10627	0	0.446123	0.260572	0	0	0.315414	0	1.08769	1.16522	0.033085	0.627015	0	0.163483	0.016654	0	0.408957	0.338538	0.198368	0.043511	0	0.030529	0	0.054604	0.30562	0.430242	0.076904	0.165358
AT1G07175	0.322056	0.321074	0	0	0	0	0.630659	0	0	0	0	0	0	0	0	0.21078	1.15716	0	0	0.517027	0	0	0	0	0	0	0	0	0	0	0	0
AT1G07177	0	0	0	0	0	0	0	0	0	0	0	0	0	0	0	0	0	0	0	0	0	0	0	0	0	0	0	0	0	0	0	0
AT1G07180	13.0446	15.2578	12.7815	13.1248	14.44	15.0755	14.5501	16.2334	10.3604	5.65843	9.73076	11.8232	4.32155	4.02958	3.47136	3.97501	21.1897	16.7381	19.3522	26.6907	27.5741	31.5606	23.956	29.2756	12.5741	12.4255	15.0903	13.8115	7.24676	6.50623	8.50852	7.01558
AT1G07183	0	0	0	0	0	0	0	0	0	0	0	0	0	0	0	0	0	0	0	0	0	0	0	0	0	0	0	0	0	0	0	0
AT1G07187	2.00361	0.253332	0.852936	2.39548	0.426202	0.405708	0.397858	0.26645	0.176707	0	0	0	2.41709	3.68748	2.95479	5.24652	1.24513	1.43922	0.761329	3.12087	0	0.112562	0	0.684907	0	0	0	0.395421	1.37361	2.24198	3.1637	1.79838
AT1G07190	0	0	0	0	0	0	0	0	0	0	0.242312	1.26684	0	0	0	0	0	0	0	0	1.16711	0	0.604034	0	2.42722	3.54218	3.87151	0.651905	0	0	0	0
AT1G07193	0	0	0	0	0	0	0	0	0	0	0	0	0	0	0	0	0	0	0	0	0	0	0	0	0	0	0	0	0	0	0	0
AT1G07197	0	0	0	0	0	0	0	0	0	0	0	0	0	0	0	0	0	0	0	0	0	0	0	0	0	0	0	0	0	0	0	0
AT1G07200	3.5189	3.76359	4.41974	3.64267	3.96518	4.12612	3.21156	2.78206	5.61337	2.86352	5.57848	4.16819	3.25516	2.79918	3.69841	3.98859	5.2552	5.36433	5.08851	4.17653	2.8021	3.32523	2.61099	2.69627	2.98937	2.12955	3.33397	3.64194	3.81843	3.78638	3.91804	3.2126
AT1G07210	13.8486	15.5576	14.8362	12.8747	11.0067	10.4059	11.8187	11.6173	44.3783	44.1841	40.7992	44.2967	18.2737	19.7661	15.0243	17.4156	20.072	16.5039	18.2917	16.8352	15.0993	13.0264	11.0883	11.6671	48.5636	42.6424	44.4196	53.4536	18.2501	26.0035	20.0551	23.5594
AT1G07220	2.8242	2.01189	2.69085	3.28097	0.828662	1.82525	1.93811	1.22314	10.3797	6.33245	10.9101	5.87579	3.51808	4.29763	3.8611	4.40652	3.66706	3.59842	3.48644	2.6812	1.27515	1.23277	0.939634	0.932984	2.23474	0.710648	1.62942	2.82372	4.00373	5.32282	5.37694	4.63031
AT1G07230	12.9449	15.926	11.8714	14.5201	5.92493	5.89168	6.12759	5.51249	14.0012	6.43798	16.4138	8.29342	14.8251	11.06	15.6852	14.0182	12.6809	10.1025	12.5239	9.50761	4.41321	5.84281	6.69775	7.59604	8.96955	6.85232	9.13194	8.37233	12.8144	12.4426	11.4434	12.609
AT1G07233	0	0	0	0	0	0	0	0	0	0	0	0	0	0	0	0	0	0	0	0	0	0	0	0	0	0	0	0	0	0	0	0
AT1G07237	0	0	0	0	0	0	0	0	0	0	0	0	0	0	0	0	0	0	0	0	0	0	0	0	0	0	0	0	0	0	0	0
AT1G07240	15.9795	18.0209	15.9624	16.284	6.69992	7.016	6.62358	6.96002	6.53213	4.42109	5.42537	7.30147	18.1574	21.1771	21.469	19.7896	14.0797	13.8489	11.2252	13.1308	8.18584	7.80676	7.54642	6.47081	1.79149	2.41068	2.35415	2.06545	15.3404	15.4611	15.8193	14.1004
AT1G07243	0	0	0	0	0	0	0	0	0	0	0	0	0	0	0	0	0	0	0	0	0	0	0	0	0	0	0	0	0	0	0.103462	0
AT1G07247	0	0	0	0	0	0	0	0	0	0	0	0	0	0	0	0	0	0	0	0	0	0	0	0	0	0	0	0	0	0	0	0
AT1G07250	21.5714	25.0136	26.6825	22.993	12.2395	10.3107	10.3661	10.1955	10.8658	10.9834	12.6059	13.7115	24.7947	23.2612	23.1299	20.1593	26.3814	25.1922	25.3809	19.2467	14.4372	14.1179	14.7726	13.3294	4.25649	3.59709	5.1805	4.55484	20.0954	19.8373	18.8119	18.7158
AT1G07253	0	0	0	0	0	0	0	0	0	0	0	0	0	0	0	0	0	0	0	0	0	0	0	0	0	0	0	0	0	0	0	0
AT1G07257	0	0	0	0	0	0	0	0	0	0	0	0	0	0	0	0	0	0	0	0	0	0	0	0	0	0	0	0	0	0	0	0
AT1G07260	2.13475	1.10054	1.37162	1.29019	0.223029	0.364877	0.34915	0.52074	1.15301	2.39396	1.69523	1.77919	2.27459	2.10262	3.54896	2.89286	2.70959	2.64749	1.94988	2.5505	0.638058	0.396578	0.256667	0.163201	0.091328	0.564107	0.158958	0.166869	2.25761	2.87698	2.55305	3.10946
AT1G07263	0	0	0	0	0	0	0	0	0	0	0	0	0	0	0	0	0	0	0	0	0	0	0	0	0	0	0	0	0	0	0	0
AT1G07267	0	0	0	0	0	0	0	0	0	0	0	0	0	0	0	0	0	0	0	0	0	0	0	0	0	0	0	0	0	0	0	0
AT1G07270	0.171232	0.069173	0.383212	0.327385	0.563004	0	0.068539	0.076173	0	0	0	0.101764	0.278542	0.341134	0.292252	0.271733	0.430462	0.244172	0.183849	0.465234	0.183065	0.108759	0.205573	0.293523	0.098175	0	0	0	0.974412	0.84472	0.420732	0.72058
AT1G07273	0	0	0	0	0	0	0	0	0	0	0	0	0	0	0	0	0	0	0	0	0	0	0	0	0	0	0	0	0	0	0	0
AT1G07277	0	0	0	0	0	0	0	0	0	0	0	0	0	0	0	0	0	0	0	0	0	0	0	0	0	0	0	0	0	0	0	0
AT1G07280	38.9493	44.2883	42.7005	44.6326	15.3948	15.1089	16.1305	17.4226	8.56439	6.46888	9.00119	9.13162	47.0671	46.0772	44.3169	44.6603	22.8431	27.1254	27.1009	20.2383	16.6508	15.8057	15.0671	20.4388	2.2964	2.8156	3.59283	3.12358	36.7731	34.4652	31.2019	33.6646
AT1G07283	0	0	0	0	0	0	0	0	0	0	0	0	0	0	0	0	0	0	0	0	0	0	0	0	0	0	0	0	0	0	0	0
AT1G07287	0	0	0	0	0	0	0	0	0	0	0	0	0	0	0	0	0	0.456661	0	0	0	0	0	0	0.497856	0	0	0	0	0	0	0
AT1G07290	0.354576	0.817405	0.981871	0.325549	0	0.296664	0.257458	0	0.758581	0.170248	1.57038	0.968653	0.415977	0.662508	0.298546	0.584928	0.802834	1.04564	0.913165	0.52391	0.495638	0.401135	0	0.357822	0	0	0	0	1.07424	0.2823	1.03642	0.306419
AT1G07293	0	0	0	0	0	0	0	0	0	0	0	0	0	0	0	0	0	0	0	0	0	0	0	0	0	0	0	0	0	0	0	0
AT1G07297	0	0	0	0	0	0	0	0	0	0	0	0	0	0	0	0	0	0	0	0	0	0	0	0	0	0	0	0	0	0	0	0
AT1G07300	2.07135	1.36201	2.04606	0.936081	0.340087	0.738356	0.816372	1.07621	3.2627	2.38862	3.09003	3.51231	2.96565	3.01118	1.15708	1.14385	3.55035	1.96751	1.66553	3.73189	0.14226	0.809206	0.180439	0.119823	1.71837	3.78887	0.896469	1.86438	2.42882	2.75454	2.29302	2.60225
AT1G07303	0	0	0	0	0	0	0	0	0	0	0	0	0	0	0	0	0	0	0	0	0	0	0	0	0	0	0	0	0	0	0	0
AT1G07310	22.9241	21.831	21.3591	20.4033	18.2256	18.8828	19.67	21.0905	18.7131	19.4347	23.5601	13.6134	20.5812	21.7235	20.823	19.16	19.6723	20.2767	22.6771	20.1532	21.3049	20.3877	22.1047	24.9084	57.0233	57.2995	50.1279	47.2956	18.0895	20.5513	19.3966	19.6206
AT1G07313	1.20977	0.782704	0.436538	1.03923	0.414633	0	0	0	0.228192	1.2867	1.30585	0.691655	0.473647	0	0.375474	1.32613	0.392412	0.888392	0.405766	0.606261	0	0.399737	0.23723	0	0.246989	0.04891	0	0	0.429068	0.464498	0.958416	0.548183
AT1G07317	0	0	0	0	0	0	0	0	0	0	0	0	0	0	0	0	0	0	0	0	0	0	0	0	0	0	0	0	0	0	0	0
AT1G07320	263.878	256.393	241.211	242.689	223.026	205.981	219.303	206.78	249.9	282.208	246.336	327.9	235.689	224.609	249.769	230.355	288.013	268.621	274.189	299.602	242.043	230.902	222.95	230.137	250.481	260.897	254.435	255.772	260.277	262.651	234.948	243.735
AT1G07323	31.1827	27.5783	23.9102	30.275	2.63166	5.28902	4.11228	1.66702	33.9712	15.0112	28.7235	18.9487	30.8353	27.0975	30.9445	29.9002	25.1197	23.9651	20.0329	32.519	2.54955	4.70744	3.08814	4.37699	26.4789	20.2004	22.2617	15.0841	28.9941	32.2634	28.5315	26.9995
AT1G07327	0	0	0	0	0	0	0	0	0	0	0	0	0	0	0	0	0	0	0	0	0	0	0	0	0	0	0	0	0	0	0	0
AT1G07330	0.182481	0.060605	0	0.129047	4.14869	5.82555	5.40851	4.91714	1.76936	1.34776	1.29251	0.958741	0	0	0.048162	0	0.061724	0.193861	0.115491	0	3.85699	4.70315	4.39328	4.33274	2.191	1.78736	3.10506	2.00013	0	0.130736	0.082471	0.264342
AT1G07333	0	0	0	0	0	0	0	0	0	0	0	0	0	0	0	0	0	0	0	0	0	0	0	0	0	0	0	0	0	0	0	0
AT1G07337	0	0	0	0	0	0	0	0	0	0	0	0	0	0	0	0	0	0	0	0	0	0	0	0	0	0	0	0	0	0	0	0
AT1G07340	0	0	0	0	0	0	0	0	0	0	0	0	0	0	0	0	0	0	0	0	0	0	0	0	0	0	0.087552	0	0	0	0	0
AT1G07343	0	0	0	0	0	0	0	0	0	0	0	0	0	0	0	0	0	0	0	0	0	0	0	0	0	0	0	0	0	0	0	0
AT1G07347	0	0	0	0	0	0	0	0	0	0	0	0	0	0	0	0	0	0	0	0	0	0	0	0	0	0	0	0	0	0	0	0
AT1G07350	9.34266	8.11457	10.9861	12.3483	704.724	681.744	658.755	641.01	136.78	129.784	137.481	139.643	10.1825	8.64042	10.0693	10.7751	12.8264	9.95569	13.6406	10.6557	536.35	507.112	548.832	530.062	178.674	151.666	163.873	148.993	12.6697	8.98525	12.1572	8.2814
AT1G07353	0	0	0	0	0	0	0	0	0	0	0	0	0	0	0	0	0	0	0	0	0	0	0	0	0	0	0	0	0	0	0	0
AT1G07357	0	0	0	0	0	0	0	0	0	0	0	0	0	0	0	0	0	0	0	0	0	0	0	0	0	0	0	0.132415	0	0	0	0
AT1G07360	17.0925	18.1252	16.4727	18.5598	98.1054	91.5671	108.089	80.5255	25.9226	21.4951	27.8775	15.2889	23.5345	19.9328	17.9269	21.5931	21.7734	19.3977	20.7686	17.5554	81.611	74.1958	75.1498	79.8305	24.2464	19.1736	21.5248	25.3375	23.8673	24.676	22.9548	24.9338
AT1G07367	0	0.243513	0	0	0	0	0	0	0.715428	0	0	0	0.314816	0	0	0	0	0	0	0.957777	0	0	0	0	0	0	0	0.638996	0	0	0	0
AT1G07370	9.91544	5.78567	5.63244	6.55827	10.7145	9.49568	9.52226	8.60809	41.7689	38.3687	47.4576	42.2171	11.3992	12.12	16.0685	13.8914	14.43	10.606	11.5303	13.1078	12.1469	8.69259	9.86688	9.03512	18.8501	19.5229	21.8537	21.1078	14.9064	17.1625	15.4258	17.6838
AT1G07373	0	0.915533	0	0	0	0	0	0	0	0	0	0	0.490548	0	0.364837	0	0.220909	0	0	0	0	0	0	0	0	0	0	0	0.667439	0.61816	0.3298	0.415143
AT1G07380	2.81388	2.46264	3.35626	2.44866	1.31484	1.12533	0.585791	0.989393	5.1968	2.5528	5.92094	4.06169	3.68808	4.85705	3.59358	4.34379	3.47185	3.6311	2.44869	1.87753	0.691093	0.925812	0.750831	1.11727	0.725678	1.25155	1.42543	1.147	5.04777	4.23963	4.67279	4.32133
AT1G07383	0	0	0	0	0	0	0	0	0	0	0	0	0	0	0	0	0	0	0	0	0	0	0	0	0	0	0	0	0	0	0	0
AT1G07390	0.456841	0.271269	0.446084	0.681511	0.245441	0.099334	0.133566	0.12085	0.685676	0.233102	0.791073	0.936958	1.46535	2.0074	1.93923	1.89289	0.772938	0.441888	0.099205	0.412227	0.360196	0.262761	0.146914	0.215203	0.213096	0.077403	0	0.042393	3.47629	2.88084	3.70435	3.47118
AT1G07393	0	0.630636	0	0	0	0	0	0	0	0	0	0	0.412593	0.639953	0	0	0.658692	0.632643	0	0.621693	0	0	0	0	0.696508	0.704809	2.01894	1.15661	0	0.580042	0	0.5601
AT1G07397	0	0.297452	0.04678	0.06641	0	0	0	0	0	0	0	0	0	0.369005	0	0	1.60158	0	0	0.068774	0.351421	0	0	0.330545	0	0	0	0	0	0	0	0
AT1G07400	2.7675	2.22193	1.14482	1.8661	10575.2	10183.9	9734.93	10036.6	499.641	625.659	424.85	599.294	3.6301	3.10355	2.60822	2.96617	6.09251	2.40227	3.84071	5.71697	7124.01	6745.12	6667.36	6725.37	906.607	1018.3	827.042	844.827	5.98266	4.20147	7.52892	4.10479
AT1G07407	0	0.812521	0	0.605927	0	0.352734	0.447158	0	0	0	0	0	0	0	0	0.208928	0	0	0	1.10173	1.1362	0	0	0	0	0	0	0	0	0	0	0
AT1G07410	0.391777	0.636679	0.599047	0.734986	7.09072	5.8413	5.58131	6.49448	2.66088	1.14041	3.4155	0.996267	1.68191	1.12661	1.1626	0.766963	0.588117	1.10382	0.953591	1.72753	4.50187	4.1116	3.95908	3.33739	3.09424	0.528635	2.96584	1.75657	0.889434	2.74484	2.01696	1.01921
AT1G07413	0	0	0	0.146558	0	0	0	0	0	0	0	0	0	0	0	0	0.163505	0	0	0	0	0	0	0	0	0	0	0	0	0	0	0
AT1G07417	0	0	0	0	0	0	0	0.414187	0	0	1.04085	0	0	0.841943	0	0	0	0	0	0	0	0	0	0	0	0	0	0	0	0	0	0
AT1G07420	18.5701	21.6141	23.9087	21.1171	9.91165	12.0297	11.0542	9.78413	16.1047	15.2003	17.3393	16.1406	24.0653	25.2624	23.5496	22.9638	23.259	21.2587	22.9949	21.458	11.4684	7.64164	8.1031	11.3745	37.4573	35.4103	38.999	39.3282	23.5035	24.5562	23.8632	25.7887
AT1G07423	0	0.289988	0	0	0	0	0	0	0	0	0.090367	0	0	0.060995	0	0	0	0	0	0	0	0	0	0	0	0	0	0	0	0	0	0
AT1G07430	0	0	0.096712	0	0.395144	0.637085	0.334889	0.31491	0.325009	0.079496	0.421005	0.445277	0.540469	0.846444	0.409702	0.461948	0.185235	0.161978	0.102864	0.41555	0.384563	0.426465	0.458079	0.765621	0.13667	0.132667	0.248912	0.20632	0.628994	0.66375	0.441187	0.431976
AT1G07433	0	0	0	0	0	0	0	0	0	0	0	0	0	0	0	0	0	0	0	0	0	0	0	0	0	0	0	0	0	0.570028	0	0
AT1G07437	0	0	0	0	0	0	0	0	0.394112	0	0	0	0	0	0	0	0	0	0	0	0	0	0	0	0.600738	0	0	0	0	0	0	0
AT1G07440	14.7177	14.8724	17.2308	15.751	18.1663	14.1272	19.0048	11.6227	7.92197	8.42846	7.22814	9.22017	62.9419	74.8794	65.395	59.2775	19.0992	13.4468	17.8898	13.8737	19.6731	15.0406	16.3352	13.0868	3.39949	3.93587	4.3373	4.66748	68.0581	72.8818	61.1048	63.3371
AT1G07447	0	0	0	0	0	0	0	0	0	0	0	0	0	0	0	0	0	0	0	0	0	0	0	0	0	0	0	0	0	0	0	0
AT1G07450	1.79068	2.91451	2.55098	4.13707	3.66264	1.45527	1.98291	2.12146	0	0	0	0	3.85461	2.00847	2.59116	3.70601	3.41168	3.95353	3.25173	1.90334	4.04042	5.63969	4.852	4.94147	0.145016	0.144409	1.47167	0.139386	2.9651	3.42654	2.47328	3.93966
AT1G07453	0	0	0	0	0	0	0	0	0	0	0	0	0	0	0	0	0	0	0	0	0	0	0	0	0	0	0	0	0	0	0	0
AT1G07457	0.107248	0	0	0	0	0.107129	0	0	0	0	0	0	0	0	0	0	0	0	0	0	0	0	0	0	0	0	0.275205	0	0	0.175426	0.341602	0.244993
AT1G07460	0	0	0	0	0	0	0	0	0	0	0	0	0	0	0	0	0	0	0	0	0	0	0	0	0	0	0	0	0	0	0	0
AT1G07463	0	0	0	0	0	0.196072	0	0.213029	0	0	0	0	0	0	0.216692	0	0	0	0	0	0	0	0	0	0.437342	0.930197	0	0.208458	0	0.218239	0	0.111705
AT1G07467	0	0	0	0	0	0	0	0	0	0	0	0	0	0	0	0	0	0	0	0	0	0	0	0	0	0	0	0	0	0	0	0
AT1G07470	10.2665	10.9325	11.1239	11.6653	10.1993	6.86505	7.53607	7.83158	16.6527	13.8349	15.608	16.6152	13.0969	14.1213	10.9211	13.4232	11.539	17.4229	14.8871	13.2107	10.0939	7.45349	10.8319	9.26729	10.9383	9.23607	10.479	11.8674	11.959	12.9726	12.16	14.0066
AT1G07473	0	0	0	0.155679	0	0.244805	0	0	0.149424	1.17136	0.39087	0.519603	0.364585	0	0	0	0.027802	0	0	0	0.019471	0	0.422588	0.067325	0.420065	0.26435	0.778475	0.462934	0	0	0	0.060617
AT1G07476	0.000588	0.000229	0.000494	0	0.000187	0	0	0.000382	0.005362	0.003906	0.050292	0.006669	0.000352	0.000495	6.2e-05	0.000371	0.000972	9e-06	7.3e-05	0.001452	0.000187	0.000239	1e-05	0.000665	0.102385	0	0.258271	0.037734	0.000177	0.019015	1.9e-05	0.001813
AT1G07477	2.20709	0.748255	2.44428	1.83935	1.093	0.427491	0.889034	2.12001	0.355031	0.78817	0.679289	1.45263	2.05369	2.17331	1.88217	1.22782	1.75402	2.37518	0.683831	2.11902	1.35287	0.821482	0.976936	1.04644	0.265748	0.097761	0.574366	0.216378	2.76785	2.19031	2.58489	2.28555
AT1G07480	10.7674	11.26	10.4145	10.4654	9.81868	6.19588	8.55773	8.97421	14.0799	13.3338	14.516	12.596	11.4435	11.3765	10.8871	12.5205	11.1384	11.3064	12.0391	10.5922	9.58612	8.1967	11.0878	10.4351	9.34281	5.80666	8.26575	8.84598	11.5026	11.4658	10.4599	14.0678
AT1G07483	0	0.331013	0	0	0	0	0	0	0	0	0	0	0	0	0	0	0	0	0	0	0	0	0	0	0	0	0	0	0	0	0	0
AT1G07485	1.26311	0.534772	0.702	1.20697	1.59064	0.66542	0.636065	2.26735	0.303554	0.713292	0	0.191142	1.53611	1.95631	0.750627	0.950393	1.0799	1.03487	1.34402	2.08606	1.53029	1.39229	0.845925	2.55805	0.60833	0	1.29165	0	0.729971	0.923324	0.875229	0.907445
AT1G07487	0	0	0	0	0	0.001609	5e-06	0	0	0	0	0	0	0	0	0	0.0033	0.000687	0	0	0	0	0	0	0	0	0	0	0	0	0	0
AT1G07490	1.29751	1.7	1.56609	2.48004	0.91818	1.53197	3.1969	2.42143	0.327037	1.82543	0	0	1.89306	1.08083	1.11029	0.911928	0.986676	0.393291	1.49302	1.27021	2.14089	2.49865	3.30225	2.64452	0.328518	0	1.1441	0.41436	1.2791	0.85193	2.51598	1.25321
AT1G07493	0	0	0	0.384505	0	0	0	0	0	0	0	0	0	0	0	0	0	0	0	0	0	0	0	0	0	0	0	0	0	0	0	0
AT1G07497	0	0	0	0	0	0	0	0	0	0	0	0	0	0	0	0	0	0	0	0	0	0	0	0	0	0	0	0	0	0	0	0
AT1G07500	0	0	0	0	27.5724	23.026	10.7356	14.9502	1.9002	6.2948	2.95593	2.88592	0.01487	0.046827	0.023082	0	0.011852	0.007181	0	0.073688	25.4572	21.0008	32.4455	18.7187	54.1747	55.1704	63.2352	23.2119	0.129196	0.065267	0.090649	0.150966
AT1G07503	0	0	0	0	0	0	0	0	0	0	0	0	0	0	0	0	0	0	0	0	0	0	0	0	0	0	0	0	0	0	0	0
AT1G07507	0	0	0	0	0	0	0	0	0	0	0	0	0	0	0	0	0	0	0	0	0	0	0	0	0	0	0	0	0	0	0	0
AT1G07510	5.5255	5.40362	5.07362	4.74759	7.45388	6.4166	5.50586	6.04632	21.8539	14.4994	22.5373	18.1086	5.68623	5.15632	5.97818	5.99499	7.64734	7.0941	6.57369	5.46905	7.85656	7.72042	7.8282	6.82909	24.2471	20.7634	23.8438	20.5762	7.8864	6.12448	7.06003	8.09376
AT1G07513	3.03781	1.04552	3.2955	1.53832	1.4622	0.830013	0	1.00273	2.17086	8.84122	3.5612	3.38034	0.668603	0.63044	1.51657	1.00255	2.60826	2.11872	2.78314	1.37768	0	1.87147	1.85378	2.85129	5.56834	9.85894	10.7527	9.17004	1.5958	1.30147	0.453995	1.05489
AT1G07517	0.003095	0.047061	0.044863	0.02876	0.121674	0.547823	0.33088	0.513356	0.736783	0.377887	0.180663	0.121437	0.087656	0.037414	0.18434	0.034653	0.001365	0	0.000472	0	0.762266	0.511583	0.381946	0.452328	2.39954	2.81377	2.46449	2.8242	0.081652	0.176721	0.189494	0.346094
AT1G07520	0.867235	0.93211	0.710568	0.844349	0.371098	0.15014	0.08802	0.231831	2.63437	2.01914	3.41853	2.54302	0.937378	0.737693	0.692885	0.824662	1.07135	1.65733	1.46351	0.913813	0.319348	0.250697	0.302303	0.482964	1.52901	0.796971	1.89495	1.46753	0.709846	0.327912	0.731317	1.08455
AT1G07523	0	0	0	0	0	0	0	0	0	0	0	0	0	0	0	0	0	0	0	0	0	0	0	0	0	0	0	0	0	0	0	0
AT1G07527	0	0	0	0	0	0	0	0	0	0	0	0	0	0	0	0	0	0	0	0	0	0	0	0	0	0.524832	0	0	0	0	0	0
AT1G07530	7.56362	7.88741	7.29523	10.2284	12.8769	13.3811	14.2242	11.765	14.6666	6.29899	13.1949	9.68141	9.39156	6.97789	9.28955	8.90406	7.94369	7.91028	7.76528	7.02848	10.1868	11.8959	9.692	10.8576	8.2218	6.7698	7.76965	8.14822	10.4134	8.11856	8.979	10.0875
AT1G07533	0	0	0	0	0	0	0	0	0	0	0	0	0	0	0	0	0	0	0	0	0	0	0	0	0	0	0	0	0	0	0	0
AT1G07537	0	0	0	0	0	0	0	0	0	0	0	0	0	0	0	0	0	0	0	0	0	0	0	0	0	0	0	0	0	0	0	0
AT1G07540	0	0	0	0	0	0	0	0	0	0	0.167593	0	0	0	0	0	0	0	0	0	0.079605	0	0	0	0	0	0	0	0	0	0	0
AT1G07543	0	1.31005	1.19964	0.080267	0	0	0	0	0.727684	0	0	0	0	0	0.165431	0.498438	0	0.277808	0	0.002592	0	0	0	0	0	0	0	0.002744	0	0.814529	0	0
AT1G07547	0.036066	0	0	0	0	0	0.233754	0	0	0	0	0	0.056005	0.217271	0.544193	0	0.01049	0.288598	0	0	0	0.15098	0	0	0	0	0	0	0.219395	0.116889	0	0
AT1G07550	0.48785	0.053243	0.329006	0.148324	0.192995	0.042491	0	0.114527	0	0	0	0	0.3019	0.051759	0.087892	0.143475	0.146272	0.230705	0.065094	0.227153	0.05413	0.112123	0.06175	0	0	0	0	0	0.217458	0	0	0.069938
AT1G07553	0	0	0	0.337026	0	0	0	0	0	0	0	0	0	0	0	0	0	0	0	0	0	0	0	0	0	0	0	0	0	0	0	0
AT1G07557	0	0	0	0	0	0	0	0	0	0	0	0	0	0	0	0	0	0	0.346313	0	0	0	0	0	0	0	0	0	0	0	0	0
AT1G07560	0.871802	0.314728	0.607231	0.274851	0.466616	0.38427	0.056233	0.068299	0	0	0	0.102523	0.19004	0.160647	0.308056	0.204155	0.615825	0.892119	0.879933	0.531179	0.21472	0.126748	0.230101	0.110491	0	0	0	0	0.122751	0.388876	0.542241	0.598236
AT1G07563	1.69908	0.407794	1.59852	0.665489	0.659871	0.198619	0.20202	0.263	3.01202	9.30121	3.00742	4.34832	0.502415	0.294311	0.775378	0.611016	0.477098	0.132882	1.51975	0.486643	0	0	0.511908	0	2.2273	1.90166	0.401218	0.490869	0.313834	0	0.614629	0.15761
AT1G07567	0.290603	0.137989	0.690777	0.914112	0.67233	0.549743	0.917694	0.503114	4.06293	2.13749	2.99759	1.57918	0.756927	0.513013	0.630222	1.93708	0.775456	0.545994	0.620301	0.912837	0.76896	0.770869	0.168475	0.176054	0.490107	1.27777	0.143065	1.06392	0.218309	0.770659	1.56968	0.669036
AT1G07570	9.90104	9.3433	8.64943	11.4389	5.12826	4.98031	5.86667	4.68707	3.07407	2.63106	5.81434	4.39666	5.56093	6.09481	6.83384	7.44838	8.86858	11.4943	9.17986	13.0847	7.72093	7.54388	5.90767	4.97678	1.65188	0.717095	0.413747	0.999266	6.56357	9.24307	7.50778	7.30745
AT1G07573	0	0	0	0	0	0	0	0	0	0	0	0	0	0	0	0	0	0	0	0	0	0	0	0	0	0	0	0	0	0	0	0
AT1G07580	0	0	0	0	0	0	0	0	0	0	0	0	0	0	0	0	0	0	0	0	0	0	0	0	0	0	0	0	0	0	0	0
AT1G07583	0	0	0	0	0	0	0	0	0	0	0	0	0	0	0	0	0	0	0	0	0	0	0	0	0	0	0	0	0	0	0	0
AT1G07587	0.047426	0.542903	0.333249	0.716449	0.002969	0.064862	0.752815	0.315538	0.898122	0	2.29483	0.284916	1.11171	0.947352	0.934746	1.30276	0.355989	0.466145	0.218219	0.008195	0	0.016986	0.16878	0.019775	0.438526	0	0.384082	0.476453	0.640902	0.124336	0.806148	0.985987
AT1G07590	133.053	113.661	142.446	114.126	123.923	129.783	102.584	101.393	119.364	195.842	109.259	135.869	102.675	116.216	112.283	120.037	184.724	189.025	194.253	240.451	100.766	103.76	131.371	107.609	127.696	198.242	145.508	137.041	93.5589	109.525	145.018	122.913
AT1G07593	0	0	0	0	0	0	0	0	0	0	0	0	0	0	0	0	0	0	0	0	0	0	0	0	0.696508	0	0	0	0	0	0	0
AT1G07597	0	0	0	0	0	0	0	0	0	0	0	0	0	0	0	0	0	0	0	0	0	0	0	0	0	0	0	0	0	0	0	0
AT1G07600	5.42078	1.2364	1.03121	2.09849	3.33932	1.42986	1.04885	1.27607	1.18607	0.116653	0	1.77427	1.48595	1.49907	4.91743	2.71621	2.61959	2.26023	5.02755	3.48976	2.69648	2.21699	0.825146	0.229156	1.50424	0.133215	1.7184	1.83266	1.24978	1.81078	1.54424	2.27555
AT1G07603	5.22647	3.87889	2.57327	4.50598	1.70935	1.2067	2.19695	1.17467	1.91575	0.015197	1.46887	0.618753	2.77394	1.21528	1.725	3.13563	5.33801	4.38517	3.35277	3.63354	2.86723	1.60663	1.89452	1.80627	0.952504	0.458458	2.38976	2.63634	2.76996	1.57635	2.64375	4.38449
AT1G07607	12.8705	10.7969	12.8651	12.244	15.5668	6.23053	6.24969	4.35068	1.9772	21.398	3.65292	3.46531	5.3093	10.7143	8.16199	3.88238	9.09989	10.9615	8.41298	8.78639	8.45356	10.4517	3.59157	13.0792	1.17429	9.02594	1.3925	1.51882	7.85233	10.3132	5.07607	13.5277
AT1G07610	18.2196	13.2761	22.1305	13.5042	18.9926	19.5159	14.9016	11.9822	11.6685	13.5711	20.5287	17.7281	23.4346	23.32	18.1131	18.141	49.1804	58.4148	48.0193	45.1929	23.2746	19.9608	30.8726	21.5918	15.433	26.4597	17.6254	25.3832	21.0343	22.3542	28.242	31.8325
AT1G07613	0.038536	0.164682	0.089741	0.126929	0	0.514091	0.120197	0.320288	0.010812	0.393884	0.077076	0.267837	0.375832	0.031472	0.480745	0.307388	0.130476	0.074562	0.180552	0.027992	0	0.018499	0.146837	0	0	0	0	0	0.301565	0.088807	0.18447	0.11046
AT1G07615	3.3832	2.84294	2.6131	2.82088	2.27899	2.70397	2.39852	3.35011	10.2882	7.50023	8.28398	6.53745	5.50964	3.51879	3.87914	4.09826	3.09133	3.93712	3.18952	3.22835	3.75896	2.41138	1.93748	1.53451	5.4311	3.68351	6.24743	6.05095	4.11347	3.12749	5.88269	6.24603
AT1G07617	0	0	0	0	0	0	0	0	0	0	0	0	0	0	0	0	0	0	0	0	0	0	0	0	0	0	0	0	0	0	0	0
AT1G07620	0.26964	0.322526	0.302671	0.558807	0.072769	0.211267	0.133272	0	0	0	0.244768	0.781319	1.08616	1.2748	0.97311	0.747979	0.170633	0.158821	0.160265	0	0.076683	0	0	0	0	0	0.14268	0.06199	0.850758	1.30144	0.433419	1.31369
AT1G07623	0	0	0	0	0	0	0	0	0	0	0	0	0	0	0	0	0	0	0	0	0	0	0	0	0	0	0	0	0	0	0	0
AT1G07627	0	0	0	0	0	0	0	0	0	0	0	0	0	0	0	0	0	0	0	0	0	0	0	0	0	0	0	0	0	0	0	0
AT1G07630	5.4875	6.35152	5.09479	6.49943	1.63448	1.08184	1.22233	1.12034	2.17144	1.0071	2.77205	2.22484	7.2709	7.0763	6.64485	7.13813	6.31215	6.58455	6.10219	6.89144	2.0866	2.00886	2.412	2.30073	0.709775	0.501568	0.615625	0.709165	6.40122	9.16105	7.42685	8.14268
AT1G07633	0	0.201356	0	0	0	0	0	0	0	0	0	0	0	0	0	0	0	0	0	0.000272	0	0	0	0	0	0	0	0	0.000133	0	0	0
AT1G07637	0	0.928906	0.346538	1.07901	0	0	0	0	0	0	0	0	0.011222	0.702506	0	0.095227	0	0	0	0.637635	0	0	0	0	0	0	0	0	0.780996	0.631447	0	1.02578
AT1G07640	7.88281	7.90571	8.11416	7.16738	0.298195	1.05455	1.02904	0.915263	6.54139	3.40866	7.98163	5.10571	8.2233	6.68073	7.43793	8.78846	10.0277	9.72674	8.95462	9.93738	1.02846	1.15374	0.910958	1.10667	1.44217	1.19019	1.80998	2.16282	7.68561	7.33773	9.47482	7.59722
AT1G07645	0	0	0	0.412881	0	0.514852	0	0.705012	1.55978	0	0	0	0	0	0	0.24945	0	0	0	0.207845	0.281914	0.228878	0	0.205548	0.110246	0	0.207874	0	0	0	0.164587	0
AT1G07647	0.497425	1.24414	0.276284	0.30183	0.395797	0.370895	0.143913	0.328615	0.887801	0.044157	0.084031	0.428139	1.29182	0.715199	0.478099	0.216855	0.871958	0.991976	1.12676	0.90928	0.528902	0.142797	0	0.512988	0.818147	1.35274	1.72877	0.316044	0.041926	0.012539	0.557185	1.27075
AT1G07650	10.9156	11.9018	15.1024	11.5134	4.1605	3.4245	3.23971	3.95978	1.84363	1.31637	2.07857	1.53872	9.52266	10.4955	9.71733	11.6089	9.46107	11.6689	10.3584	7.77263	2.49757	2.86058	3.31111	2.74763	1.07098	0.730808	1.0876	0.927362	9.72534	9.64798	8.7337	10.6817
AT1G07653	0.255895	0.666282	1.15004	0.102564	0.001695	0	0	0	1.38771	0.449956	2.53735	0.782953	0.735548	0.796862	0.127303	1.83637	0.570475	0.421629	0.31341	0.102152	0	0.197958	0.003643	0.086521	2.01753	0	1.39731	0.63767	0.302972	1.17133	2.46104	1.38566
AT1G07657	0	0	0	0	0	0	0	0	0	0	0	0	0	0	0	0	0	0	0	0	0	0	0	0	0	0	0	0	0	0	0	0
AT1G07660	17.8338	13.2765	15.7917	12.8328	3.49903	3.58013	5.89561	6.23718	7.30954	10.6928	8.86016	17.5935	19.0057	16.9189	18.0369	16.5187	21.2825	15.6277	16.0495	20.0767	4.90066	4.01422	7.1006	6.4838	1.76056	2.04883	2.59626	2.34605	18.9193	16.5652	23.5431	21.7174
AT1G07663	0.009928	0.00585	0.013444	0.03135	0.030641	0.017106	0.010655	0.005147	0.017823	0	0.010084	0.344172	0.018087	0.004405	0.009857	0.357528	0.027214	0.048672	0.041029	0.01674	0.004696	0.145698	0.017536	0.010166	0	0.003693	0.310145	0.014072	0.041689	0.047124	0.03328	0.043771
AT1G07667	0.583327	0.430255	0.524992	0.683141	0	0.017049	0.341542	0.788079	0.260692	0	1.51711	0.093904	0.700458	1.07163	0.344434	0.898449	0.445585	1.50744	0.65427	0.08225	0.086561	0.128461	0.22555	0.463693	0	0	0	0	0.258418	1.03213	0.582591	1.18914
AT1G07670	9.36192	7.52796	8.65914	7.84872	21.8179	22.4909	25.6528	20.3002	78.5643	50.963	79.8969	43.3985	10.657	11.0286	9.41161	10.5452	12.0114	12.969	10.6109	7.93258	12.5067	14.0679	12.3465	13.6565	68.0082	45.7577	72.1865	73.5081	10.8464	9.99677	12.5504	13.8048
AT1G07673	0	0	0	0	0	0	0	0	0	0	0	0	0	0	0	0	0	0	0	0	0	0	0	0	0	0	0	0	0	0	0	0
AT1G07680	0	0	0	0	0	0	0	0	0	0	0	0	0	0	0	0	0	0	0	0	0	0	0	0	0	0	0	0	0	0	0	0
AT1G07683	0	0.122983	0	0	0	0	0	0	0	0	0	0	0	0	0	0	0	0	0	0.226982	0	0	0	0	0	0	0	0	0	0	0	0
AT1G07690	0	0.410857	0.183388	0.299107	0.179462	0	0	0	0	0	0	0	0	0	0	0	0	0	0	0	0	0	0	0	0	0	0	0	0	0	0.142634	0
AT1G07693	11.2618	2.7059	2.57099	5.25076	2.39916	7.15873	7.77871	1.17295	8.37903	12.4749	3.46813	4.48383	4.53728	3.12588	9.43818	4.76796	7.96978	11.0677	5.63474	9.58951	2.46247	4.22136	2.98497	5.94094	6.44484	3.93539	6.3163	3.2573	9.46676	4.49804	2.23044	5.89909
AT1G07697	0.340915	0	0	1.4e-05	0	2.9e-05	0.082164	0	0.013186	0	0.299492	1.21831	0.067137	0	0.273853	0	0.02127	0.278777	0	0	0.000193	0	0	0	0	0	0.386521	0	0	0	0	0
AT1G07700	21.9695	18.2863	24.0102	21.1399	20.6254	15.9334	19.9619	14.7307	7.62261	7.76685	11.6728	6.26549	28.3174	28.5626	22.6097	26.2277	26.7549	21.108	20.9818	29.0842	21.9723	20.9489	21.9252	21.6864	26.115	16.591	25.3895	23.8584	26.1623	37.1641	32.5418	28.262
AT1G07702	0	0	0	0	0	0	0.043697	0	0	0	0	0	0	0	0	0	0	0	0	0	0	0	0	0	0.077335	0	0	0	0	0	0	0
AT1G07703	0.003834	0.508044	0.007877	0.375639	0	0	0	0	1.12688	0.294092	0.950728	0.106676	0	0.233446	0.083498	0.237659	0	0.022939	0.006653	0.093775	0.02057	0	0.006548	0.003926	0	0	0	0.13271	0	0	0.197968	0.823279
AT1G07705	7.49607	7.79088	7.76279	7.38376	4.24938	2.95271	2.07541	2.66019	5.78161	3.58662	9.38633	3.31586	8.60513	7.12237	7.51119	9.35837	7.61569	7.32726	8.01134	6.72263	4.14691	4.77433	3.53513	4.00324	0.469416	0	0.376039	0.883332	8.89451	10.2215	9.1107	9.15187
AT1G07707	0.234768	0	0	0	0	0	0	0	0	0	0.343622	0	0	0	0	0	0	0	0.359051	0	0	0	0	0	0	0	0	0	0	0	0.21676	0
AT1G07710	0.245473	0.139604	0	0.149701	0.140953	0.156903	0	0.15093	1.61348	1.54433	1.56351	0.67879	0.255511	0.549483	0.278357	0	0.398464	0.502801	0.484772	0.240842	0.175988	0	0	0	0.451108	0	0.471125	0.423349	0.578094	0.464338	0.518332	0.417389
AT1G07717	0	0	0	0	0	0	0	0	0	0	0	0	0	0	0	0	0	0	0	0	0	0	0	0	0	0	0	0	0	0	0	0
AT1G07720	19.182	18.4856	17.9392	17.0098	4.3427	2.9726	3.53409	4.81334	8.96176	8.09514	9.42636	10.82	14.3719	14.4295	14.374	15.6204	15.4446	17.0522	14.2629	15.0496	3.73671	4.54575	3.53043	4.84287	6.09426	7.00283	5.00246	5.74544	17.8104	18.1781	19.4956	17.6632
AT1G07723	0	0	0	0	0	0	0	0	0	0	0	0	0	0	0	0	0	0	0	0	0	0	0	0	0	0	0	0	0	0	0	0
AT1G07725	4.3973	4.32276	3.66136	5.08491	5.84474	5.04316	4.91739	7.91542	5.86279	6.19979	8.19629	7.20411	5.13835	3.72629	4.2877	4.8273	4.18986	4.29223	4.99251	4.70312	5.75148	4.1591	4.95999	4.97698	2.07335	1.62738	1.50381	1.39232	5.65846	3.63918	3.67037	4.61219
AT1G07727	0	0	0	0	0	0	0	0	0	0	0	0	0	0	0	0	0	0	0	0	0	0	0	0	0	0	0	0	0	0	0	0
AT1G07728	5.60677	4.53677	4.56467	3.57703	5.91758	8.274	7.43238	6.05435	6.44573	6.59743	8.18926	5.9664	5.58512	5.65543	5.13383	4.67094	5.56384	4.71562	5.81667	5.57111	5.80617	5.545	5.8647	6.32631	2.16261	1.70121	2.47407	2.35597	5.28746	4.35551	5.2979	5.09868
AT1G07730	0.036726	0.309975	0.428837	0.125209	0.117257	0.043036	0.585395	0.195829	0.450919	3.57861	0.36798	0.046936	0.051613	0.397862	0.054168	1.64981	0.078664	0.063443	0.743418	0.738516	0.388857	1.0185	0.211535	0.859361	0.03922	0.058482	0.124713	0.119293	0.525611	0.374512	0.733155	0.239386
AT1G07733	0.877104	0.797414	0.104514	0.003181	0.006296	0.000723	0.587839	0.405668	0.073175	1.08989	0.94163	0.991478	1.10258	2.61107	0.018657	0.563845	0.927371	0.701365	0.002088	1.58992	0.000239	0.097698	0.57877	2.4e-05	6.6e-05	0.000334	0	0.000601	0.004516	0.045941	1.18386	0.706462
AT1G07737	531.299	129.005	594.612	138.311	496.006	451.749	446.195	479.373	47.1484	12.5956	30.2404	43.1128	374.587	516.614	87.7897	78.2462	443.92	107.618	479.305	130.786	124.143	122.867	567.122	126.749	56.8618	344.276	68.0057	237.825	328.092	80.2348	328.767	282.948
AT1G07740	2.32235	1.2157	1.77463	1.6985	0.504217	0.673861	0.397073	0.403269	3.42922	1.00001	4.72586	3.53713	2.83117	1.62507	2.4408	1.04991	3.21497	2.12515	2.20744	1.49299	0.410942	0.573884	0.289042	0.30985	1.8076	1.62157	2.23782	3.48933	1.9149	1.41063	1.24007	3.3667
AT1G07743	0.476891	0	0.264712	0.800834	0	0	0	0	0.497863	0.108151	0.514916	0.193277	0.387946	0.907854	0.734463	0.805725	0.62688	0.573689	0.321914	0.275837	0	0.030699	0.0929	0.189621	0	0	0	0.15843	0	0.469951	0.680275	0.826895
AT1G07745	1.8645	3.06603	2.8755	2.70885	2.6501	2.25095	2.12599	0.894933	1.33687	2.04006	2.79796	0.916913	2.69727	1.81799	3.02055	3.03963	2.64812	3.31551	3.02526	1.9414	1.01151	1.92779	2.00746	2.47155	0.726606	0.687695	0.536216	0.435714	3.21313	3.08945	2.22688	1.68068
AT1G07747	0	0	0	0	0	0	0	0	0	0	0	0	0	0	0	0	0	0	0	0	0	0	0	0	0	0	0	0	0	0	0	0
AT1G07750	13.0252	13.1475	15.3223	9.26666	7.16369	4.21818	6.28623	4.48403	3.84729	5.9284	6.11252	4.80475	17.7942	20.1955	20.9186	20.3455	23.7053	16.8966	18.6637	12.1546	6.28533	7.25272	8.36791	8.6669	4.63122	4.89534	3.82147	3.88146	21.9566	19.9079	22.0535	22.2558
AT1G07753	4.04375	2.36969	3.51156	3.23196	4.60931	3.91266	4.1845	2.64091	0.375728	0	0.922253	1.27419	4.66962	2.92174	4.26009	4.69725	2.57165	3.39916	2.90551	1.70061	3.79744	3.81564	5.16502	3.43846	0.255185	0.985748	0.736889	1.13837	3.62242	2.55011	5.69073	3.31828
AT1G07757	0	0.013751	0	0	0.004138	0	0	0	0	0	0	0	0	0	0	0	0	0	0	0	0	0	0	0	0.005541	0	0	0	0	0	0	0
AT1G07760	0	0	0	0	0	0	0	0	0	0	0	0	0	0	0	0	0	0	0	0	0	0	0	0	0	0	0	0	0	0	0	0
AT1G07763	0	0	0	0	0	0	0	0	0	0	0	0	0	0	0	0	0	0	0	0	0	0	0	0	0	0	0	0	0	0	0	0
AT1G07767	0	0	0	0	0	0	0	0	0	0	0	0	0	0	0	0	0	0	0	0	0	0	0	0	0	0	0	0	0	0	0	0
AT1G07770	173.92	130.872	160.487	156.759	131.142	112.086	112.874	124.522	213.572	367.175	217.743	320.834	139.243	152.22	143.259	145.662	186.581	172.654	185.795	210.348	154.006	134.312	129.31	141.157	248.815	296.166	242.132	213.291	149.5	171.671	145.818	159.841
AT1G07773	0	0	0	0	0	0	0	0	0	0	0	0	0	0	0	0	0	0	0	0	0	0	0	0	0	0	0	0	0	0	0	0
AT1G07777	0	0	0	0	0	0	0	0	0	0	0	0	0	0	0	0	0	0	0	0	0	0	0	0	0	0	0	0	0	0	0	0
AT1G07780	3.88695	4.85511	5.48104	4.88665	2.48229	2.74456	3.22339	2.23881	2.86368	1.84233	3.47831	3.32958	7.75424	7.1139	9.3024	7.81496	6.14011	5.94502	5.26009	4.00488	2.63266	2.45404	1.80997	1.6938	1.82296	0.719738	0.920446	0.705727	7.14849	4.67086	8.28012	10.1073
AT1G07783	0	0	0	0	0	0	0	0	0	0	0	0	0	0	0	0.208573	0	0	0	0	0	0	0	0	0	0	0	0	0.150884	0	0	0
AT1G07787	0	0	0	0	0	0	0	0	0	0	0	0	0	0	0	0	0	0	0	0	0	0	0	0	0	0	0	0	0	0	0	0
AT1G07790	41.1428	27.1883	27.8996	37.5307	7.27555	8.97761	9.94795	5.74566	29.6151	27.3982	30.3341	28.9218	39.6587	38.9711	40.3227	40.8032	44.3833	38.8575	39.7798	43.442	8.94601	9.12304	9.60339	9.25648	8.58019	6.16529	6.31905	7.55658	38.2877	43.0381	46.9089	42.1887
AT1G07793	0	0	0	0	0	0	0	0	0	0	0	0	0	0	0	0	0	0	0	0	0	0	0	0	0	0	0	0	0	0	0	0
AT1G07795	0.126632	0	0.213278	0.163952	0	0	0	0	0.452965	0	0	0	0	0	0.518509	0	0.839133	0.710861	0.174219	0.929149	0	0	0	0	0.883088	0.748142	0.148453	0.37432	0	0.219529	0.258726	0.388336
AT1G07803	8.28018	6.06402	4.86961	4.52545	6.91263	2.90548	2.86879	3.60985	1.3579	2.21269	3.20034	5.21606	10.9337	6.35515	6.52346	7.45487	9.39988	5.03013	7.00183	8.35687	6.11629	4.13092	6.72544	6.51327	2.45572	2.59533	0.956004	1.85284	5.6901	5.46174	10.1385	9.03844
AT1G07807	0	0	0	0	0	0	0	0	0	0	0.254434	0	0	0	0	0.549615	0	0	0	0	0	0	0.652906	0	0	0	0	0	0	0	0.474294	0
AT1G07810	9.92461	9.0038	9.08815	8.4847	4.50146	3.55121	4.14805	3.89222	31.6328	17.8167	30.4418	21.1521	11.1483	11.037	9.93296	11.8444	10.8076	9.96871	11.1716	8.50342	5.9315	4.32953	4.89064	4.83345	18.99	12.4826	19.4258	20.5132	12.0972	11.5581	12.2189	12.0129
AT1G07813	1.9506	0.49599	0	0.513939	0	0	0	0.680097	0.00453	0	0.297873	1.28554	0.26311	0.465612	0.11498	0.447799	0.421889	0.281281	0.032687	0.338446	0.105692	0.082624	0.452754	0.237635	0	0.276024	0.265131	0	0.674464	1.14519	0.442406	0.616106
AT1G07820	45.6896	42.1684	44.1074	49.3356	11.5028	14.3877	9.43642	8.64692	18.1009	21.8735	17.2111	24.6253	57.9318	54.9795	55.022	58.7801	46.7182	52.802	50.8469	50.7399	14.3661	18.2032	19.1561	16.1728	20.6018	24.563	22.9584	21.4154	56.9136	54.8251	73.013	65.7636
AT1G07823	0.202196	0	0	0	0	0	0.199938	0	1.04668	0	2.29572	0	0.394504	0.218422	0.862002	0.223156	0.223159	0	0	0	0	0	0	0	0	0	0.336971	0	0.169494	0.410749	0.249583	0
AT1G07827	0	0	0	0	0	0	0	0	0	0	0	0	0	0	0	0	0	0	0	0	0	0	0	0	0	0	0	0	0	0	0	0
AT1G07830	8.66421	6.59476	9.032	10.5319	7.92116	6.73215	5.54139	6.81611	34.6469	34.6265	29.6018	47.1174	10.4099	8.28432	10.2197	12.205	11.3564	10.3048	9.68977	9.20922	8.54091	6.36383	6.63934	8.2919	20.6118	23.3372	15.9743	16.3271	10.2673	10.9181	13.3279	11.3369
AT1G07833	0	0	0	0	0	0	0	0	0	0	0	0	0	0	0	0	0	0	0	0	0	0	0	0	0	0	0	0	0	0	0	0
AT1G07837	0	0	0	0	0	0	0	0	0	0	0	0	0	0	0	0	0	0	0	0	0	0	0	0	0	0	0	0	0	0	0	0
AT1G07840	6.64479	7.53156	8.30629	7.27927	4.86265	4.50676	5.27599	4.94116	27.5461	22.1538	22.2276	24.2228	9.91501	8.95287	8.94054	10.4771	11.5088	11.3482	10.7756	8.48074	4.82994	6.50707	5.06181	6.07574	7.40697	5.57401	6.73013	8.19766	11.4218	9.97824	11.8363	11.4191
AT1G07843	0	0	0	0	0	0	0	0	0	0	0	0	0	0	0	0	0	0	0	0	0	0	0	0	0	0	0.397621	0	0	0	0	0
AT1G07847	1.92645	1.67241	1.39291	0.261246	1.1317	0	0.557369	0.949686	0.39446	0.321518	0.317102	1.65562	2.66447	1.81316	3.06619	3.34656	1.86719	3.68082	3.02676	1.11705	0.588872	0.797655	0.505982	1.10046	0.654743	2.93056	1.03722	1.87625	1.26048	1.68774	0.844995	3.18847
AT1G07850	0.050543	0	0	0	0.446818	0.09728	0.127376	0.063409	0.672098	0.931063	0.649634	0.924638	0	0	0	0	0	0	0.091873	0	0.078844	0	0.269034	0	0.322921	0.051211	0.335501	0.726373	0	0.138462	0	0
AT1G07853	0.164891	0.228256	0.282476	0	0	0	0.551172	0.339986	1.83249	0	0	0	0.391349	0	0.854813	1.02226	0.638698	0.426964	0	0.942526	0	0	0	0	0.454862	0	0.363958	0.106766	0.486427	0.108354	0.036458	0.200978
AT1G07857	0	0	0	0	0	0	0	0	0	0	0	0	0	0	0	0	0	0	0	0	0	0	0	0	0	0	0	0	0	0	0	0
AT1G07860	0	0	0	0	0	0	0	0	0	0	0	0	0	0	0	0	0	0	0	0	0	0	0	0	0	0.102523	1.47851	0	0	0	0	0
AT1G07863	0	0	0	0	0	0	0	0	0	0	0	0	0	0	0	0	0	0	0	0	0	0	0	0	0	0	0	0	0	0	0	0
AT1G07867	0.470091	0.567377	1.09781	0	0	1.02818	0.835935	0	0	0	0	0.379999	0.662197	1.34814	0	0.867138	0.14608	0.366147	0.820661	1.2067	0.175887	0	0	0	0	0	0	0	2.0205	0.383406	0.238994	0
AT1G07870	2.59187	1.93045	2.36408	2.90126	3.89616	4.61125	5.07786	3.73516	4.92543	1.34274	2.82119	1.90372	3.15358	2.01747	1.54103	3.0163	2.63694	3.45376	4.19323	1.96607	2.20524	3.06991	2.32647	1.73487	3.48791	3.08277	4.61159	3.78335	2.80825	2.91134	2.8167	2.68145
AT1G07873	0	0	0	0	0	0	0	0	0	0	0	0	0	0	0	0	0	0	0	0	0	0	0	0	0	0	0	0	0	0	0	0
AT1G07877	0.361084	0.242483	0.11191	0.318484	1.37319	0.05717	0.917714	1.34294	0.673676	0.315363	1.31889	0.008279	0.428902	0.12899	0.184182	1.02951	0.035756	0.160508	0.502208	0.088734	1.09707	0.898072	0.728865	1.24385	0.026878	0.088026	0.275824	0.333264	0.364129	0.062119	0.267911	0.643228
AT1G07880	1.21431	1.3256	0.864602	1.58316	0.964798	0.90259	0.411698	0.665183	2.47992	3.03231	2.8779	4.44094	1.55203	2.3217	1.78778	2.97339	2.32265	1.3219	0.332693	1.01139	0.987141	1.36686	0.415366	1.80203	1.68115	0.972294	1.65864	1.70967	2.59348	3.83181	4.20343	3.80219
AT1G07883	0	0	0.154244	0	0	0	0	0	0	0	0	0.053111	0	0	0	0	0	0	0.181853	0	0	0	0	0	0	0	0	0	0	0	0	0
AT1G07885	0.286888	0	0	0.206358	0	0	0	0	3.9523	1.96463	3.47294	1.31045	0	0	0.184558	0.265259	0.573799	1.04453	0	0	0	0	0	0.212169	2.60289	0.486541	1.75037	0.861134	0	0.320842	0.954484	0.145395
AT1G07887	20.454	18.2114	16.0995	19.6773	7.06125	6.51455	7.0575	5.63679	9.56002	8.87157	8.03609	10.2352	27.0558	20.2583	25.2824	23.0698	0	0	0	0	0.109905	0.042395	0	0	0	0	0.098028	0	0.226236	0.328804	0.8496	0.908789
AT1G07890	516.26	477.801	520.443	534.705	609.164	635.772	614.135	537.797	1712.8	2484.07	1639.13	1977.39	485.179	551.513	483.239	460.049	683.96	571.208	654.104	658.199	585.996	548.17	566.656	561.613	1329.8	1639.48	1253.14	1352.05	567.321	621.74	609.099	599.157
AT1G07893	11.7016	13.4141	10.8828	12.5875	4.14066	3.51336	4.0875	3.06382	1.54987	0.201588	3.85058	1.67275	13.0081	11.1019	10.623	16.1941	15.44	14.6604	12.296	9.7308	5.15223	5.2313	4.22642	5.74192	5.55834	1.72865	6.09492	5.97752	15.4281	13.4869	14.0478	16.2518
AT1G07897	8.1824	4.00382	3.68705	7.10209	10.6289	10.0228	12.5099	15.015	4.96753	4.04049	2.43509	4.7357	7.07512	5.46812	6.8773	7.9923	6.09338	5.53079	8.62399	4.61561	9.17221	15.9024	13.8717	10.4816	5.95373	11.2007	3.41704	4.47747	9.21212	4.96552	5.85248	8.79288
AT1G07900	0.227503	0	0	0.192418	1.58417	0.225175	0.507798	0	1.50568	0	0.815813	0.525733	2.0781	1.7534	1.07382	1.35434	0.336448	0	0	0	0.586417	1.05973	0	0.868942	0.268466	0.429082	0.457823	0.663256	2.68565	1.12856	1.6861	1.39497
AT1G07901	4.38279	2.90175	7.3417	6.88545	2.90068	3.58554	4.99634	0.347502	3.54371	0	7.2721	4.7343	9.08708	5.39905	6.81214	7.85497	4.95847	9.46668	6.43202	6.39038	2.90249	0	2.14366	5.3796	7.40809	5.90411	5.90475	2.05069	7.00729	4.14992	3.91852	5.07938
AT1G07902	3.07921	0	3.18384	2.47115	5.14739	5.69998	4.10014	1.28249	13.7194	26.4278	13.8247	23.8521	3.5048	2.63088	3.70075	2.43777	2.52648	3.41093	1.91917	1.859	5.80309	5.93069	3.6192	4.51668	12.9918	23.3081	8.84606	12.3043	5.52418	5.52357	3.33709	5.05316
AT1G07903	0.086482	0.22327	0.676311	0.222305	0.09528	0.161279	0.114511	0.07589	0.082122	0.212528	0.105827	1.4665	0.073891	0.378869	0.077136	0.0885	0.241621	0.103637	0.076287	0.060649	0.109808	0.060607	0.114927	0.088544	0.198691	0.08377	0.549969	0.094435	0.072101	0.065121	0.191826	0.097842
AT1G07907	0	0	0	0	0.461465	0	0	0	0	0	0.470608	0	0	0	0	0	0	0	0	0	0	0	0	0	1.60887	0.152394	1.01324	0	0	0	0	0
AT1G07910	2.53762	3.14646	2.88261	4.03219	2.03471	1.84093	2.01492	1.91409	12.8579	5.98005	13.4782	8.39524	3.34139	3.05872	3.36772	3.62359	2.17542	3.0834	2.74928	1.57963	1.47036	2.17246	2.63394	1.75905	2.42274	1.93575	3.00684	2.94484	3.57896	2.3262	3.14376	3.3238
AT1G07913	0	0	0	0	0	0	0	0	0	0	0	0	0.437348	0	0	0	0	0	0	0	0	0	0	0	0	0.313206	0	0	0	0.568062	0	0
AT1G07917	0	0	0	0	0	0	0	0	0	0	0	0	0	0	0	0	0	0	0	0	0	0	0	0	0	0	0	0	0	0	0	0
AT1G07920	250.672	240.129	240.007	227.879	209.211	178.545	195.412	202.573	624.991	505.435	669.261	612.473	273.228	281.843	276.433	280.465	324.947	288.539	323.581	290.73	266.788	265.563	242.052	270.823	569.411	515.282	501.979	600.571	330.115	341.246	355.267	370.061
AT1G07923	0	0	0	0	0	0	0	0	0	0	0	0	0	0	0	0	0	0	0	0	0	0	0	0	0	0	0	0	0	0	0	0
AT1G07927	0	0	0	0	0	0	0	0	0	0	0	0	0	0	0	0	0	0	0	0	0	0	0	0	0	0	0	0	0	0	0	0
AT1G07930	192.437	178.212	168.299	172.673	157.762	138.075	155.512	152.43	728.777	613.101	784.105	793.78	216.624	195.457	210.099	226.659	263.98	227.969	254.606	230.275	205.928	195.068	180.219	191.403	656.381	601.605	612.142	724.764	257.2	269.392	270.659	294.493
AT1G07933	0	0	0.519833	0	0	0	0	0	0	0.002961	0	0	0.140103	0	0	0.540028	0.626386	0.859326	0	0.394351	0	0	0	0	0	0	0	0	0.120271	0	0.404607	0
AT1G07937	0	1.51048	0	0	0	0	0	0	0	0	0	0	1.58	0	0.394929	0	0	0.331628	1.89341	1.87761	0	0.465681	0	0	0	0	0	0	0	0	0	0.885319
AT1G07940	194.068	184.352	176.607	171.985	148.994	130.429	144.217	147.406	456.392	450.62	470.923	450.793	212.151	219.48	209.341	213.892	241.903	221.384	239.798	226.027	185.27	185.964	169.775	198.952	391.633	369.267	345.397	433.941	250.579	250.46	255.898	274.002
AT1G07943	0.07699	0	0.362081	0	0	0.285072	0.913127	0.170288	0.954557	1.34642	0.870326	2.33166	0.042669	1.74187	0	0.237091	0	0.481794	0.719101	0	0.697332	0.300908	0.810917	1.47911	1.8544	1.09865	1.37761	1.62586	0.400478	0	0.31193	0.323733
AT1G07947	0	0	0	0	0	0	0	0	0	0	0	0	0	0	0	0	0	0	0	0	0	0	0	0	0	0	0	0	0	0	0	0
AT1G07950	10.2322	9.96984	10.4148	9.19766	7.70779	5.00242	9.02006	6.10638	25.1315	24.3821	33.6786	26.0928	10.6724	8.31384	9.61513	11.2708	8.89284	7.81397	11.0759	5.26121	4.40806	4.72249	5.9529	7.44159	12.3394	11.2218	12.8052	13.5895	10.6531	9.94787	13.8855	12.8223
AT1G07957	0	0.630636	0.644522	0.536746	0	0	0	0	3.70031	0	1.92096	0	0	0	0	0.622243	0	0	0	0	0	0	0.682641	0.581384	0	0	0.644601	1.4589	0.224485	0	0	0
AT1G07960	11.5196	11.1359	12.4285	10.1729	7.6201	6.81216	5.94249	6.37101	52.3432	50.5762	41.6792	50.6176	10.4173	10.893	13.2665	12.6548	15.4487	12.8551	13.5534	11.2975	7.40895	4.81632	7.27906	6.84651	35.2448	50.4922	31.2062	38.4536	15.0732	16.7973	18.384	18.4858
AT1G07963	0.559985	0.52152	0.046757	0.823566	0.122376	0.476586	0.072397	0.52749	1.29916	5.03268	1.3851	1.66902	0.927282	1.68557	0.700015	0.733174	0.953527	0.860876	1.22393	1.8705	0.58461	0.477245	0.606072	0.175217	0.369048	1.17098	1.59603	0.44911	0.098104	0.80171	1.60903	1.109
AT1G07967	0	0	0	0	0	1.5346	0	0	0	0	0	0.002202	0.214446	0	0	0	0	0	0	0	0	0	0	0	0.01221	0	0	0	0	0	0	0
AT1G07970	2.7738	3.38834	4.77594	3.98062	2.18999	1.82574	2.40334	2.30215	14.1252	8.47448	14.2036	13.0023	4.26117	3.41209	3.45965	5.51362	4.7975	4.55069	3.83909	4.20604	2.87671	3.45317	3.58777	2.87574	2.1089	0.958192	2.40426	2.74008	5.23938	4.26052	4.61089	4.6078
AT1G07973	0	0	0	0	0	0	0	0	0	0	0	0	0	0	0	0	0	0	0	0	0	0	0	0	0	0	0	0	0	0	0	0
AT1G07977	0	0	0	0	0	0	0	0	0	0	0	0	0	0	0	0	0	0	0	0	0	0	0	0	0	0	0	0	0	0	0	0
AT1G07980	7.49653	6.22048	7.49594	8.26159	3.03334	5.03164	3.13104	3.93657	37.7138	33.8638	32.9355	47.3207	8.68975	11.4926	8.68356	8.64964	10.6134	8.73359	6.79184	8.36481	6.39903	4.49279	4.53724	6.20625	19.7908	26.9625	23.2238	26.3822	8.46256	11.1687	8.85217	8.42723
AT1G07983	7.87594	8.79608	2.66131	8.85509	4.02076	5.1266	3.69779	3.78603	14.4622	1.41062	7.85781	4.27977	11.6751	11.6338	7.78594	13.3581	8.3941	31.8028	12.993	8.1395	7.7156	6.30694	10.0431	7.84976	2.31307	1.03156	0.962038	0.601934	16.5674	10.9717	7.85621	14.6453
AT1G07985	0.914803	0.451889	0.506997	0	1.17773	0.224301	1.09437	0.194485	1.15966	2.05295	0.402838	1.0479	0.616107	0.243889	0.434438	0.267525	1.54534	1.11485	0.856966	0.917361	0.342367	0.309045	0	0	1.03515	1.11888	0.259345	0.133218	1.56824	1.02729	0.889637	0.894257
AT1G07987	0.089213	0.003525	0.016998	0.005188	0.083132	0.00987	0	0.005009	0	0	0.49711	0	0.030563	0.363591	0.03258	0.030599	0.094174	0.035327	0.002895	0.019632	0.066373	0.000862	0	0.029554	0.059397	0.002759	0	0.021572	0.077688	0.02579	0.215369	0
AT1G07990	9.05696	11.7906	11.1422	10.2162	6.88389	5.24253	6.62805	6.39928	11.4112	7.71634	11.9739	9.79228	13.89	11.4026	12.2933	11.6291	10.0199	10.3215	12.1374	10.1298	5.46096	7.26593	6.51695	7.274	3.14261	2.55022	3.44659	4.28559	12.0091	10.4504	11.1332	9.81289
AT1G07993	2.09374	0.388541	0.858361	0.777631	1.61829	0.205643	0.515171	0.486806	0.898937	1.98229	0.894298	1.37336	1.6651	2.10215	0.866378	0.616706	2.12407	1.65256	2.15786	1.26064	2.25341	0.865166	1.17283	1.94874	0.217361	0.627615	0.363715	1.48937	0.707979	1.33272	0.639922	0.696162
AT1G07997	0	0	0	0	0	0	0	0	0	0	0	0	0	0	0	0	0	0	0	0	0	0	0	0	0	0	0	0	0	0	0	0
AT1G08000	2.8928	3.08852	2.97128	3.97163	1.7193	1.3519	1.08888	1.86376	5.76407	7.93424	5.27	7.22194	3.84489	3.24753	2.9411	3.07394	4.45891	2.49919	6.19852	2.90982	1.90534	1.98898	2.57146	1.61809	1.6718	1.96229	2.04484	2.00873	3.47252	2.86756	3.79413	4.16723
AT1G08003	9.71351	6.92853	13.5796	10.6898	11.0016	10.0779	16.0768	8.28129	10.1575	6.16215	11.3644	11.1673	13.2231	13.1598	14.0067	15.8721	12.1878	20.3919	11.7563	8.1972	18.9464	8.77382	7.78355	15.1618	13.1454	18.7629	18.9749	11.0052	11.1059	18.3734	13.9333	16.1245
AT1G08005	0	0	0	0.085184	0.146575	0	0	0	0	0.227507	0	0	0	0.014676	0.028141	0	0	0	0	0	0	0	0	0	0.034404	0.184281	0.097056	0	0.006814	0	0	0.031024
AT1G08007	0	0	0	0	0	0	0	0	0	0	0	0	0	0	0	0	0	0	0	0	0	0	0	0	0	0	0	0	0	0	0	0
AT1G08010	10.6391	12.1563	11.7758	11.1834	4.95722	5.28022	4.72472	4.20281	12.9475	12.4261	11.0791	14.5686	12.5108	9.05437	10.4954	10.1109	14.0803	11.7281	9.47595	12.0524	4.36243	3.62762	5.06506	5.13379	4.10847	4.57193	5.31006	3.89992	12.8196	12.1954	10.7378	12.7133
AT1G08013	0	0	0	0	0	0	0	0	0	0	0	0	0	0	0	0	0	0	0	0	0	0	0	0	0	0	0	0	0	0	0	0
AT1G08017	0	0	0	0	0	0	0	0	0	0	0	0	0	0	0	0	0	0	0	0	0	0	0	0	0	0	0	0	0	0	0	0
AT1G08023	0	0	0	0	0	0	0	0	0	0	0	0	0	0	0	0	0	0	0	0	0	0	0	0	0	0	0	0	0	0	0	0
AT1G08027	0	0	0	0	0	0	0	0	0	0	0	0	0	0	0	0	0	0	0	0	0	0	0	0	0	0	0	0	0	0	0	0
AT1G08030	5.095	5.36486	8.58655	5.71458	1.79878	2.59901	1.55631	2.02994	14.0656	10.0173	14.2846	9.18995	6.53231	8.52179	6.62066	6.84486	5.48471	5.92798	6.04462	5.54428	1.73311	1.35658	3.21679	1.85669	5.28399	4.88506	3.72192	6.26969	7.55879	7.89064	7.45963	7.26342
AT1G08033	0	0	0	0.562782	0.523551	0.090158	0	0	1.94983	0.357078	0.75901	0	0.280069	0	0	0	0.545632	0.375337	0	0	0	0	0	0	1.29426	0	0.6903	1.27097	0	0	0	0
AT1G08035	0	0	0.208522	0	0	0	0	0.459348	0.808964	0	0	0.330943	0	0.513921	0.311422	0	0	0.228602	0.416287	0.249963	0	0.184223	0	0.177509	0	0	0	0.15308	0	0	0	0.787906
AT1G08037	10.455	6.82006	11.9538	8.9174	5.57458	6.07288	7.55364	7.02102	16.9586	20.8522	19.3994	20.7669	11.9356	10.8663	11.7722	11.8635	12.5639	15.4008	14.7516	17.1578	5.8225	6.2032	6.60515	8.08686	51.5533	69.8408	52.3113	48.6198	13.9391	10.2549	14.6026	17.8473
AT1G08040	8.44663	9.09764	8.79012	6.47774	5.13686	3.17108	3.23419	4.25675	10.1181	7.29551	9.50703	12.531	8.94813	9.06724	10.3274	9.41991	11.4586	8.91703	10.4689	10.4064	4.59278	4.81285	4.02936	3.20306	1.10312	1.09688	1.11157	1.25141	12.5713	12.1947	11.0935	9.97436
AT1G08043	8.47935	6.53511	5.21389	6.9831	2.94952	1.62241	2.23168	3.22742	8.69829	17.0052	8.10721	10.1225	6.96574	11.5765	12.8579	7.9483	9.67318	9.41879	9.21551	9.61238	2.62398	2.42053	1.3846	2.4649	7.36776	7.28831	6.38188	7.88568	10.8205	11.9634	8.79571	7.09557
AT1G08047	0.004572	0.29146	0.008112	0.003233	0	0	0.259792	0.011389	1.06923	0	0.013559	0.080898	0.006803	0.421315	0.029115	0.054177	0.004677	0.005243	0.602344	0.001848	0.50989	0.652689	0.016667	0.376096	0	0.000953	0	0.102024	0	2.15074	0.068671	0
AT1G08050	1.38101	1.35701	0.727352	1.15497	1.59217	1.78445	2.64915	0.91044	1.84796	1.89574	2.68262	2.59563	3.0837	3.04853	2.69897	2.11363	1.84354	1.5938	1.7939	1.4249	2.00652	1.63726	0.992982	1.38878	0.863782	0.841264	1.3811	0.933181	1.53763	2.51998	1.87861	1.80424
AT1G08053	0	0	0	0	0	0	0	0	0	0	0	0	0	0	0	0	0	0	0	0	0	0	0	0	0	0	0	0	0	0	0	0
AT1G08057	0	0	0	0	0	0	0	0	0	0	0	0	0	0	0	0	0	0	0	0	0	0	0	0	0	0	0	0	0	0	0	0
AT1G08060	1.59817	2.10199	1.72198	1.64992	0.805705	0.770357	1.05852	1.14802	3.09282	0.957425	3.09301	0.78404	1.86565	1.67599	1.57902	1.97613	1.33965	2.10235	1.73721	1.47935	0.944524	0.90551	0.996312	0.944308	0.774769	0.539034	0.678826	1.06186	1.33813	1.47936	1.6119	1.75422
AT1G08063	0	0.094595	0	0.023855	0	0	0.120765	0.060499	0	0	0.066246	0.033013	0	0.028442	0.205885	0	0	0.087867	0	0.029358	0	0.078282	0	0	0	0	0.028649	0.025702	0.034297	0.092821	0	0
AT1G08065	0	0	0	0	0	0	0	0	0	0	0	0	0	0	0	0	0	0	0	0	0	0	0	0	0	0	0	0	0	0	0	0
AT1G08070	0.651624	0.256491	0.364386	0.675249	0.188443	0.356055	0.073576	0.179133	1.90728	1.77886	2.40715	1.46832	0.224111	0.367764	1.11219	0.588247	0.251907	0.647766	0.586751	0.272226	0.147677	0.08521	0.205814	0.227283	2.96999	1.8206	2.34504	2.52936	0.642548	0.159497	0.816221	0.584127
AT1G08073	0.209179	0.168211	0.055416	0.106079	0.081095	0.011637	0.09443	0.035334	0.26918	0	0.283612	0	0.172536	0.038286	0.135929	0.089656	0.088677	0.075638	0.155619	0.067844	0.073339	0.102319	0.047312	0.06595	0.00027	0	0.157256	0.009113	0.264947	0.04247	0.113124	0.188256
AT1G08077	0	0	0	0	0	0	0	0	0	0	0	0	0	0	0	0	0	0	0	0	0	0	0	0	0	0	0	0	0	0	0	0
AT1G08080	0	0	0	0.574504	0	0	0	0	0	0	0	0	0	0	0	0	0	0	0	0	0	0	0	0	0	0	0	0	0	0	0	0.625566
AT1G08087	0.016066	0.002051	0.001619	0.03918	0	0	0	0	0	0	0	0.000238	0.179116	0.002331	0.145814	0.019916	0.001239	0.002743	0.012148	0.032551	0.020209	0.086565	0	0.004592	0	0.003307	0.011583	0.148686	0.057635	0.008654	0.030118	0.375026
AT1G08090	0.247725	0	0	0.072719	0	0	0.089244	0	0	0	0	0	0.059073	0.080207	0	0.116136	0.317333	0.437845	0.241607	0.19231	0	0	0	0	0	0	0	0	0.212016	0.085161	0.056325	0.068454
AT1G08093	0	0	0	0	0	0	0	0	0	0	0	0	0	0	0	0	0	0	0	0	0	0	0	0	0.487349	0	0	0	0	0	0	0
AT1G08097	0	0	0	0	0	0	0	0	0	0	0	0	0	0	0	0	0	0	0	0	0	0.656528	0	0	1.11917	0	0	0.114516	0	0	0	0
AT1G08100	0	0	0	0	0	0	0	0	0	0	0	0	0	0	0	0	0	0	0	0	0	0	0	0	0	0	0	0	0	0	0	0
AT1G08103	0	0	0	0	0	0	0	0	0	0	0	0	0	0	0	0	0	0	0	0	0	0	0	0	0	0.571068	0.871693	0.538549	0	0.344885	0.361272	0
AT1G08107	0	0	0	0	0	0	0	0	0	0	0	0	0	0.614355	0	0	0	0	0	0	0	0	0	0	0	0.205105	0	0.045321	0	0	0	0
AT1G08110	50.9463	55.0104	58.7261	57.527	49.6174	46.2759	47.4859	45.4275	154.216	134.996	173.86	158.75	64.6806	71.6038	67.4892	64.3683	43.9216	46.2153	42.2534	46.2296	43.8712	44.4494	49.3907	45.1834	176.248	166.552	168.465	151.711	57.3102	55.0113	64.7909	54.7072
AT1G08113	0	0.630636	0	0	0	0	0	0	0.392212	0	0	0	0	0.474318	0	0	0	0	0	0	0	0	0	0	0	1.72407	0	0.768803	0	0	0	0
AT1G08115	0	0	0	0	0	0.423736	0	0	0	0	0	0	0	0	0.426744	0	0	0	0	0	0.520958	0.44876	0	0	0	0	0	0.031544	0	0.514395	0	0
AT1G08117	0	0.609379	0	0.476437	0	0	0	0	0.339739	0	0	0	0	0	0	0	0	0	0	0	0	0	0	0	0	0.561776	0	0.227422	0	0	0	0
AT1G08120	0.006422	0	0.026509	0	0.168612	0.14043	0.19947	0.175666	5.39209	6.05963	2.24051	3.28188	0.159583	0	0	0.003783	0	0.1998	0.001001	0.002355	0	0	0.01474	0	2.57553	4.22094	2.01698	2.72885	0.0923	0	0	0.153542
AT1G08123	0	0	0	0	0	0	0	0	0	0	0	0.14464	0	0	0	0.12874	0	0	0	0	0	0	0	0	0.592432	0	0.60267	0.234645	0	0.295373	0.372497	0
AT1G08125	8.71998	10.0408	7.94831	9.46853	6.15886	6.70018	4.74718	5.63429	11.9362	12.5134	12.838	21.3548	12.5088	9.55555	12.3374	13.0329	9.30502	10.5436	8.94106	9.83568	6.04352	7.50646	7.12859	8.40578	4.86352	4.45055	3.63472	4.27345	12.0472	14.0022	14.5948	12.1808
AT1G08127	0	0	0	0	0	0	0	0	0	0	0	0	0	0	0	0	0	0	0	0	0	0	0	0	0	0	0	0	0	0	0	0
AT1G08130	7.05604	8.00145	6.39479	7.74325	4.88779	3.50045	5.19679	3.0525	11.4858	6.51483	12.1959	15.458	9.70319	8.76352	8.08238	9.83602	9.81867	8.94659	8.96243	8.08156	5.0462	4.79802	4.40457	4.72095	4.24974	3.63407	3.39995	6.63631	10.9889	8.79746	8.6406	10.2621
AT1G08133	0	0	0	0	0	0	0	0	0	0	0	0	0	0	0	0	0	0	0	0	0	0	0	0	0	0	0	0	0	0	0	0
AT1G08135	0	0	0	0	0	0	0.051562	0	0	0	0	0	0	0	0	0	0	0	0	0	0	0	0	0	0	0	0	0	0	0	0	0
AT1G08137	0	0	0	0	0	0	0	0	0	0	0	0	0	0	0	0	0	0	0	0	0	0	0	0	0	0	0	0	0	0	0	0
AT1G08140	0	0	0	0	0	0	0	0	0	0	0	0	0	0	0	0	0	0	0	0	0	0	0	0	0	0	0	0	0	0	0	0
AT1G08143	0	0	0	0	0	0	0	0	0	0	0	0	0	0	0	0	0	0	0	0	0	0	0	0	0	0	0	0	0	0	0	0
AT1G08147	0	0	0	0	0	0	0	0	0	0	0	0	0	0	0	0	0	0	0	0	0	0	0	0	0	0	0	0	0	0	0	0
AT1G08150	0	0	0	0	0	0	0	0	0	0	0	0	0	0	0	0	0	0	0	0	0	0	0	0	0	0	0	0	0	0	0	0
AT1G08153	0	0	0	0	0	0	0	0	0	0	0	0	0	0	0	0	0	0	0	0	0	0	0	0	0	0	0	0	0	0	0	0
AT1G08157	0	0	0	0	0	0	0	0	0	0	0	0	0	0	0	0	0	0	0	0	0	0	0	0	0	0	0	0	0	0	0	0
AT1G08160	5.19176	4.16714	8.89693	5.59531	0.097101	0	0.184699	0.244298	0.364848	0.811808	1.0336	1.44342	6.41421	7.69206	9.51292	11.9611	7.57043	8.50657	9.68599	8.2033	0.504983	0.238528	0.313881	0.598484	0.688356	0.398903	0.590884	1.64307	9.94754	12.4685	15.2842	17.3488
AT1G08163	0	0	0	0	0	0	0	0	0	0	0	0	0	0	0	0	0	0	0	0	0	0	0	0	0	0	0	0	0	0	0	0
AT1G08165	0.178744	0.308817	1.10964	0.798201	0	0	0	0	0	0	0	0.345942	0.904796	1.48835	0.497353	0.857187	0.611157	0.62123	0.199605	0	0	0.152382	0	0	0	0	0	0	0.515505	0.537403	1.1384	1.18588
AT1G08170	0	0	0	0	0	0	0	0	0	0.152325	0	0	0	0	0	0	0	0	0	0.096104	0	0	0	0	0	0	0	0	0	0	0	0
AT1G08173	0.529761	0	0	0	1.52782	0	0.346906	0	0	0	0	0	0	0.314731	0.161646	0	0.742378	0	0.560464	0.225491	0	0	0.328731	0	0	0	0.363249	0.034366	0	0	0	0
AT1G08177	0	0	0	0	0	0	0	0	0	0	0	0	0	0	0	0	0	0	0	0	0	0	0	0	0	0	0	0	0	0	0	0
AT1G08180	1.7245	2.5864	1.23724	1.94696	0	0.840362	0.461378	0.702761	1.04075	0	1.6701	1.55143	2.36898	3.14389	2.67251	2.11679	2.23391	2.23868	1.38233	2.61202	1.268	0.615566	1.84342	0.53951	0	0	0	0.304243	2.35463	2.68858	2.45187	3.09458
AT1G08183	0	0	0	0	0	0	0	0	0	0	0	0	0	0	0	0	0	0	0	0	0	0	0	0	0	0	0	0	0	0	0	0
AT1G08190	18.6804	21.9834	19.7631	17.9079	8.24474	9.2182	9.92533	9.55855	30.1359	18.736	27.7037	18.8909	18.4775	15.8008	15.4314	17.6977	21.9827	21.1408	23.0168	19.2772	11.7922	10.8879	10.8369	12.8371	12.0847	10.0671	11.2165	13.0054	19.1607	18.5323	15.1619	19.721
AT1G08193	0	0	0	0	0	0	0	0	0	0	0	0	0	0	0	0	0	0	0	0	0	0	0	0	0	0	0	0	0	0	0	0
AT1G08200	92.0619	82.1262	91.3516	83.836	54.3399	51.4776	58.382	57.3742	71.23	64.4254	71.4386	61.9009	71.3387	74.1486	65.5468	71.6129	98.2484	102.012	104.066	90.1231	74.0372	67.8451	68.9258	71.1676	128.828	115.289	105.758	126.946	74.8261	83.1469	75.3089	81.8275
AT1G08207	0	0	0	0	0	0	0	0	0	0	0	0	0	0	0	0	0	0.683726	0	0	0	0	0	0	0	0	0	0	0	0	0	0
AT1G08210	7.42431	5.40327	9.12545	8.9608	6.12655	5.83943	8.47359	6.11129	50.7877	37.6308	48.0105	39.6441	7.4338	7.67029	8.89962	10.9956	6.44096	7.7277	5.53633	6.46478	8.77333	7.97399	9.01273	8.21109	16.6885	16.0968	15.5975	17.2624	7.3473	6.5163	7.61214	8.18014
AT1G08213	0.665907	0.353185	0.861107	0.710362	0.217058	0.227133	0	0	2.12275	1.68473	1.52701	2.16304	1.19029	2.8412	1.75689	1.01181	0.506119	1.01947	1.16021	0.679687	0.64853	0.63214	0	0.655617	0	0.444855	0	1.07926	1.30285	0.813206	1.89533	0.462282
AT1G08217	0	0.865886	0.268051	0.268378	0	0	0.214083	0	0.744374	1.25534	1.56983	1.99286	1.89359	0.476059	0.720791	0.271687	0.144688	0	1.01304	0.262544	0.193729	0	0	0.314026	0.594934	0.608865	0	0.010612	0	0.388561	1.32971	0.301689
AT1G08220	3.07605	3.05668	4.18075	2.82119	1.33262	1.3088	0.776345	1.13141	9.86683	12.2418	6.52261	6.42227	3.08554	5.36814	3.63507	4.30123	5.5233	2.65388	3.90133	2.80571	0.883769	1.56374	1.3337	1.33076	4.17635	4.18563	3.87303	4.42197	4.55377	4.59788	4.23653	6.03512
AT1G08223	0	0	0	0	0	0	0	0	0	0	0	0	0	0	0	0	0	0	0	0	0	0	0	0	0	0.11644	0	0	0	0	0	0
AT1G08227	0	0	0	0	0	0	0	0	0	0	0	0	0	0	0	0	0	0	0	0	0	0	0	0	0	0	0	0	0	0	0	0
AT1G08230	1.94258	4.22323	4.29469	3.84869	0.867225	2.3873	1.77533	0.979141	3.12925	3.62064	3.41572	3.37872	6.54856	8.35769	6.35931	7.39783	2.93587	1.84848	1.91862	2.07556	1.6735	1.95846	1.0804	1.98652	2.66211	3.58736	2.51614	2.93646	9.61903	11.639	12.2805	12.9558
AT1G08237	0	0	0	0.319794	0	0	0	0	0	0	0	0	0	0	0	0	0	0	0	0	0	0	0	0	0	0	0	0	0	0	0	0
AT1G08240	0	0	0	0	0	0	0	0	0	0	0	0	0	0	0	0	0	0	0	0	0	0	0	0	0	0	0	0	0	0	0	0
AT1G08247	0	0	0	0	0	0	0	0	0.482639	0	0	0	0	0	0	0	0	0	0	0	0	0	0	0	0	0	0	0	0	0	0	0
AT1G08250	3.56688	2.7368	4.67407	3.20339	1.61163	0.702282	0.920903	0.651853	1.49712	2.3636	1.24542	2.7519	6.63591	4.42322	3.81523	4.87275	4.49989	4.91782	3.1576	4.73412	1.83959	2.74033	2.31804	2.24223	1.16642	0.830302	0.821553	0.206561	2.27937	4.1519	3.94613	4.59612
AT1G08253	0	0	0	0	0	0	0	0	0	0	0	0	0	0	0	0	0	0	0	0	0	0	0	0	0	0	0	0	0	0	0	0
AT1G08257	0	0	0	0	0	0	0	0	0	0	0	0	0	0	0	0	0	0	0	0	0	0	0	0	0	0	0	0	0	0	0	0
AT1G08260	2.8646	2.77716	2.60496	3.09977	1.31256	1.19761	1.48486	1.16114	1.61076	1.23414	1.95079	1.03973	3.27302	3.41368	3.41637	4.20232	3.67218	2.96102	2.90164	2.93061	2.00433	2.00659	1.6062	1.48502	0.478186	0.298378	0.31727	0.164787	3.4222	3.3378	3.53488	3.32127
AT1G08263	0	0	0	0	0	0	0	0	0	0	0	0	0	0	0	0	0	0	0	0	0	0	0	0	0	0	0	0	0	0	0	0
AT1G08267	0.042875	0.256819	0.02186	0	0.015362	0.012358	0.010619	0.015829	0.047886	0	1.6723	0.007661	0.013519	0.013056	0.018764	0.589563	0.042605	0.015936	0.082847	0.018676	0.011488	0.016867	0.265603	0.038182	0.111371	0.02232	0.190489	0.024388	0.04286	0	0.183896	0.551037
AT1G08270	1.03644	0.527479	2.40233	0.712478	1.55092	1.41105	2.28074	2.54458	5.90281	5.89278	3.62996	10.2416	1.21539	1.49424	1.69289	2.1618	1.98775	1.85217	2.71093	0.915114	1.90522	2.03262	1.7672	1.62074	2.94174	6.28656	2.73882	2.72789	1.48322	2.20537	1.30334	1.6661
AT1G08273	0.257638	0.146396	0.556174	0.702759	0.23755	0.144784	0.463653	0.097396	1.40022	0.681914	0.779623	0.29027	0.34432	0.274972	0.481221	0.784875	1.06488	0.522568	1.15842	0.856432	0.251737	0.129565	0.951187	1.17178	1.19221	0.368135	0.460133	0.081324	0.448323	0.721967	0.173036	0.284733
AT1G08277	0	0	0	0	0	0	0	0	0	0	0	0	0	0	0	0	0	0	0	0	0	0	0	0	0	0	0	0	0	0	0	0
AT1G08280	3.97388	3.40544	3.50595	4.10258	0.384447	0.496669	0.160041	0.796515	5.70468	2.72011	5.78989	4.30134	4.03947	3.40446	3.79539	4.02928	5.89427	4.40525	4.46441	4.24947	0.3909	0.3788	0.607045	0.485088	0.452149	0.643818	0.424914	0.609771	3.42554	3.07422	4.48636	5.10693
AT1G08283	1.07255	0.658873	0.250113	1.39794	0.277174	0	0.639054	0	0	0	0	0	1.69365	0	1.18329	1.69956	0.519826	0.525235	2.63207	0.635612	0	0	0	0.559691	0	0.723724	0.463006	0.263257	0.474518	0	1.14479	0.230936
AT1G08287	0	0	0.004588	0	0	0	0	0	0	0	0	0	0	0	0	0	0	0	0	0	0	0	0	0	0	0	0	0	0	0	0	0.001245
AT1G08290	0.21398	0.094512	0.394876	0.297122	0.137197	0.430535	0.377155	0.181187	0.888223	0	1.05899	0.810135	0.603175	0.616939	0.523551	0.448868	0	0.234028	0.179677	0.594791	0.105138	0.310379	0.41787	0.63354	0.47414	0.292349	0.576909	0.648493	1.31513	1.13595	0.589648	0.756948
AT1G08293	0.512116	0.292133	0	0.442026	0.67263	0	0	0	0	0	0	0	0	0.891699	0	0.327135	0.382622	0	0	0	0	0.501789	0.072782	0	0	0	0	0	0.374485	0	0	0
AT1G08297	0	0	0	0	0	0	0	0	0	0	0	0	0	0	0	0	0	0	0	0	0	0	0	0	0	0	0	0	0	0	0	0
AT1G08300	1.03904	1.62049	1.56551	1.73358	1.86082	2.89425	2.4887	1.54441	8.32294	10.3051	9.69239	7.156	1.14668	0.825744	0.788907	1.23687	0.782729	1.23636	1.25978	1.23451	1.8097	0.676369	1.49657	1.20058	3.41526	2.40031	3.28442	4.53976	0.977475	1.77166	1.52682	0.856026
AT1G08303	0	0	0	0	0	0	0	0	0	0	0	0	0	0	0	0	0	0	0	0	0	0	0	0	0	0	0	0	0	0	0	0
AT1G08307	0	0.001285	0	0	0	0	0	0	0	0	0	0	0	0	0.02095	0	0	0	0	0	0	0	0	0	0	0	0	0	0	0.054644	0	0
AT1G08310	1.0775	0.898472	0.984962	1.20522	0.383992	0.343226	0.092658	0.097647	0.629759	0	0.455829	0.92565	4.8337	9.42154	3.48227	5.92948	1.06209	0.938905	1.03448	0.547529	0.00087	0	0.376147	1.28649	0.185181	0	0.288968	0.442569	4.00848	5.64137	3.19002	4.00026
AT1G08313	0	0	0	0	0	0	0	0	0	0	0	0	0	0	0	0	0	0	0	0	0	0	0	0	0	0	0	0	0	0	0	0
AT1G08315	11.7047	6.7907	11.242	6.40019	12.0205	7.7715	9.4198	8.68289	12.9736	7.53259	12.4773	4.88569	8.22563	8.79846	7.44075	6.24311	8.50269	7.86685	8.29785	6.3804	8.12338	6.57432	8.94715	6.82213	1.7858	3.39383	2.77305	5.53187	8.31109	8.24498	6.84197	8.76076
AT1G08317	7.5283	7.91059	9.53663	9.53394	12.834	8.12954	3.78228	5.40426	23.9772	22.2526	30.3775	33.7166	11.617	8.91786	11.5242	11.984	11.706	11.8582	11.9921	6.64344	8.11162	5.83545	10.0399	4.85914	36.6233	55.731	39.0842	39.7287	10.1123	13.12	10.8658	10.9514
AT1G08320	2.67867	1.66831	1.7481	1.54143	1.78411	0.964505	1.30441	0.967039	0.606789	0.271999	0.386795	0	2.34925	1.12763	1.57661	2.28685	4.3683	6.33203	5.1699	3.17609	1.99583	1.07151	1.1505	1.42718	0.144068	0.374229	0	0.214933	1.04774	0.875409	2.62019	3.33368
AT1G08323	0.39583	0.116536	0.296172	0.18924	0.047279	0	1.19633	0.476987	1.34647	0	0.097595	0.249956	0.077717	0.076673	0	0.125402	0.735421	0.127095	0.685374	0.575726	0.214559	0.464374	0.287855	0	0.267727	0	0	0	0	0.129936	0.131495	0.232381
AT1G08327	0	0	0	0	0	0	0	0	0	0	0	0	0	0	0	0	0	0	0	0	0	0	0	0	0	0	0.644601	0	0	0	0	0
AT1G08333	0	0	0	1.72776	0	0	0	0.708004	1.20716	0	1.12152	1.94001	0.526771	0.261187	0	1.20956	0	0.11099	0.381606	0.987074	0	0	1.29343	0.438071	0	1.08889	0	0	0	0	0.795044	0.929655
AT1G08337	0	0	0	0	0	0	0	0	0	0	0	0	0	0	0	0	0	0	0	0	0	0	0	0	0	0	0	0	0	0	0	0
AT1G08340	1.96723	1.05314	1.10488	1.30652	1.2094	0.725139	1.04579	1.04594	0.767247	0.55879	0.752825	0.624561	1.43233	1.17959	1.23998	1.62388	4.94937	3.08465	3.4371	2.92184	0.742114	0.42715	0.785777	0.728329	1.04025	0.52167	0.641807	0.696833	0.447232	0.77452	1.20839	1.49198
AT1G08343	0	0	0	0	0	0	0	0	0	0	0	0	0	0	0	0	0	0	0	0	0	0	0	0	0	0	0	0	0	0	0	0
AT1G08347	0	0	0	0	0	0	0	0	0	0	0	0	0	0	0	0	0	0	0	0	0	0	0	0	0	0	0	0	0	0	0	0
AT1G08350	3.46747	2.69779	3.3394	4.28547	1.40615	0.703397	2.33425	0.669521	7.10274	3.73273	5.88095	5.83446	3.27352	4.6205	3.49645	4.24891	3.06979	3.46725	2.32748	3.46279	1.13105	1.33705	0.907823	1.66346	0.781801	0.356812	0.14331	0.636815	3.58278	3.85785	3.41666	4.80574
AT1G08353	0	0	0	0	0	0	0	0	0	0	0	0	0	0	0	0	0	0	0	0	0	0	0	0	0	0	0	0	0	0	0	0
AT1G08357	0	0	0	0	0	0	0	0	0	0	0	0	0	0	0	0	0	0	0	0	0	0	0	0	0	0	0	0	0	0	0	0
AT1G08360	112.784	87.3902	101.463	105.908	98.8425	83.4238	92.0991	85.1677	184.693	231.921	188.989	280.227	128.304	115.05	118.436	127.466	134.9	127.587	140.827	160.248	113.476	103.544	102.029	101.499	242.115	289.107	231.681	266.108	144.343	150.991	150.458	154.269
AT1G08363	0	0	0	0	0	0	0	0	0	0	0	0	0	0	0	0	0	0	0	0	0	0	0	0	0	0	0	0	0	0	0	0
AT1G08367	0	0	0	0	0	0	0	0	0	0	0	0	0	0	0	0	0	0	0	0	0	0	0	0	0	0	0	0	0	0	0	0
AT1G08370	12.1362	12.0801	13.051	13.4211	9.1316	8.88528	9.98026	8.57618	24.6344	24.2921	21.1862	14.4838	13.3894	14.0211	13.4125	13.8648	11.3404	10.1462	13.4697	14.0815	7.19285	9.25477	9.25638	8.13921	21.3138	24.7435	23.6279	23.1567	13.6358	13.197	13.8928	13.1161
AT1G08377	0	0	0	0	0	0	0	0	0	0	0	0	0	0	0	0	0	0	0	0	0	0	0	0	0	0	0	0	0	0	0	0
AT1G08380	3185.97	3708.6	3628.01	3312.47	2305.57	2382.27	2294.31	2303.89	140.292	196.786	144.401	139.814	2717.4	2858.58	2793.95	2465.9	2669.01	3130.12	2964.33	2934.73	2642.12	2799.24	2665.25	2853.61	781.564	820.284	704.771	747.785	2397.68	2225.58	2199.5	2004.91
AT1G08383	0	0	0	0	0	0	0	0	0	0	0	0	0	0	0	0	0	0	0	0	0	0	0	0	0	0	0	0	0	0	0	0
AT1G08387	0.212015	0.065032	0.1486	0.134722	0	0	0	0.084399	0.139096	0.020447	0.020305	0.049582	0.132704	0.09047	0.157091	0.069018	0.038007	0.08099	0.28216	0	0	0	0.026382	0	0	0.033351	0	0	0.430686	0.123041	0.234977	0.302893
AT1G08390	9.23916	6.81617	8.46358	8.47978	7.02895	5.54069	10.0582	7.5953	2.01654	1.56071	3.58319	3.73879	8.54545	9.73848	7.32109	7.18329	8.96638	8.13102	6.49564	9.71142	6.96239	7.97825	7.48186	8.1247	0.886106	0.667867	0.561383	1.56717	7.91798	8.2355	7.15521	5.69072
AT1G08393	0	0	0.322261	0	0	0	0	0	0	0	0	0	0	0	0	0	0.477874	0.022742	0.332899	0	0	0	0	0.277392	0	0	0	0	0.35305	0	0.86608	0
AT1G08397	0	0	0	0	0	0	0	0	0	0	0	0	0	0	0	0	0	0	0	0	0	0	0	0	0	0	0	0	0	0	0	0
AT1G08400	1.96899	1.86271	1.89497	1.81878	0.980884	0.870182	1.09698	1.14908	5.78071	6.25367	5.20045	5.39985	1.86538	1.76518	2.19036	1.82615	2.04588	2.10423	2.47558	1.19085	0.542113	1.32994	0.882175	1.2552	0.97378	1.00615	0.864336	0.985792	1.7245	2.23052	2.13398	2.13107
AT1G08403	0	0	0	0	0	0	0	0	0	0	0	0	0	0	0	0	0	0	0	0	0	0	0	0	0	0	0	0	0	0	0	0
AT1G08410	5.53681	4.795	5.37367	4.97893	6.27699	4.6376	5.94851	5.7803	13.7468	12.3623	16.5384	16.2996	6.4993	5.81293	6.08749	6.87129	5.79137	5.78532	5.9043	5.93858	4.01833	4.03843	4.44605	4.38769	8.48652	9.15499	9.53125	8.8577	6.69944	7.55982	6.84329	7.07179
AT1G08413	0.02939	0	0	0	0	0	0	0	0	0	0	0	0	0	0	0	0	0.582767	0.602182	0.190893	0	0	0	0	0	0	0	0	0.522556	0	0	0
AT1G08417	0	0	0	0	0	0	0	0	0	0	0	0	0	0	0	0	0	0	0	0	0	0	0	0	0	0	0	0	0	0	0	0
AT1G08420	11.3132	12.5985	10.6623	11.4828	5.62328	5.43176	5.28708	5.38252	18.1125	9.20855	20.6609	9.47404	10.5793	10.5226	11.2156	12.3184	12.1792	11.4584	10.4965	9.57435	5.33231	6.14052	5.20541	5.37274	8.42566	5.03122	6.41026	8.41337	11.0333	10.1624	10.0223	10.6414
AT1G08427	0.060976	0.06751	0.618022	0.676894	1.21378	0.028957	0.03168	0.031634	2.08719	2.44033	1.01824	1.95449	0.24819	1.07082	0.49961	1.68355	1.26012	0.463848	1.15099	1.5626	0.191971	1.40354	0.028076	0.152637	0.044354	0.056916	0.044509	0	0.036829	0.387517	0.886449	0.457106
AT1G08430	4.26694	3.49117	3.70214	2.25181	1.24986	1.34775	1.52435	0.832977	3.80673	1.81204	3.96821	2.91116	5.63028	2.75716	3.1271	4.26273	6.96178	5.2231	8.0115	3.04316	0.480133	0.543327	0.732421	0.669436	0.192508	0.727082	0.445074	0.796236	3.69896	4.54286	3.26419	4.78898
AT1G08433	0	0	0	0	0	0	0	0	0	0	0	0	0	0	0	0	0	0	0	0	0	0	0	0	0	0	0	0	0	0	0	0
AT1G08437	0.601125	0	0	0	0	0	0	0	0	0	0	0	0	0	0	0	0	0.126062	0	0	0	0	0	0	0	0	0	0	0	0	0	0
AT1G08440	0	0	0	0	0	0	0	0	0	0	0.296564	0.310665	0	0	0	0	0	0	0	0	0	0	0	0	0	0	0	0	0	0	0.07135	0
AT1G08443	0	0	0	0.854993	0	0	0	0	0	0	0	0	0	0	0.346699	0	0	0.534668	0	0	0	0	0	0	0	0	0	0	0	0	0	0
AT1G08447	0	0	0	0	0	0	0	0	0	0	0	0	0	0	0	0	0	0	0	0	0	0	0	0	0	0	0	0	0	0	0	0
AT1G08450	24.7448	22.9051	20.9422	19.2981	16.2449	15.0883	15.1201	15.1982	38.6649	29.6067	45.3448	40.8537	32.7	28.5946	31.8212	30.577	26.1169	26.0071	23.511	23.845	14.8831	14.9214	15.0623	13.7616	17.9575	14.223	18.2365	19.0881	29.3035	29.8491	29.7335	28.4579
AT1G08453	0	0	0	0	0	0	0	0	0	0	0	0.451313	0	0	0	0	0	0	0	0	0	0	0	0	0.864022	0	0.065276	0	0	0	0	0
AT1G08457	0	0	0	0.233287	0	0	0	0	0	4.0034	0.436021	0	0	0	0	0	0	0.840761	0	0	0	0	0	0	0	0	0	0	0	0	0	0
AT1G08460	9.49157	8.0306	9.329	9.85819	17.7472	16.8188	15.8114	14.8944	32.1561	21.7939	30.0467	24.013	13.7593	15.7313	14.9272	14.4453	9.87906	8.35238	8.02409	8.89719	21.3543	18.8112	19.5141	18.9371	16.0639	16.9833	16.4301	16.1586	14.0724	11.9578	13.7345	12.7852
AT1G08463	0	0	0	0	0	0	0	0	0.731481	3.43111	0.529444	0.668697	0	0.893152	0	0.208316	0	0.144602	0	0.375719	0	0	0	0	0.651084	0.173657	0	0	0	0	0.535647	0.255698
AT1G08465	8.51671	9.07401	12.269	8.49553	9.63884	5.93423	7.22099	5.55069	3.26685	4.73712	5.06217	4.28589	11.9329	8.64833	11.0138	8.28702	8.09861	9.88524	7.67836	4.56257	6.45919	8.57299	6.06244	7.22072	5.16744	4.21314	3.70394	4.57106	8.82934	11.1353	10.0215	8.65324
AT1G08470	7.08508	6.10485	7.06964	6.43992	4.93458	4.72009	6.52512	3.69381	5.7553	3.2031	4.5046	2.80438	6.37171	7.00357	7.44724	7.9933	9.77807	7.72743	8.39928	7.76859	5.85074	4.004	4.57122	5.59365	2.84899	1.5708	1.37742	2.93863	7.1294	6.20706	3.91252	8.70918
AT1G08473	0	0	0	0	0	0	0	0	0	0	0	0	0	0.555801	0	0	0	0	0	0	0	0	0	0	0	0	0	0	0	0	0	0
AT1G08477	20.4828	16.7126	30.5208	14.1536	16.5786	22.1985	15.9201	13.9315	38.7475	51.051	42.5534	51.8814	29.586	26.2521	24.0671	30.7796	41.8233	20.2013	33.6494	27.4503	16.5136	19.3271	23.6171	15.5444	53.786	46.5915	45.5218	39.9459	42.4091	31.9971	46.6222	37.0735
AT1G08480	40.9294	31.982	35.0721	33.1122	24.3623	28.6172	31.9837	26.8625	50.9972	73.4503	50.9277	86.4248	52.4553	53.4997	51.4164	54.58	51.3183	42.6765	59.2723	45.4381	36.8577	30.9324	32.1752	30.2989	65.5525	88.7135	59.9867	67.3837	67.29	71.5738	73.2682	72.7039
AT1G08483	0	0	0	0	0	0	0	0	0	0	0	0	0	0	0	0	0	0	0	0	0	0	0	0	0	0	0	0	0	0	0	0
AT1G08487	0	0	0	0	0	0	0	0	0	0	0	0	0	0	0	0	0	0	0	0	0	0	0	0	0	0	0	0	0	0	0	0
AT1G08490	19.1805	21.2181	19.3045	23.0259	14.0549	14.8928	17.5515	15.7407	32.0973	33.8559	31.8481	29.1657	21.6445	20.8164	18.4795	24.2535	22.6364	25.9128	23.2681	20.3022	16.8097	17.0651	17.1839	17.8363	26.9689	28.8449	31.0099	37.1893	21.4094	20.9547	20.9392	22.6943
AT1G08493	0	0	0	0	0	0	0	0	0	0	0	0	0	0	0	0	0	0	0	0	0	0	0	0	0	0	0	0	0	0	0	0
AT1G08497	0	0	0	0	0	0	0	0	0	0	0	0	0	0	0	0	0	0	0	0	0	0	0	0	0	0	0	0	0	0	0	0
AT1G08500	3.43952	2.80648	2.36509	1.38986	0.853603	1.42355	1.6053	1.7713	1.10568	1.22577	0.709076	1.79883	3.99507	3.85677	2.82041	2.42075	4.19852	5.18315	4.66105	3.06593	1.01143	0.689913	0.616819	1.29342	1.93408	5.56688	2.16438	1.88016	2.77368	3.58995	2.54798	4.09579
AT1G08503	0	0	0	0	0	0	0	0	0	0	0	0	0	0	0	0	0	0	0	0	0	0	0	0	0	0	0	0	0	0	0	0
AT1G08507	1.18047	0.555336	0.376372	0	0	0	0	0	0	0	0	0	0.512724	0.49071	0.729926	1.11447	1.44027	0	0.618315	0	0	0.564949	1.20736	0	0	0	0	0	2.00979	0	0.647674	0.802531
AT1G08510	37.5035	41.3439	43.443	38.6174	18.714	17.5524	18.0414	17.6723	28.3686	15.9628	27.0931	16.9376	30.3011	27.0842	29.2462	34.0643	43.3267	37.2397	38.4941	31.0311	17.1628	15.2952	13.0143	17.2468	15.7135	15.233	13.0061	13.1567	35.2368	33.947	30.3456	34.7612
AT1G08513	0.627444	0.875066	0.854056	0.510718	0.135769	0.317242	0.366185	0.539545	5.92791	8.76811	6.07637	8.18835	0.515505	1.19727	0.982953	0.459106	0.537714	1.09434	0.9201	0.493449	0.278036	0.236224	1.08966	0.636652	2.46522	2.53641	0.978149	2.60761	0.334542	0.523321	0.676578	0.634319
AT1G08517	0	0	0	0	0	0	0	0	0	0	0.453196	0	0	0	0	0	0	0	0	0	0	0	0	0	0	0	0	0	0	0	0	0
AT1G08520	71.0592	79.2249	73.3831	74.8634	44.8453	39.8013	49.3722	45.4469	19.2894	13.2058	21.2178	15.96	80.8506	71.9553	79.7107	70.9113	64.3366	72.8722	61.0818	63.4055	50.7399	47.1702	47.2019	48.9238	10.4509	7.9326	9.84351	11.9691	75.7047	76.7466	71.5919	78.2485
AT1G08523	0	0	0	0	0	0	0	0	0	0	0	0	0	0	0	0	0	0	0	0	0	0	0	0	0	0	0	0	0	0	0	0
AT1G08530	5.65733	4.03675	3.35613	6.19787	5.0582	2.47273	3.16798	3.01613	2.47179	2.87736	2.65244	1.12021	5.55817	6.31573	7.10862	9.66726	6.36547	8.68743	5.98284	6.64623	4.20003	2.75009	5.58335	4.86014	1.04615	0.746869	0.589668	1.46587	8.94265	6.66799	6.60996	7.30795
AT1G08533	0	0	0	0	0	0	0	0	0.157231	0	0	0.146523	0.040872	0	0	0.354166	0	0	0	0	0	0	0	0	0	0	0.555273	0.50577	0	0.051644	0.184355	0
AT1G08537	0.458497	0.493382	1.00105	1.55817	0	0.024402	0.009497	0.907545	0.304236	0	0.801044	0.12568	1.09785	0.826486	0.470371	0.804684	1.28462	0.614804	0.419198	0.828712	0	0	0	0	0	0.347408	0	0	1.88353	0.909576	2.22802	1.2005
AT1G08540	45.3655	43.9189	41.9411	46.4988	25.6148	23.5074	26.4451	25.608	14.1882	8.86926	16.6984	12.4922	50.3525	38.6196	45.1012	48.1086	41.2266	46.7838	44.0095	41.839	29.4186	32.3707	24.9899	28.4384	5.3025	4.22141	6.0427	6.23461	42.0877	40.4635	38.9816	41.8749
AT1G08543	2.89819	2.9438	3.02156	2.87789	1.84748	3.00189	1.65575	2.03408	2.04083	0.018132	1.20199	0.739107	2.33343	2.44517	2.57613	4.06601	2.24063	5.21111	2.92995	2.55416	4.36817	3.13086	3.71074	4.14027	0.391216	0.666588	1.97813	1.15405	3.98038	1.93337	4.21377	3.21542
AT1G08547	1.42021	3.79228	2.8874	3.82237	0.205875	0.496724	0.349376	0	1.83538	0	2.36476	0	4.79858	4.46858	5.96602	4.95627	1.31948	1.10885	2.48573	6.90801	0.098048	0	0.17354	0.195923	0	0	0.220423	1.6534	2.6624	3.44225	4.48398	1.70333
AT1G08550	70.9407	77.7585	68.9052	70.7924	41.7405	40.3491	41.1499	39.1313	15.2971	13.129	12.8604	16.3311	76.7912	81.259	69.8022	72.2215	48.4481	53.6413	55.8837	58.859	38.0104	36.627	36.9426	43.195	8.17712	8.46515	10.0354	7.09319	51.196	48.9236	46.1667	50.2073
AT1G08553	0	0.002048	0	0	0	0	0	0	0	0	0	0	0	0	0	0	0	0	0	0	0	0	0	0	0	0.425825	0	0	0	0	0	0
AT1G08557	0.179173	0	0.31923	0.027426	0.749779	0.259749	0.559048	0.399269	0.166954	0.076502	0.903092	0.311616	0.321464	0.187371	0	0.075389	0.197015	0	0	0	0	0.182879	0	0.357735	0.921569	0.174839	1.05298	0.854763	0.022326	0.261573	0.475408	0.946505
AT1G08560	24.7463	15.2425	17.1643	20.6294	11.3281	12.959	12.8144	15.778	1.86195	2.00458	1.85741	3.63764	21.708	17.008	17.3007	22.2847	29.764	21.7928	26.1961	30.3918	18.6962	13.1329	14.3139	15.0986	7.0452	5.61498	9.18893	5.74953	27.4087	29.0228	27.7879	30.0006
AT1G08563	0	0	0	0.745103	0	0	0	0	0.503783	0	0	0	0.142142	0.148513	0.428896	0.506721	0.100055	0.637982	0.294397	0.55349	0	0	0	0	0.25568	0	0	0	0	0	1.34188	0.621546
AT1G08567	0.536364	0.066798	0	0	0	0	0	0	0	0	0.571535	0	0	0	0	0	0.058825	0	0	0	0.001815	0	0	0	0	0	0	0	0.373871	1.04359	0	0
AT1G08570	26.5349	23.1153	21.5367	23.9874	92.6775	95.3879	90.5085	90.5742	18.3846	13.4227	17.0487	17.5246	27.1106	26.7344	27.4164	26.8562	31.1213	31.3653	26.1849	35.5656	55.2293	61.2056	58.5505	60.6882	14.1769	16.5544	21.2247	13.3628	25.9521	32.5548	31.5636	29.2234
AT1G08573	0	0	0	0	0	0	0	0	0	0	0	0	0	0	0	0	0	0	0	0	0	0	0	0	0	0	0	0	0	0	0	0
AT1G08577	3e-06	0	2e-06	1.9e-05	0	0	0	0	0.221282	0	0.020269	0	8e-06	5e-06	7.4e-05	2.1e-05	3e-06	0.001541	0	0	0	4e-06	0	1e-06	0	0	0	0	5e-06	3e-06	9e-06	8e-06
AT1G08580	17.4199	17.8533	19.7239	17.8488	10.0817	5.84561	7.37956	6.10944	25.8743	43.6081	27.3176	27.3435	22.1674	22.4901	19.1145	29.9732	21.3046	21.8595	17.585	23.8727	9.90434	8.96695	8.71785	8.21894	21.9172	25.9364	21.0257	19.2957	30.5168	25.6119	27.5601	34.2097
AT1G08583	0	0	0	0	0	0	0	0	0.229787	0	0	0	0	0	0	0	0	0.001666	0.002394	0	0	0	0	0	0	0	0	0.001933	0	0	0.0005	0
AT1G08587	0	0	0	0	0	0	0	0	0	0	0	0	0	0	0	0	0	0	0	0	0	0	0	0	0	0	0	0	0	0	0	0
AT1G08590	1.87315	1.53876	1.65082	1.83714	0.884001	1.02571	1.15716	0.916243	2.49424	0.510897	2.23319	0.940805	1.79555	1.68037	1.89018	2.36486	3.93347	2.6088	3.21104	2.42049	0.862167	0.640306	0.499048	0.633784	0.385859	0.280351	0.537449	0.403552	1.46789	1.59371	1.6005	2.95264
AT1G08592	1.99379	1.15601	1.09226	1.90585	1.07049	0.889637	0.67186	0.616707	2.67681	0.655988	3.48206	1.82864	3.04571	1.66406	2.0766	2.32837	3.97003	3.11601	3.34144	2.21925	0.897288	0.901456	0.978831	1.09336	0.246771	0.11582	0.32185	0.245196	2.37039	1.60883	1.49769	2.05771
AT1G08597	1.81742	0.737065	0.638393	1.59098	0.504903	0.674875	0.049397	0.122877	1.56773	0	0.475623	0	0.966621	0.377398	0.824425	0.945704	1.71652	1.01708	1.15204	0.529182	0.085548	0.327249	0	0.545036	0	0	0.09491	0.174119	1.31796	0.588663	0.534227	2.0977
AT1G08600	3.56221	3.42136	3.40812	4.05068	1.48773	1.84554	1.0808	1.3954	11.581	4.42934	12.1886	5.50473	3.44341	2.80522	2.93086	4.36418	4.62934	4.26723	4.40278	2.94784	1.01698	1.79097	1.91799	2.01647	2.51272	1.56315	2.35827	2.80794	3.55346	2.9763	3.50568	3.76725
AT1G08603	0	0	0	0	0	0	0	0	0	0	0	0	0	0	0	0	0	0	0	0	0	0	0	0	0	0	0	0.013769	0	0	0	0
AT1G08607	1.4e-05	0	0	0	0	0	0	0	0.027057	0.000443	2.8e-05	0.714164	0	0	0	0	0	0	0	9e-05	0	0	0	0	0.580255	0	0	0.095904	0	0	0.000253	0
AT1G08610	1.81431	2.35209	1.72435	2.38942	1.72364	0.953799	0.772504	1.16329	7.61249	6.35621	9.26252	8.04802	2.66128	2.43525	3.58561	3.02589	2.73461	2.20026	2.30245	2.71417	0.978203	0.771277	0.887465	1.18881	1.02347	1.90647	0.726717	1.57261	2.73493	2.35953	3.91848	3.85689
AT1G08613	0	0	0	0	0	0	0	0	0	0	0	0	0	0	0	0	0	0	0	0	0	0	0	0	0	0	0	0	0	0	0	0
AT1G08620	3.97364	4.30458	3.88634	4.21965	1.56045	1.42552	1.10881	2.09107	1.23885	0.516719	1.89376	0.484165	4.99245	4.22961	4.09796	5.24749	4.59383	3.04076	3.48613	2.64635	1.30886	1.63373	1.8594	2.07073	0.12507	0.312268	0.108121	0.24314	4.43014	4.09313	4.01202	5.16078
AT1G08623	0	0	0	0	0	0	0	0	0	0	0	0	0	0	0	0	0	0	0	0	0	0	0	0	0	0	0	0	0	0	0	0
AT1G08627	0	0	0	0	0	0	0	0	0	0	0	0	0	0	0	0	0	0	0	0	0	0	0	0	0	0	0	0	0	0	0	0
AT1G08630	2.71263	7.24054	6.06875	5.29661	0.395139	1.00398	1.25297	0.729632	0.639722	0.735283	0	0.24786	1.49933	2.53517	3.08283	3.32986	1.06404	0.465645	2.40325	0.943833	0.453425	0.869871	0.473037	0.154314	0	0	0	0.088446	1.09043	0.981377	0.984961	0.343548
AT1G08633	0	1.88047	0	3.83627	0.008022	0.21758	2.09708	0.076129	0.227972	0	0.372279	0	1.45233	0	0.003999	0.086997	0.044057	0.019854	0.021597	0.016234	0.586847	0.120244	1.75098	0	0.832179	0	0.798099	0.447822	0.00659	2.34228	0.006642	0.019189
AT1G08637	0	0	0	0	0	0	0	0	0	0	0	0	0	0	0	0	0	0	0	0	0	0	0	0	0	0	0	0	0	0	0	0
AT1G08640	30.4938	24.4254	28.9924	29.897	19.0401	16.883	21.6184	19.5715	57.2361	56.068	56.514	53.6143	35.3532	38.9192	37.7618	38.7606	35.8502	32.5798	33.4451	29.4365	21.9135	22.4411	21.4523	21.5865	35.6324	35.7631	29.1882	42.1706	37.712	39.5137	35.8331	42.0168
AT1G08643	0	0	0	0.384597	0	0	0	0	0	0	0	0	0	0	0	0	0	0	0	0	0	0	0	0	0	0	0	0	0	0	0	0.590971
AT1G08645	10.7008	10.8228	12.4006	11.4712	14.5835	12.8484	11.4048	14.9551	3.88347	1.17619	4.36261	1.85339	16.0097	18.4075	19.4986	13.7487	10.9043	12.4415	10.5366	9.96196	20.2551	22.755	22.6405	23.8567	3.99545	2.03184	4.0893	5.98014	13.6107	11.872	8.38831	15.8188
AT1G08647	0.074199	0.079286	0.130396	0.121611	0.015503	0.03604	0.056005	0.038909	0.117403	1.87259	0.306092	0.745525	0.095998	0.18224	0.092386	0.076731	0.083832	0.429351	0.063947	0.378774	0.051315	0.054341	0.252955	0.030106	0.199029	0.474489	0.09813	0.049591	0.027819	0.103153	0.277553	0.021643
AT1G08650	27.3368	33.2999	39.3859	34.4742	36.7246	35.4449	32.4765	35.4558	12.1836	10.1616	15.3826	8.53763	44.5703	56.9885	37.6392	47.337	26.9792	28.1777	27.9374	24.4204	58.9674	59.7648	61.0216	54.549	8.67741	10.1072	10.9787	12.6413	30.3225	28.8592	23.8543	28.9015
AT1G08653	0	0	0	0	0	0	0	0	0	0	0	0	0	0	0	0	0	0	0	0	0	0	0	0	0	0	0	0	0	0	0	0
AT1G08657	14.7713	17.505	16.8854	13.9888	14.5812	13.9388	13.5168	10.2921	39.8434	62.5368	49.9221	81.5844	27.0854	20.5896	18.9747	22.8607	30.2562	20.7867	25.9818	22.2206	15.8612	7.99834	13.6926	12.2144	49.8097	85.1684	49.8183	48.6027	23.1944	27.063	21.4112	24.3881
AT1G08660	10.8947	11.7706	11.5908	11.6938	8.03946	7.24181	7.72132	8.39561	15.6433	13.1481	13.5915	13.6074	11.2338	14.8875	14.3889	16.7121	9.71011	10.729	11.1043	10.0469	7.53208	9.73975	9.23145	7.68527	10.3	9.37527	8.93349	8.90064	10.3441	12.1839	13.9834	13.0893
AT1G08663	0.034313	0	0.02005	0	0	0	0	0	0	0	0.191163	0.509855	0	0	0	0.091318	0.000427	0.036214	0	0	0	0	0.211629	0	0	0	0	0	0	0.152386	0	0
AT1G08667	0.87234	0.929049	1.48121	1.74287	1.20015	0.9413	0.805596	0.541429	1.21053	0	0.615823	0.016887	1.0464	0.924783	0.715203	1.89944	0.269465	0.69088	1.67052	0.375179	0.282788	0.372989	1.14526	1.50362	0.459198	0.378853	0.451659	0.261649	1.36892	0.878292	1.0337	1.1627
AT1G08670	0.378604	0.261459	0.731993	0.573989	0	0	0.161989	0	0.662172	0	0	0.295331	0.374527	0	0.45771	0.172704	1.86563	2.34259	1.21829	1.39068	0.175425	0.213874	0	0	0	0.109206	0.301252	0	0	0.493043	0.58168	0.44065
AT1G08673	0	0	0	0	0	0	0	0	0	0	0	0	0	0	0	0	0	0	0	0	0	0	0	0	0	0	0	0	0	0	0	0
AT1G08677	0	0	0	0	0	0	0	0	0	0	0	0	0	0	0	0	0	0	0	0	0	0	0	0	0	0	0	0	0	0	0	0
AT1G08680	9.09979	11.5723	11.463	10.4019	4.12025	4.46967	3.85835	5.26771	11.0643	9.17231	14.2648	8.42077	9.90489	10.2056	9.36334	12.1923	9.58258	10.7355	10.9152	7.05958	5.04674	5.3139	6.91163	5.04629	2.44141	1.76687	1.91155	2.81264	10.8523	9.58448	10.381	11.8753
AT1G08683	0	0	0	0	0	0	0	0	0	0	0	0	0	0	0	0	0	0	0	0.17504	0	0	0	0	0	0	0	0	0	0	0	0
AT1G08695	0	0	0	0	0	0	0	0	0	0	0	0	0	0	0	0	0	0	0	0	0	0	0	0	0	0.046515	0	0	0	0	0	0
AT1G08697	0.429064	0.474723	0	0.077244	0	0	0	0	0	0	0	0	0.782926	0.609255	0.48644	1.02636	1.28092	0	0.79298	0.605635	0	0	0	0	0.084814	0	0	0	0	0	0	0
AT1G08700	13.2976	11.2465	10.8321	12.1714	4.8732	5.99043	7.75349	5.92014	71.9843	63.0606	65.918	67.7671	12.0233	12.7314	11.398	11.5742	10.4777	14.3539	13.0641	13.0432	7.4762	8.25165	8.86619	7.63525	44.6699	41.3656	40.3386	43.4762	13.5501	13.7077	15.4461	14.0209
AT1G08703	0	0	0	0	0	0	0	0	0	0	0	0	0	0	0	0	0	0	0	0	0	0	0	0	0	0	0	0	0	0.061313	0	0.120012
AT1G08707	0.805072	0.598862	0.49575	0.348021	0.917631	1.94089	0.994594	2.5798	11.0629	5.07122	6.97494	9.47644	1.54998	1.31174	0	1.0422	0.641618	0.673103	0.780284	0.768761	1.70261	0.265997	1.33298	0.616457	1.07365	8.50433	2.51956	0.582609	0.961235	0.453141	0	0.067101
AT1G08710	3.44458	3.68094	2.55249	5.18781	2.24836	1.51388	1.96174	1.91322	15.9893	11.0549	13.7675	11.723	3.62831	6.00888	5.6253	6.78508	4.63255	3.83301	4.383	4.32874	4.29286	3.20253	2.59581	2.13507	9.11124	8.1441	6.0842	10.9905	6.00509	6.43443	6.19018	5.27172
AT1G08713	0.264693	0	0	0.489711	0.046494	0.544294	0.554984	0.733779	0.378545	0.075829	0.435696	0.011162	0.178751	0.080819	0.042016	0	0	0	0.10195	0.009164	0.028304	0.110358	0	0	0.07293	0.443513	0.156321	0.124371	0	0	0	0
AT1G08717	0	0	0	0	0	0	0	0	0	0	0	0	0	0	0	0	0	0	0	0	0	0	0	0	0	0	0	0	0	0	0	0
AT1G08720	4.12216	5.81956	5.46434	5.85596	3.0179	3.83393	4.32248	5.23161	6.03084	6.46037	8.05745	4.44214	6.09999	5.66137	5.01932	5.20431	4.41049	5.41606	5.78094	4.12159	3.72966	3.55569	3.94982	4.43181	6.57048	4.28835	5.02407	7.76312	5.74589	5.54108	4.93529	4.87971
AT1G08723	0.30877	0.702768	1.12019	1.05949	0.780133	0.069845	0.058863	0.357635	1.30989	0	2.27399	0.06716	0.679765	0.465698	1.00989	0.979958	0.176957	0.413957	0.707977	0.589302	0.754543	0.663782	0.460565	0.44058	1.23647	0.074149	1.12884	0.817231	0.996955	0.260976	1.21094	0.577089
AT1G08727	4.86162	7.29777	8.89715	3.3746	3.28755	1.555	4.14645	3.55628	5.36998	26.0459	6.6084	9.52032	4.56833	4.93351	6.62754	6.59794	4.98722	4.8511	4.97957	8.78848	2.86347	2.23296	3.35766	4.8161	3.68234	6.15012	2.26953	2.40954	7.43349	5.21621	4.30041	2.87738
AT1G08730	0.143247	0.115477	0.069956	0.155218	0.133253	0.040484	0.071497	0.06029	0.036485	0.141613	0.2476	0.068582	0.349785	0.030133	0	0.098237	0.179484	0.252577	0	0	0	0.030509	0.062176	0	0	0	0.03327	0.062768	0.062085	0.13252	0.076566	0
AT1G08733	0.009309	0.003046	0	0.003444	0.005534	0.025343	0.004478	0.001528	0.004547	0	0.323482	0.267146	0.004615	0.37123	0.020626	0	0.004749	0.089812	0.017029	0.003705	0.026274	0.007795	0.004711	0.0056	0.004194	0.255878	0.013782	0.006379	0.006851	0	0.150546	0.009355
AT1G08737	0	0	0	0	0	0	0	0	0	0	0	0	0	0	0.322469	0.025875	0	0	0	0	0	0	0	0	0	0	0	0	0.283729	0.61806	0	0
AT1G08743	0	0	0	0	0	0	0	0	0	0	0	0	0	0	0	0	0	0	0	0	0	0	0	0	1.78607	0	0	0	0.243347	0	0	0
AT1G08747	22.5104	24.8091	35.6353	29.4632	15.6174	22.9256	27.1007	14.0211	9.31265	9.55377	2.77973	6.10752	22.3846	31.3547	18.5625	25.1915	22.5135	20.6585	22.7208	26.0927	27.161	17.9474	24.553	19.1736	22.1653	26.8044	15.0042	15.647	15.743	19.804	17.8253	15.1531
AT1G08750	5.34565	3.90766	4.92389	4.23487	2.07064	2.06231	1.79764	1.42758	5.91757	4.48364	5.79799	3.41946	4.53413	4.79174	5.01922	4.60107	5.21979	4.28037	4.55159	4.76984	2.04818	2.14347	2.35699	2.2862	1.0183	0.833357	1.04106	1.71988	5.35308	5.34162	5.15748	4.19116
AT1G08753	8.23457	8.35644	6.40738	6.78647	0.661151	3.05581	3.1337	0.510365	0.592222	1.28246	0.020137	2.91263	8.03661	5.63348	8.50071	9.40758	3.64252	8.91248	3.16816	3.95543	8.75814	1.98864	1.90342	3.1734	0.123868	1.20662	0.602605	0	8.75822	7.10858	7.08196	5.95404
AT1G08757	0.882342	1.45754	2.17362	1.19809	1.45456	0	0	0.736172	0	0	0	0	0.511858	0.427724	0.616529	0.152386	0.863692	0.966717	1.24949	2.90943	0.167436	0.157175	0.249025	0.846863	0	0	0	0	0.17953	0	0.71749	0.372209
AT1G08760	4.64971	4.21274	4.98853	4.81792	1.72271	1.97432	1.69355	1.8237	6.1968	3.41027	6.96366	3.30807	4.97552	4.73789	4.20911	5.07993	5.00014	4.12475	4.90018	2.90081	2.47962	2.53848	2.19813	2.04659	1.61388	1.20635	1.29121	1.62125	4.48531	5.49214	3.84189	5.09526
AT1G08763	0	0	0	0	0	0	0	0	0	0	0	0	0	0.07214	0	0	0	0	0	0	0	0	0	0	0	0	0	0	0	0	0	0
AT1G08767	0	0	0	0	0	0	0	0	0	0	0	0	0	0	0	0	0	0	0	0	0	0	0	0	0	0	0	0	0	0	0	0
AT1G08770	10.0636	9.71589	9.85434	13.258	3.40787	5.99048	4.26286	6.81494	21.9237	27.4243	21.7574	22.3097	10.6109	9.55077	12.9692	11.2353	10.0716	10.3359	11.8502	15.3514	8.1135	4.7144	4.94176	6.98119	15.0305	23.0668	12.1529	15.8783	10.296	10.7278	10.5956	12.0295
AT1G08773	0	0	0	0	0	0	0	0	0	0	0	0	0	0	0	0	0	0	0	0	0	0	0	0	0	0	0	0	0	0	0	0
AT1G08777	0	0	0	0	0	0	0	0	0	0	0	0	0	0	0	0	0	0	0	0	0	0	0	0	0	0	0	0	0	0	0	0
AT1G08780	17.2228	11.9629	12.9011	14.8295	11.1207	8.20984	15.3534	8.86985	15.6774	14.7929	15.1592	24.4132	15.4169	16.494	13.9791	16.3854	16.9795	15.8309	21.1793	20.4712	10.8713	9.04557	11.8189	10.3051	4.71971	3.7601	4.21751	5.46153	12.8284	19.4336	21.5587	16.4742
AT1G08783	0	0	0	0	0	0	0	0	0	0	0	0	0	0	0	0	0	0	0	0	0	0	0	0	0	0	0	0	0	0	0	0
AT1G08787	0	0	0	0	0	0	0	0	0	0	0	0	0	0	0	0	0	0	0	0	0	0	0	0	0	0	0	0	0	0	0	0
AT1G08790	0	0	0	0	0	0	0	0	0	0	0	0	0	0	0	0	0	0	0	0	0	0	0	0	0	0	0	0	0	0	0	0
AT1G08793	0	0.001008	0	0	0	0	0	0	0	0	0	0.42448	0.003059	0.001617	0.00809	0.000455	0	0.009254	0.001078	0.000157	0.00037	0.002488	0	0.001736	0	0	0	0	0.000359	0.00031	0.000128	0.010807
AT1G08797	1.11528	2.06705	0.628328	1.01211	1.1109	0.406743	0.457162	0.529077	0.192872	0	0.046054	0.510967	0.491335	0.37031	1.28641	1.09713	1.39437	1.19032	0.946906	0.3593	0.896455	0.232439	0.460097	0.485279	0.084032	0.073124	0.077689	0.29171	0.81837	0.373931	1.0923	0.563112
AT1G08800	4.73893	3.08343	3.88482	3.72423	1.02731	1.00161	1.07345	0.81064	1.3544	0.67555	1.39895	0.637049	4.00448	3.85267	5.04719	4.04187	3.24044	4.28045	3.09658	2.65034	0.694384	0.971124	1.01418	1.30202	0.470077	0.362045	0.800635	0.480653	4.23976	4.79459	4.48688	5.30848
AT1G08803	1.73886	1.47716	1.55175	0.24956	0	1.60143	0	0.180319	2.68742	0.757434	1.73673	2.21781	0.443999	1.82279	0.626841	1.56207	1.24932	2.30394	1.64459	3.23155	0.202633	0.575177	0	0.526975	0.964987	0.913448	0.765197	1.39603	0.41466	0.560722	0.29402	2.35647
AT1G08807	0	0	0	0	0	0	0	0	0	0	0	0	0	0	0	0	0	0	0	0	0	0	0	0	0	0	0	0	0	0	0	0
AT1G08810	7.01799	7.3178	7.04144	7.11178	1.10339	2.03889	3.29336	1.88997	6.16846	5.71597	3.36719	6.85014	8.29634	10.5723	7.26758	10.5162	5.13184	6.80443	4.70773	6.69196	0.662421	2.13726	1.37197	3.118	0.501369	0.381117	0.53723	1.57301	6.14287	7.02458	8.02841	6.12129
AT1G08813	0	0	0	0	0	0	0	0	0	0	0	0	0	0	0	0	0	0	0	0.388038	0	0	0	0	0	0	0	0	0	0	0	0
AT1G08817	0	0	0	0	0	0	0	0	0	0	0	0	0	0	0	0	0	0	0	0	0	0	0	0	0	0	0	0	0	0	0	0
AT1G08820	9.45057	10.9284	11.5129	10.5574	8.00748	7.55082	8.92503	6.31311	7.67118	3.38031	6.02505	7.14762	10.6548	14.4543	11.809	13.9981	12.2269	10.3658	12.0708	9.85579	7.0315	7.97215	7.87978	8.73035	3.31263	2.02584	3.05078	2.88298	13.4473	13.4801	15.2239	16.0581
AT1G08823	0	0	0	0	0	0	0	0	0	0	0	0	0	0	0	0	0	0	0	0	0	0	0	0	0	0	0	0	0	0	0	0
AT1G08827	0	0	0	0	0	0	0	0	0	0	0	0	0	0.293312	0	0	0	0	0	0	0	0	0	0	0	0	0	0	0	0	0	0
AT1G08830	343.504	300.866	336.549	312.2	301.372	293.145	286.429	236.979	445.992	581.842	392.737	519.675	505.424	564.071	558.481	549.737	449.096	399.61	462.711	471.087	327.712	283.225	328.66	300.814	403.222	572.063	397.94	451.496	655.556	820.496	753.467	720.314
AT1G08833	0.244354	0	0	0	0	0.857319	0	0	0	0	0	0	0	0	0.142002	0	0	0	0	0	0	0	0	0	0	0	0	0	0	0	0	0
AT1G08840	0.896045	0.828654	0.758699	1.30066	0.566081	1.07653	0.727526	0.193333	2.17103	2.08336	3.11605	2.22006	0.873195	0.810469	0.766823	1.42031	1.02041	1.0421	0.841743	0.739407	0.98697	0.486147	0.751704	0.745613	0.453084	0.581659	0.521837	0.746969	0.663844	0.801213	0.563729	0.831332
AT1G08843	0	0	0	0	0	0	0	0	0	0	0	0	0	0	0	0	0	0	0	0	0	0	0	0	0	0	0	0	0	0	0	0
AT1G08845	3.8729	5.40798	3.35671	6.70949	3.33248	4.40743	2.50063	2.78996	12.9073	13.145	10.3685	12.4258	4.90606	6.03342	4.81636	3.92767	5.88512	4.79551	6.06637	4.87451	4.17912	3.4344	3.84812	2.34974	3.83056	5.87239	4.59178	6.08145	4.7363	3.7655	5.19487	4.87679
AT1G08847	13.1507	11.1338	16.7399	15.8266	0	0	1.6455	1.07014	10.4134	0	9.787	7.47892	14.0336	18.7017	24.0045	16.6834	8.66373	10.1595	6.03596	9.54726	0	0	1.66243	0	1.27966	0	0	0	13.591	11.4923	20.2457	13.6752
AT1G08853	0	0	0	0	0	0	0	0	0	0	0	0	0	0	0	0	0	0	0	0	0	0	0	0	0	0	0	0	0	0	0	0
AT1G08857	1.64661	1.31206	0.692668	1.26024	0	0.245137	0.284844	0.098199	3.18597	0.220674	1.93802	0.45502	1.07124	0.275006	0.940599	0.800586	1.27698	1.78981	0.926898	0.987156	0.891152	0.299974	0.637396	0.591678	0	0	0.15785	0.454021	1.09807	0.535752	2.55027	1.88286
AT1G08860	0.114425	0	0	0	0	0	0	0	0	0.064571	0	0	0	0	0.067439	0	0	0	0.0772	0	0.159538	0	0	0	0	0	0	0	0.110495	0	0.051503	0
AT1G08863	0	0	0	0	0	0	0	0	0	0	0	0	0	0	0	0	0	0	0	0	0	0	0	0	0	0	0	0	0	0	0	0
AT1G08867	0.016727	0	0	0	0	0	0	0	0	0	0	0	0	0	0	0	0	0	0	0	0	0	0	0	0	0	0	0	0	0	0	0
AT1G08870	0	0	0	0	0	0	0	0	0	0	0	0	0	0	0	0	0	0	0	0	0	0	0	0	0	0	0	0	0	0	0	0
AT1G08877	0	0	0	0	0	0	0	0	0	0	0	0	0	0	0	0	0	0	0	0	0	0.000792	0	0	0	0	0	0	0	0	7.2e-05	0
AT1G08880	48.6497	40.5157	47.6911	48.8619	20.7382	19.1039	21.623	18.4756	32.8896	47.9973	36.7599	43.0934	61.7593	59.2246	55.3369	65.6046	47.676	47.5285	42.0017	42.3676	28.2534	20.9315	23.4635	20.4913	30.2687	34.532	25.8705	26.3141	64.5016	72.8523	56.2039	66.9454
AT1G08883	0	0	0	0	0	0	0	0	0	0	0	0	0	0	0	0	0	0	0	0	0	0	0	0	0	0	0	0	0	0	0	0
AT1G08887	0	0	0	0	0	0.193055	0	0	0	0	0	0	0	0	0	0	0	0	0	0	0	0	0	0	0	0	0	0	0	0	0	0
AT1G08890	13.2897	15.5874	15.6417	11.7567	4.2839	4.28926	4.73159	5.66742	7.903	3.43948	6.73545	3.52997	15.4204	15.65	14.1156	14.7263	10.2503	14.0734	10.8176	8.98121	2.67959	3.68099	2.75096	3.2322	8.6099	7.33467	7.45676	8.83563	14.1586	16.8914	14.4467	10.971
AT1G08893	0	0	0	0	0	0	0	0	0	0	0	0	0	0	0	0	0	0	0	0	0	0	0	0	0	0	0	0	0	0.318732	0	0
AT1G08897	0	0	0	0	0	0	0	0	0	0	0	0.509595	0	0	0	0	0	0	0	0	0	0	0	0	0	0	0	0	0	0	0	0
AT1G08900	7.89373	8.09271	10.6709	8.16785	3.00613	3.66416	3.32354	3.81579	1.1716	0.287705	0.792458	0.54813	10.8233	10.9938	12.7282	10.8955	4.37028	6.65742	5.69095	4.65092	4.55439	3.29654	2.59207	2.49635	0.341285	0.099519	0.232508	0.345962	9.12494	10.8745	7.71839	7.42638
AT1G08903	0.727255	0	1.02049	0.319491	1.36196	0.330487	0.427382	0.228777	0	0	0	0	1.16678	0	0.569335	0	2.11461	1.077	2.03778	1.45802	0	0	0.17066	0	0	0.513116	0.908068	0	0	0.403107	0.356241	0
AT1G08907	0	0	0	0	0	0	0	0	0	0	0	0	0	0	0	0	0	0	0	0	0	0	0	0	0	0	0	0	0	0	0	0
AT1G08910	4.22397	4.49456	4.23171	4.14765	6.48086	5.49896	5.97703	3.89191	25.4765	10.9016	32.8643	10.3059	4.59969	4.50106	3.214	4.04907	2.58042	3.72137	3.00003	2.16684	4.57483	3.56467	3.75101	3.36869	4.87412	4.58291	5.64523	4.49186	3.41926	3.74313	3.85812	3.86162
AT1G08913	0	0	0	0	0	0	0	0	0	0	0	0	0	0	0	0	0	0	0	0	0	0	0	0	0	0	0	0	0	0	0	0
AT1G08920	6.81534	6.94217	5.49196	7.90172	7.5665	5.23246	5.05131	3.31751	15.2377	12.0028	14.0141	14.6987	7.73566	9.29879	5.4454	8.44487	10.5559	7.68731	8.59362	7.91331	3.95184	2.6949	3.42626	2.20333	15.1182	17.4225	14.6691	13.008	6.69494	7.80459	9.94739	9.49291
AT1G08923	0	0	0	0	0	0.200268	0	0	0.516869	1.59602	0.461986	0.126342	0	0	0	0	0	0	0	0	0	0	0	0	0	0	0	0.292635	0	0	0	0
AT1G08927	0	0	0	0	0	0	0	0	0	0	0	0	0	0	0	0	0	0	0	0	0	0	0	0	0	0	0	0	0	0	0	0
AT1G08930	56.1741	65.9165	63.5153	61.0807	59.4562	64.0397	59.272	53.8878	26.8301	18.7684	20.515	17.0549	45.8439	49.3329	52.0613	52.873	48.8267	55.0652	50.8845	48.7613	30.8506	41.559	35.3607	35.3903	25.9157	20.8053	18.1779	24.2166	37.8088	45.7304	42.9326	45.1287
AT1G08933	0	0	0	0	0	0	0	0	0	0	0	0	0	0	0	0	0	0	0	0.590453	0	0	0	0	0	0	0	0	0	0	0	0.540398
AT1G08937	0	0.782368	0	0.266355	0	0	0	0	1.06094	0	0.864921	0.515121	1.11981	0.639953	0.867769	0	1.97608	0.632643	0	0.584298	1.96897	0	1.36528	0.227308	0	0	0	0	2.09801	0	0.850909	0.5601
AT1G08940	7.23101	6.959	4.34161	4.77818	8.60777	7.09402	7.47182	7.73979	6.15954	5.34987	5.12193	10.0384	9.98683	11.5553	12.7074	13.4791	6.3823	7.01992	6.92257	7.89418	8.54052	7.78171	8.21028	7.8707	8.27155	5.88532	6.96556	4.9119	11.2219	11.1246	11.0808	14.8162
AT1G08947	0	0	0	0.375034	0	0	0	0	0	0	0	0	0.409162	1.85217	0.858608	1.41002	0	0	0	0	0	0	0	0	0	0	0	0	1.12189	0.072828	0.12244	0
AT1G08950	0	0	0	0	0	0	0	0	0	0	0	0	0	0	0	0	0	0	0	0	0	0	0	0	0	0	0	0	0	0	0	0
AT1G08953	0	0	0	0	0	0	0	0	0	0	0	0	0	0	0	1.2e-05	0	0	0	0	0	0	0	0	0	0	0	0	0	0	0	0
AT1G08960	3.28565	3.2508	4.24207	3.77143	0.722978	0.815504	0.910774	0.508658	9.14061	6.69872	7.52325	4.82118	4.07231	5.77179	3.64791	4.96658	3.82733	4.89388	5.25615	5.21967	0.825777	1.04461	1.86557	1.65814	3.18708	1.5947	1.38427	2.45264	4.64973	3.82492	3.54996	5.04448
AT1G08963	0.03931	0	0	0.016913	0	0	0	0.003683	0	0	0.03932	0.042457	0	0	0	0.055113	0.087601	0	0	0.099297	0	0	0.172333	0	0	0	0	0	0.197503	0.028854	0.017248	0
AT1G08967	0	0	0	0	0	0	0	0	0	0	0	0	0	0	0	0	0	0	0	0	0	0	0	0	0	0	0	0	0	0	0	0
AT1G08970	21.2091	21.163	24.4691	20.9418	10.3892	10.6554	10.891	9.63972	7.12948	9.25065	8.5184	12.7037	23.3814	25.7845	25.3837	21.3382	23.0664	25.1335	20.7482	24.3836	15.1119	11.5448	12.8273	15.1453	9.50337	9.75647	9.48985	11.5918	28.3652	25.2144	24.843	26.1065
AT1G08973	0.90258	0.590589	0.774875	1.64316	3.58122	5.57135	4.21086	3.94062	0.555252	0.462281	1.01602	0.525805	1.46858	1.74536	1.66525	4.50712	0.839576	1.19393	1.21538	0.652153	1.22409	3.1125	2.96425	2.48473	0.197718	0.460587	0.460547	0.225499	2.80932	1.54336	3.41418	2.13317
AT1G08977	0	0	0	0	0	0	0	0	0	0	0	0	0	0	0	0	0	0	0	0	0	0	0	0	0	0	0	0	0	0	0	0
AT1G08980	37.0738	38.8072	44.8836	42.2993	30.4887	32.1774	36.027	33.2531	62.2234	45.7147	72.331	71.8854	51.7047	55.298	57.1119	54.3044	22.9991	35.868	23.5309	26.3623	24.2639	23.2538	25.1462	25.3769	43.0405	34.7571	40.9078	36.9987	52.3179	47.8442	51.4263	50.832
AT1G08983	0	0	0	0	0	0	0	0	0	0	0	0	0	0	0	0	0	0	0	0	0	0	0	0	0	0	0	0	0	0	0	0
AT1G08985	0	0	0	0	0	0	0	0	0	0	0	0	0	0	0	0	0	0	0	0	0	0	0	0	0	0	0	0	0	0	0	0
AT1G08987	0	0	0	0	0	0	0	0	0.775303	0	0.701429	0	0	0	0	0	0	0	0	0	0.666342	0	0	0	0	0	0	0	0	0	0	0
AT1G08990	0.996995	0.547547	1.27868	0.709348	0.748934	0.507662	0.186818	0.20348	0.673184	0.402721	0.788888	0.212405	1.12131	0.712264	0.759724	1.1864	4.99858	3.55032	4.70548	1.63184	0.574977	0.46722	0.317695	0.475182	0.238909	0.613448	0.204852	0.549258	0.802917	0.710694	0.583084	1.05052
AT1G08993	0	0	0	0	0	0	0	0	0	0	0	0	0	0	0	0	0	0	0	0	0	0	0	0	0	0	0	0	0	0	0	0
AT1G08997	0	0	0	0	0	0	0	0	0	0	0.451545	0.312407	0	0	0	0	0	0	0	0	0	0	0	0	0	0.278366	0	0	0	0	0.173099	0
AT1G09000	1.60796	0.93418	1.40473	1.16181	0.908222	0.377163	0.494931	0.569067	2.81749	1.71892	2.63078	2.00124	1.35344	1.74149	1.24987	1.48307	1.93492	2.00573	1.45558	1.72088	0.800135	0.882582	0.951728	0.726467	0.466916	0.170362	0.160224	0.601943	1.53291	1.61939	1.80166	1.71585
AT1G09003	0.154982	0	0	0.002734	0	0	0	0	0	0	0	0	0	0	0.014491	0	0	0	0	0	0.096112	0	0	0	0	0	0.131661	0.326388	0.026053	0	0.009614	0.392632
AT1G09007	0	0	0	0	0	0	0	0	0	0	0	0	0	0	0	0	0	0	0	0	0	0	0	0	0	0	0	0	0	0	0	0
AT1G09010	18.382	19.2184	18.0969	19.7112	10.1479	12.0414	13.2334	12.0278	11.567	8.16939	12.2103	9.48524	21.2368	22.6245	20.3846	24.1401	14.3377	17.3972	18.4166	14.1511	11.7114	12.9848	12.6124	12.0719	4.20319	3.62655	4.06511	5.52163	23.4099	19.7743	21.462	25.2752
AT1G09013	0	0	0	0	0	0	0	0	0	0	0	0	0	0	0	0	0	0	0	0	0	0	0	0	0	0	0	0	0.417887	0	0	0
AT1G09017	0	0	0	0	0	0	0	0	0	0	0	0	0	0	0	0	0	0	0	0	0	0	0	0	0	0	0	0	0	0	0	0
AT1G09020	14.5495	15.3167	13.6038	11.9529	5.60032	5.34959	7.42547	4.52241	13.4291	6.63378	13.767	7.33499	14.7529	13.7304	12.5771	13.313	16.6089	15.9968	15.8366	14.11	6.0228	9.20957	7.98857	7.55355	5.90589	5.47447	5.64732	9.08798	13.1426	11.8128	13.5348	15.3993
AT1G09023	2.55146	2.10714	2.50672	2.80037	0.725729	0.916491	0.850418	0.886863	1.88126	1.12995	2.46243	1.41423	2.55622	3.44704	2.13772	1.44084	2.19678	3.47628	3.10157	2.25639	0.322244	1.39806	0.816931	1.47478	1.10617	0.864498	0.994462	1.16849	2.54263	3.1474	2.70016	1.95362
AT1G09027	8.06126	6.96463	10.2331	5.60959	7.54045	2.84442	7.77517	5.89963	2.278	18.5478	5.69293	4.06982	8.26559	4.85014	8.05834	8.5346	7.33808	8.72622	8.73771	8.68083	9.14433	5.16746	3.79194	4.51558	13.0866	21.3776	10.8838	20.3855	4.3535	5.54168	4.26753	8.22503
AT1G09030	0	0	0	0	0	0	0	0	0	0	0	0	0	0	0	0	0	0	0	0	0	0	0	0	0	0	0	0	0	0	0	0
AT1G09033	0	0	0	0	0	0	0	0	0	0	0	0	0	0	0	0	0	0	0	0	0	0	0	0	0	0	0	0	0	0	0	0
AT1G09037	0	0	0	0	0	0	0	0	0	0	0	0	0	0	0	0	0	0	0	0	0	0	0	0	0	0	0	0	0	0	0	0
AT1G09040	0.954635	0.950389	0.574618	0.844548	0.212426	0.14608	0.320608	0.171875	2.3802	1.30403	2.11858	1.59908	1.02	1.11494	0.93273	0.983743	0.466685	0.461776	0.390409	0.680967	0.202465	0.511402	0.662585	0.223176	0.165472	0.049403	0.094258	0.200803	1.36812	0.6517	1.21476	1.50985
AT1G09043	0	0	0	0	0	0	0	0	0	0	0	0	0.3352	0	0	0	0	0	0	0	0	0	0	0	0.343056	0	0	0	0	0	0	0
AT1G09047	0	0	0	0	0	0	0	0	0	0	0	0	0	0	0	0	0	0	0	0	0	0	0	0	0	0	0	0	0.162965	0	0	0
AT1G09050	1.15013	0.711426	0.733629	0.873638	0.135415	0.193424	0.381559	0.540572	1.96948	1.41028	1.97462	0.883713	1.25462	0.963216	0.835494	0.808952	0.881587	1.34539	0.748106	0.747793	0.578869	0.42952	0.529506	0.62238	0.566521	0.498771	0.296603	0.764493	0.565988	1.10932	0.345095	1.45833
AT1G09053	4.41772	2.6352	3.87267	2.79102	2.78301	2.45128	2.41098	2.54337	4.13203	0.209172	4.45712	1.80543	3.99249	5.60922	4.4844	6.03867	3.88851	3.45529	3.27963	3.14181	1.23748	1.45158	0.747132	1.12568	3.62562	2.12914	3.68845	2.8701	4.87236	5.83816	5.52938	3.13343
AT1G09057	0	0	0	0	0	0	0	0	0	0	0	0	0	0	0	0	0	0	0	0	0	0	0	0	0	0	0	0	0	0	0	0
AT1G09060	8.34509	10.4256	11.1844	10.0031	6.53995	7.94362	8.29309	7.88733	10.3905	6.51002	12.3136	6.41362	9.13628	11.0248	9.14374	9.56761	11.4005	8.24597	8.74603	7.39861	6.80223	6.58817	8.12278	8.49293	4.07345	2.67281	5.05145	4.87895	12.0744	8.68412	11.0863	11.4597
AT1G09063	0	0	0	0.118437	0	0	0	0	0	0	0	0.003422	0	0	0	0	0	0	0	0	0	0	0	0	0	0.266173	0	0	0	0	0	0
AT1G09067	0	0.000322	0.019207	0.003975	0	0.003825	0.01803	0	0	0.379768	0.190307	0.649852	0.040855	0.00023	0.036675	0.105601	0.09581	0.052509	0.095486	0.266083	0.048302	0	0	0.011704	0	0	0	0	0	0	0.031752	0.038245
AT1G09070	55.0198	51.989	50.7776	49.4946	372.115	397.187	422.734	360.448	118.646	118.727	114.911	128.434	88.1921	72.177	55.3311	61.7535	48.8453	51.6026	53.618	49.8369	236.975	228.313	231.821	222.408	425.375	393.466	429.533	361.694	77.6384	81.9444	99.2558	103.401
AT1G09073	0	0	0	0	0	0	0	0	0	0	0	0	0	0	0	0	0	0	0	0	0	0	0	0	0	0	0	0	0	0	0	0
AT1G09077	0	0	0	0	0	0	0	0	0	0	0	0	0	0	0	0	0	0	0	0	0	0	0	0	0	0	0	0	0	0	0	0
AT1G09080	0.252161	0.321576	0	0.133933	0	0.060738	0.265231	0.075077	0.083539	0.276692	0.152569	0.492933	0.709995	0.349635	0.535423	0.165265	0.120781	0.210184	0.152997	0.349629	0.113681	0	0.092266	0.15716	0.162935	0.414451	0.593118	0.066958	0.32763	0.151601	0.04897	0.243522
AT1G09083	2.16847	2.38545	1.16761	2.79263	0.503392	0	0.77805	0.338855	4.40462	0.471935	2.40926	5.01523	3.80731	1.39584	2.44376	4.18887	2.19087	1.56785	2.77571	3.02738	0.125543	0.728762	0	0.393909	0	0	0	0.368773	1.04678	3.75965	3.42565	2.65844
AT1G09087	0.810685	3.062	3.21484	2.67726	0	0	1.97615	0	3.75508	2.65825	6.12694	3.1417	3.4535	1.60374	3.14462	3.10372	0.968198	1.73786	2.1436	3.84251	0	0	0	0	0.696508	0	0	0	3.704	2.62492	1.54185	1.4981
AT1G09090	0.77456	0.182621	0.504759	0.217036	0	0.189826	0	0.13618	0.07311	0.03732	0.067375	0.074434	0.818464	0.112102	0.214175	0.419698	1.01902	0.723997	0.891837	0.622516	0.248741	0.163376	0.127039	0.047235	0.074929	0.052197	0.119284	0.038731	0.24641	0.064842	0.131081	0.443358
AT1G09097	0	0	0	0	0	0	0	0	0	0	0	0.122422	0	0	0	0	0	0	0	0	0	0	0	0	0	0	0	0	0	0	0	0
AT1G09100	7.23925	7.79772	10.0693	8.2311	7.90928	9.59272	8.50109	6.62782	28.3834	28.5576	27.181	32.8525	12.0583	11.7307	9.66947	11.4462	11.0395	8.76525	10.1254	11.2317	6.14256	4.86605	6.61671	5.09133	59.4207	55.4398	55.2334	58.0184	14.8593	14.1765	16.8504	16.0002
AT1G09103	0	0	0	0	0	0	0	0	0.718176	0	0	0	0.634559	0	0	0.063316	0	0	0	0	0	0	0	0	0	0	0	0	0	0	0	0
AT1G09107	0	0	0	0	0	0	0	0	0	0	0	0	0.278987	0	0	0	0	0	0	0	0	0	1.51792	0.16611	0	0.340888	0	0	0	0	0	0
AT1G09110	0	0	0	0	0	0	0	0	0	0	1.40294	0	0	0	0	0	0	0	0	0	0	0	0	0	0	0	0	0	0	0	0	0
AT1G09113	0	0	0	0	0	0	0	0	0	0	0	0	0	0	0	0	0	0	0	0	0	0	0	0	0	0	0	0	0	0	0	0
AT1G09117	0	0	0	0	0	0	0	0	0	0	0	0	0	0	0	0	0	0	0	0	0	0	0	0	0	0	0	0	0	0	0	0
AT1G09123	0	0	0	0	0	0	0	0	0	0	0	0	0	0	0	0	0	0	0	0	0	0	0	0	0	0	0	0	0	0	0	0
AT1G09127	0	0	0	0	0	0.029147	0	0	0.034323	0	0	0	0	0.000579	0	0	0.002311	0	0	0	0	0.00042	0	0	0.308355	0.945892	0.198799	0.024717	0	0	0.000602	0.016476
AT1G09130	89.7133	100.068	90.9512	91.2834	69.1925	69.4256	79.2978	73.9436	79.4458	85.6335	77.1726	73.2406	97.5967	101.779	106.966	102.598	79.4566	85.5075	79.3666	77.9308	88.4018	80.6198	73.8974	81.1696	90.2163	86.3495	104.982	99.2969	95.4125	94.7991	105.61	100.489
AT1G09133	0	0	0	0	0	0	0	0	0	0	0	0	0	0	0	0	0	0	0	0	0	0	0	0	0	0	0	0	0	0	0	0
AT1G09137	0	0	0	0	0	0	0	0	0	0	0	0	0	0	0	0	0	0	0	0	0	0	0	0	0	0	0	0	0	0	0	0
AT1G09140	20.6854	21.1458	21.1248	21.8954	166.533	178.556	172.501	148.463	414.531	365.276	419.713	375.645	31.0022	31.7517	30.1267	29.8114	19.4508	25.4853	25.6193	23.0307	83.1326	81.0196	94.9575	82.2079	340.183	291.82	320.896	318.844	39.3239	36.7539	39.3223	36.6022
AT1G09143	0.378647	1.15661	0.381583	0.458865	0	0.330142	0.545776	0.266683	0.835248	0.028707	1.53484	0.429363	0.373755	0.474465	0.446548	0.309238	0.340781	0.450724	0.838561	0.941435	0.164265	0.048545	0.080709	0.14923	0.13032	0.468945	0.15984	0.259949	0.447075	0.322952	0.560802	0.372541
AT1G09147	0	0	0	0.209691	0	0	0	0	0	0	0	0	0	0	0	0	0	0	0	0	0	0	0	0	0	0	0	0	0	0	0	0
AT1G09150	19.2773	17.6193	19.3415	18.231	16.9518	19.2772	20.4697	16.9988	63.1683	64.3234	61.8221	63.4972	19.5392	21.4905	19.269	19.4367	20.4165	21.3735	25.3566	24.6819	20.7189	17.1488	20.1928	17.5867	23.9546	31.3981	24.4885	33.447	20.7998	24.9806	23.4516	21.043
AT1G09153	0	0	0	0	0	0	0	0	0	0	0	0	0	0	0	0	0	0	0	0	0	0	0	0	0	0	0	0	0	0	0	0
AT1G09155	0	0	0.530536	0.300525	0	0.093852	0	0	2.30506	2.56726	2.66737	2.64253	0	0.246801	0	0.330138	1.00495	0.726482	0.963843	0.736709	0.144999	0	0	0.119404	1.21421	1.43555	1.79143	1.07648	0	0	0.207818	0.117772
AT1G09157	0	0.30353	0	0	0.459606	0.081077	0.287035	0	7.85538	6.63242	7.12246	4.92305	0	0	0.352533	0	0	0	0	0	0.192274	0.220675	0	0.366082	8.05459	13.7879	11.7361	8.57726	0	0	0	0
AT1G09160	8.46387	9.05055	11.2106	11.4417	9.10564	12.8196	13.6129	12.7638	33.7238	15.1899	28.7801	28.9726	8.36164	6.95544	7.88665	10.7474	9.20654	9.94457	10.7373	8.30455	8.86683	10.5199	9.84555	11.7593	9.37383	6.33993	10.7301	9.38869	8.7369	9.36214	10.038	9.63379
AT1G09163	0	0	0	0	0	0	0.200909	0	0	0	0	0.405474	0	0	0	0	0	0	0	0	0	0	0	0	0	1.08617	0	0.549388	0	0	0	0
AT1G09167	0.172021	0.019051	0.041592	0.084718	0.000154	0	0.001744	0	0.008856	0	0.021057	0.024256	0.011197	0.001739	0.071965	0.065196	0.003495	0.108947	0.029098	0.044577	0.004394	0.040547	0.082665	0.090476	0	0	0	0	0.125719	0.122049	0.008622	0.157917
AT1G09170	0.180188	0	0.086349	0.111051	0.177205	0.120878	0.082757	0	0	0	0.051944	0	0.215341	0.187553	0.067582	0.04608	0.426734	0.380208	0.513499	0.255928	0.048656	0	0	0	0	0.096637	0	0.038299	0.198623	0	0.035362	0.074078
AT1G09173	0	0	0	0	0	0	0	0	0	0	0	0	0	0	0	0	0	0	0	0	0	0	0	0	0	0	0	0	0	0	0	0
AT1G09176	0.163908	0	0	0	0	0	0.1959	0	0	0	0	0	0.225463	0	0.17672	0	0.396324	0.182783	0.645855	0	0.226164	0	0	0	0	0	0	0	0	0	0	0
AT1G09177	0	0	0	0	0	0	0	0	0	0	0	0	0	0	0	0	0	0	0	0	0	0	0	0	0	0	0	0	0	0	0	0
AT1G09180	0.438072	0.95066	0.926151	0.189354	0.266909	0.781949	0	0.211266	0	0	0.256017	0	0.886918	2.5848	0.846207	1.03763	0.598811	0.887589	0.383414	0.216791	0.731439	0.42941	0.415883	0.561663	0.216503	0.37436	0.445343	0.367544	0.606745	0.712742	1.02954	1.0337
AT1G09183	0	0	0	0	0	0	0	0	0	0	0	0	0	0	0	0	0	0	0	0	0	0	0	0	0	0	0	0	0	0	0	0
AT1G09187	0	0	0	0	0	0	0	0	0	0	0	0	0	0	0	0	0	0	0	0	0	0	0	0	0	0	0	0	0	0	0	0
AT1G09190	1.80874	1.27612	0.752342	1.14433	0.667347	0.336364	1.18359	0.629531	7.91734	5.39226	9.83435	11.8127	2.47243	1.42248	1.57382	2.58959	0.381992	1.00541	1.06517	0.929844	0.70515	0.863301	0.411953	0.095821	7.0061	6.7083	5.71483	8.86735	1.75324	1.81404	2.17278	3.36104
AT1G09193	26.6316	23.9667	14.9315	8.25137	0.420887	5.39715	9.73717	7.40309	12.5768	0.747141	9.14355	8.22494	10.7974	9.27479	12.2437	11.101	18.354	9.95698	11.1493	1.7758	6.31622	2.68679	22.9359	3.85743	17.0792	28.1092	19.1481	23.2301	8.53767	17.2498	12.7066	10.0337
AT1G09195	1.77478	1.16728	1.28996	1.70334	0.446043	0.346032	0.893867	0.854224	0.702307	0	0.330166	0.367897	2.02435	2.43211	2.51483	2.23784	1.36144	1.40256	0.996961	1.44016	0.530219	0.959653	1.09373	0.884293	0.173548	0	0	0.140625	2.67807	3.44241	2.3412	1.77269
AT1G09197	0	0	0	0	0	0	0	0	0	0	0	0	0	0	0	0	0	0	0	0	0	0	0	0	1.00795	0	0.069875	0.217843	0	0	0	0
AT1G09200	68.9525	56.4254	58.1496	61.1651	13.0448	14.0265	15.5281	11.5069	3.2098	5.43914	6.18525	7.18034	87.5169	87.8037	95.1103	99.4481	91.5409	74.319	81.0104	84.6178	20.1263	18.9903	18.1981	21.0227	1.37023	3.4346	1.59378	1.7438	103.223	112.624	104.053	107.489
AT1G09207	0	0	0	0	0	0	0	0	0	0	0	0	0	0	0	0	0	0	0	0	0	0	0	0	0	0	0	0	0	0	0	0
AT1G09210	37.8487	33.9081	39.7191	35.3566	51.8874	59.721	65.0483	43.76	199.423	221.802	213.137	232.525	55.5948	46.4904	44.0756	51.832	63.1554	54.1996	66.5717	49.1943	44.2197	33.4514	42.8884	39.7502	66.5738	71.7891	74.8121	71.6433	54.1094	61.7692	59.41	64.5416
AT1G09213	0	0	0	0	0	0	0	0	0	0	0	0	0	0	0	0	0	0	0	0	0	0	0	0	0.114936	0	0	0	0	0	0	0
AT1G09217	0.509941	0.204693	0.136903	0.526498	0	0	0	0.189574	0	0	0	0	0	0	0.101082	0	0	0.084554	0	0.102379	0	0	0	0	0.324151	0	0	0	0	0	0.313405	0
AT1G09220	0.367884	0.752998	0.50292	0.431319	0.005749	0	0.064535	0.006943	1.21456	0.161875	0.851765	1.24604	0.754377	0.857621	0.2655	0.417181	1.1239	0.564657	0.552344	0.600537	0.113775	0.395877	0.107191	0.087824	0.282438	0	0.083292	0.397336	1.00646	1.09523	1.18024	1.38782
AT1G09223	0.004198	0	0.018622	0.001761	0.005122	0.003449	0.007211	0.014953	0.070967	0.450755	1.14208	2.05623	0.008217	0.019872	0.481073	0.021218	0.036514	0.364163	0.006457	0.038464	0	0.182155	0.043004	0.00708	0.198517	0.133456	0.060397	0.136552	0.005652	0.582883	0.629095	0.471726
AT1G09227	0	0	0	0	0	0	0	0	0	0	0	0	0	0	0	0	0	0	0	0	0	0	0	0	0	0	0	0	0	0	0	0
AT1G09230	7.83782	7.1917	7.73402	8.086	8.18267	7.5003	9.5291	7.38408	7.08534	7.50266	7.552	6.21783	5.69785	7.21577	6.28552	7.60077	6.35783	7.12793	7.914	8.64554	6.82996	7.61201	7.47391	7.99333	1.71246	2.5035	1.36935	1.96033	5.07146	9.69503	7.00768	7.76805
AT1G09233	1.39517	0.127842	0.578042	0.217592	0	0.988135	0.391221	0.253624	0.47531	0	2.6877	0.458871	1.22421	1.62161	1.80852	0.47461	0.962744	0	0.361999	3.2766	1.48259	1.19455	0.116309	0.13919	0.631292	0	0.121825	0.043302	0.303865	0.671874	0.926918	1.50817
AT1G09237	0	0	0	0	0	0	0	0	0	0	0	0	0	0	0	0	0	0	0	0	0	0	0	0	0	0	0	0	0	0	0	0
AT1G09240	9.13203	6.92891	6.70662	7.71644	3.19193	3.72579	3.66403	2.47464	1.40472	0.871083	0.659933	1.1904	7.03148	11.8975	5.27796	5.76828	8.28224	6.8265	5.57679	6.59048	4.89426	3.82236	3.57961	4.56281	0.576369	0.832748	0.755083	0.874222	10.9985	13.0732	11.0332	10.7812
AT1G09243	0	0	0	0	0	0	0	0	0	0	0	0	0	0	0	0	0	0	0	0	0	0	0	0	0	0	0	0	0	0	0	0
AT1G09245	0	0	0	0	0	0	0	0	0	0	0	0	0	0	0	0	0	0	0	0	0	0	0	0	0	0	0	0	0	0	0	0
AT1G09247	3.39753	3.86834	8.04238	2.63355	2.48865	0.708897	0.916109	2.93445	10.0612	3.41814	6.93007	7.48874	6.40654	1.29801	5.4657	3.679	3.22962	6.49462	4.66692	4.83143	0.957749	1.3632	1.44598	1.49662	3.39932	3.64809	3.11355	3.81304	2.3067	7.41688	6.54875	5.78444
AT1G09250	17.2558	17.9303	20.0398	17.3715	0.944325	1.2443	0.991941	0.901455	7.83074	12.6897	12.1957	12.6778	16.0524	15.5124	17.1072	12.7707	22.7041	18.5231	16.0459	20.6183	3.10494	3.71339	4.38227	2.94487	0.96232	1.31062	0.700357	0.703974	19.8061	21.349	17.0852	20.1475
AT1G09253	9.65052	20.3161	18.9121	16.7557	13.0209	11.9246	12.0577	9.96274	12.7501	3.38245	18.6097	8.32028	20.4202	10.2144	15.9862	23.2531	22.2298	15.2155	13.3366	10.7236	14.6654	16.8597	12.0732	19.8853	22.9793	11.0145	22.5315	18.9476	18.1463	21.4655	24.0817	19.1617
AT1G09257	0.074445	0.174621	0.285931	0.148661	0.069948	0.044061	0.053898	0	0.356983	0	0.485577	0.073794	0.283819	0.040696	0.294705	0.546054	0.189315	0.739425	0.49972	0.191461	0.034763	0.228789	0.062356	0	0.087356	0	0.006991	0.020835	0.399599	0.28413	0.191376	0.472761
AT1G09260	0	0	0	0	0	0	0	0	0	0	0	0	0	0	0	0	0	0	0	0	0	0	0	0	0	0.168489	0	0	0	0	0	0
AT1G09263	0	0	0	0	0	0	0	0	0	0	0	0	0	0	0	0	0	0	0	0	0	0	0	0	0	0	0.116718	0	0	0	0	0
AT1G09267	1.35243	0.464287	0	0	0	0.386581	0	0	1.47735	0	0.168453	0	0.088419	0.675226	0.09171	0.046546	1.31479	0	0.167562	0	1.07821	0	0	0	0	0.047514	0	0.464464	0	0	0.939989	1.35394
AT1G09270	23.7492	22.4115	22.3646	23.4671	16.6871	17.24	18.3311	18.6902	24.7909	12.9403	23.2774	19.2495	26.1147	21.3889	25.7695	26.5003	24.0402	27.2836	28.3726	19.5282	14.6985	17.3382	19.0922	16.8565	11.9363	10.4723	9.32396	14.1407	25.8001	24.4909	23.8349	21.2684
AT1G09273	0	0	0	0	0	0	0	0	0	0	0	0	0	0	0	0	0	0	0	0	0	0	0	0	0	0	0	0	0	0	0	0
AT1G09277	0	0	0	0	0	0	0	0	0	0	0	0	0	0	0	0	0	0	0	0	0	0	0	0	0	0	0	0	0	0	0	0
AT1G09280	5.81158	6.91903	6.21843	5.82035	5.19289	4.16198	5.36165	5.05607	8.8812	8.33173	10.3033	9.02998	7.07397	7.59468	5.99153	7.93899	6.29635	6.88383	6.17697	7.02742	5.81773	6.0048	4.22383	5.51567	2.98179	3.12545	3.94105	2.94411	7.07342	6.96508	8.39323	7.19147
AT1G09283	0	0	0	0	0	0	0	0	0	0	0	0	0	0	0	0	0	0	0	0	0	0	0	0	0	0	0	0	0	0	0	0
AT1G09287	0.031843	0.061907	0.75539	0.160056	5.69046	4.89056	8.01378	5.92586	2.81589	4.00092	2.90012	2.72292	1.11937	0.917129	0.033933	1.59608	0.543183	1.25697	1.17715	0.177779	18.0658	10.7059	13.5075	11.8006	1.08354	0.940923	1.44557	1.53883	0.039575	1.39363	0.586894	0.766997
AT1G09290	5.76565	7.09908	6.35879	8.08459	3.80904	5.21542	4.19486	2.74156	2.63463	2.38493	1.77536	3.11227	6.44039	6.46966	7.10107	7.52771	7.88026	6.12123	8.64129	5.96147	4.01832	4.49215	4.06493	5.85625	0	1.09049	1.22966	2.24747	6.17908	7.06695	8.82554	8.2483
AT1G09293	0	0	0	0	0	0	0	0	0	0	0	0	0	0	0	0	0	0	0	0	0	0	0	0	0	0	0	0	0	0	0	0
AT1G09297	0.650474	1.4248	2.20084	0.480734	0.617134	1.01227	0.752577	0.580958	0.057478	0	1.69211	1.01067	0.938771	0.683192	0.383	1.04007	2.13914	0.210928	0.139021	1.91154	0	1.12213	0.969976	0.475581	0	0	0.091493	2.03981	0.80611	1.29765	1.11898	0.656886
AT1G09300	2.36305	1.92047	3.47513	2.24436	2.63081	2.28727	1.64675	1.76311	2.16044	4.21021	2.06606	3.41619	2.36701	3.26164	3.36232	3.95385	3.37078	3.35723	3.05523	4.71391	2.40464	2.28021	1.39833	2.36405	1.22511	0.898357	1.21387	1.22833	3.93113	5.61598	6.08517	4.78309
AT1G09303	0	0	0	0	0	0	0	0	0	0	0	0	0	0	0	0	0	0	0	0	0	0	0	0	0	0	0	0	0	0	0	0
AT1G09307	0	0	0	0	0	0	0	0	0	0	0	0	0	0	0	0	0	0	0	0	0	0	0	0	1.41393	0	0.089044	0	0	0	0	0
AT1G09310	705.95	675.694	722.177	632.206	399.064	347.42	384.745	374.742	21.8581	20.3541	26.6813	24.5621	483.909	582.429	572.65	498.14	756.442	666.743	742.169	691.818	494.649	484.609	459.457	457.823	133.408	126.929	96.3383	97.5791	865.73	954.146	823.268	832.182
AT1G09313	0	0	0	0	0	0	0	0	0	0	0.44872	0	0	0	0	0	0	0	0	0	0	0	0	0	0	0.318535	0.215859	0.798672	0	0	0	0
AT1G09317	0.102435	0.016189	0.011355	0.034324	0.242771	0.088247	0	0	0.265875	0	0.465999	0.019799	0.014185	0.004556	0	0.114177	0.001809	0.021397	0.011713	0.016565	0.090894	0	0	0	0	0	0	0.025921	0.002763	0.014979	0.07636	0
AT1G09320	3.99869	4.06466	4.21059	4.30009	2.78343	2.83736	2.9541	3.38149	9.3294	5.56936	11.1186	12.4316	3.95359	3.64074	3.34062	2.67626	3.68437	2.83357	4.57695	3.59285	4.51649	3.41196	2.71086	2.83648	4.50746	2.12497	5.45391	4.66245	5.78242	4.01302	4.81989	4.29262
AT1G09323	0.046712	0.156708	0.04033	0.147813	0	0.011174	0.06004	0	0.074072	0.0221	0.118126	0	0.022669	0.019871	0.094178	0.009891	0.023692	0.050835	0	0.064292	0	0.048188	0	0.013007	0.064969	0	0.020605	0.271487	0.019465	0.092961	0.028467	0.053243
AT1G09327	0.173336	0.023442	0.120572	0.109673	0.003275	0.001225	0.004896	0.006785	0.444523	0.990679	0.184211	0.328285	0.162435	0.111893	0.142923	0.127972	0.096867	0.090263	0.211442	0.347253	0.033089	0.011627	0.066268	0.024966	0	0.112437	0.055825	0.073821	0.272876	0.118618	0.162416	0.013683
AT1G09330	18.8384	18.2263	20.6933	15.8041	10.3194	7.68254	6.98257	7.77208	27.3368	30.0261	26.6653	30.344	21.4928	20.7751	22.2236	22.8956	23.7411	20.3663	22.1433	24.9662	10.2268	11.1238	13.4805	10.3014	27.3981	28.736	23.0331	29.7623	21.0381	27.18	24.2538	21.1298
AT1G09333	0.074296	0.093261	0.097445	0.100543	0.068306	0.071023	0.25108	0.096985	0.300345	0.377311	0.032522	0.006451	0.085651	0.084168	0.073283	0.063945	0.474544	0.091249	0.074685	0.088591	0.079822	0.074098	0.156555	0.403989	0.082832	0.043778	0.152739	0.071095	0.077761	1.05994	0.065036	0.091281
AT1G09337	0	0	0	0	0	0	0	0	0	0	0	0	0	0	0	0	0	0	0	0	0	0	0	0	0	0	0	0	0	0	0	0
AT1G09340	389.624	375.804	372.827	361.094	384.805	373.726	411.693	374.766	92.4806	100.35	88.2917	105.004	384.995	341.358	360.031	351.491	470.507	449.037	446.704	403.9	499.532	487.823	432.805	487.989	284.05	284.955	310.957	296.252	363.667	329.569	314.693	348.475
AT1G09343	0.019769	0	0.086347	0	0	0	0	0	0	0	0.090616	0	0	0	0	0.113135	0	0.417726	0	0.243918	0	0	0	0	0	0	0	0	0	0	0	0
AT1G09350	1.33683	0.180728	1.05965	0.14043	0.204068	0.258952	0.330913	0.101939	0.145337	0	0.251625	0	0.726478	1.10566	0.290948	0.180001	0.621826	1.19785	0.201767	0.664453	0.2979	0	0	0.311274	0	0	0	0	0.951428	0.595304	0.074058	0.69531
AT1G09353	0	0.050117	0	0	0	0	0	0	0	0	0	0	0	0	0	0	0	0	0	0	0	0	0	0	0	0	0	0	0	0	0	0
AT1G09357	0	0	0	0	0	0	0	0	0	0	0	0	0	0	0	0	0	0.436183	0	0	0	0	0	0	0	0	0	0	0	0	0	0
AT1G09360	0	0	0	0	0	0	0	0	0	0	0	0	0	0	0	0	0	0	0	0	0	0	0	0	0	0	0	0	0	0	0	0
AT1G09363	11.7023	15.6733	16.4046	8.98608	20.9151	16.9956	25.1704	16.3192	25.5852	8.8181	33.036	22.932	12.2784	16.0797	15.7052	12.3894	8.34956	10.9965	11.536	17.3474	20.427	8.85512	11.0416	20.1183	64.8892	53.7368	42.3448	28.9512	13.4409	12.6103	12.1286	13.2888
AT1G09367	0	0.553189	0.073498	0.64739	0.220217	0.696729	0	0.092715	0.323043	0	0.799876	0	0	0.019648	0.185761	0	0	0	0	0	0.584511	0.37808	0	1.20102	0	0	0	0	0.308667	0	0	0
AT1G09370	0	0	0	0	0	0	0	0	0	0	0	0	0	0	0	0	0	0	0	0	0	0	0	0	0	0	0	0	0	0	0	0
AT1G09373	0	0	0	0	0	0	0	0	0	0	0	0	0	0	0	0	0	0	0	0	0	0	0	0	0	0	0	0	0	0	0	0
AT1G09377	0	0	0	0	0	0	0	0	0	0	0	0	0	0	0	0	0	0	0	0	0	0	0.258476	0	0	0	0	0	0	0	0	0
AT1G09380	0.683033	1.25897	0.87743	1.37539	0	0.072994	0.258911	0	0.634983	1.13555	0.42402	0.338683	0.201686	0.415716	0	0.484978	0.598081	0.291456	0.389464	0.374683	0	0	0	0	0	0	0	0	0	0	0.447834	0.182263
AT1G09383	3.80258	2.14591	4.76316	5.89916	1.46738	1.98355	2.26789	1.17575	6.55544	0.611903	2.92154	2.99858	5.82062	7.33337	5.49229	3.48178	2.8518	3.38135	2.87397	3.53035	2.15116	3.73821	3.23945	3.99109	1.92781	0.066773	0.534701	0.522757	3.63517	4.16985	3.70281	7.3944
AT1G09387	0	0	0	0	0	0	0	0	0	0	0	0	0	0	0	0	0	0	0	0	0	0	0	0	0	0	0	0	0	0	0	0
AT1G09390	10.321	11.1278	9.54912	10.5342	2.93629	2.80284	3.97953	3.67023	0.142329	0.000843	0.181123	0.161366	9.01635	9.07597	6.92751	8.14562	8.19174	12.2746	12.1622	9.2925	5.27096	4.60047	5.09977	5.22487	0	0.819068	0	0.108866	8.59967	8.39715	8.05965	8.45135
AT1G09393	0	0	0	0	0	0	0	0	0	0	0	0	0	0	0	0	0	0	0	0	0	0	0	0	0	0	0	0	0	0	0	0
AT1G09397	0	0	0	0	0	0	0	0	0	0	0	0	0	0	0	0	0	0	0	0	0	0	0	0	0	0	0	0	0	0	0	0
AT1G09400	0.181395	0.138821	0.001285	0.138587	0.001177	0.187563	0	0.007283	0.445012	1.41239	0.935943	0.420655	0.067767	0.305126	0.20073	0.143667	0.079817	0.003836	0.22067	0.001009	0.267428	0.19141	0.152024	0.233163	0	0.100858	0	0.151242	0.112497	0.236202	0.140089	0.171457
AT1G09407	0	0	0	0	0	0.00916	0	0	0	0	0	0	0	0	0	0	0	0	0	0	0	0	0	0	0	0	0	0	0	0	0	0
AT1G09410	0.402433	0.396628	0.290148	0.352357	0.227865	0.161552	0	0.1985	0.354783	0	0.695605	0.714981	0.720941	0.467099	0.280212	0.168071	0.328194	0.196595	0.439429	0.144283	0.196582	0.066898	0.041472	0	0	0	0	0.069507	0.543674	0.663927	0.95962	0.482009
AT1G09415	9.45638	5.36859	12.3158	7.33334	5.34386	6.17852	6.81949	5.0317	10.5583	11.0023	10.3051	9.14797	15.3248	22.8478	25.505	20.8922	7.67501	11.4117	11.5225	12.3522	4.22491	3.79887	7.46007	5.82094	16.1345	18.9762	14.4607	8.19777	18.4898	24.454	23.2138	19.8652
AT1G09417	0	0	0	0	0	0	0	0	0	0	0	0	0	0	0	0	0	0	0	0	0	0	0	0	0	0.365378	0	0	0	0	0	0
AT1G09420	4.97027	6.69386	7.41228	7.61907	2.99587	3.20002	2.91423	4.54864	4.65338	1.20362	5.41759	4.73949	8.58801	10.6594	10.2308	8.78735	5.15555	4.72745	3.57504	5.61369	2.99916	2.7673	3.99845	2.52939	0.885814	0.280281	1.65334	0.953343	7.22734	8.22232	8.0329	7.19522
AT1G09421	3.07996	0.652446	1.72801	1.87833	1.26444	0.875232	1.79676	1.1757	1.68555	1.68198	1.35138	1.81311	2.08679	3.04708	4.40353	3.29101	0.821295	1.6638	4.38422	2.05511	1.13183	1.09773	0.409056	0.636825	0	0	0.188672	1.94384	2.78605	2.49463	1.93657	1.86372
AT1G09423	0.06763	0	0.176103	0.037844	0	0.011419	0	0	0.079627	0	0.021702	0.849493	0.136292	0.03957	0	0.016306	0.191541	0	0.015288	0	0.413624	0	0.028315	0	0	0	0	0	0.004215	0	0	0.000608
AT1G09427	0	0.083096	0.568696	0.31497	0	0	0.494425	0	0.370321	0	0.876374	0.372146	0.439615	0.888406	0	0	0.698988	0	0.494833	0	0	0	0.154196	0	0	0	0.677968	0.899431	0.890413	0	0.957504	0.296745
AT1G09430	34.9244	36.2452	36.3993	37.2111	28.8711	25.1014	28.7179	29.0124	20.2485	22.0601	18.4288	18.1047	38.6949	50.9572	54.3786	52.4322	32.6589	35.405	33.4532	32.4585	26.0566	28.4756	30.6532	28.1965	44.8367	34.2041	38.9757	38.7311	41.559	43.179	48.6921	45.5128
AT1G09433	0.162415	0	0.870912	0.214793	0.838631	0.560058	0.171529	0.650661	0	0	0	0.3061	0.837858	0.55249	1.04097	0	0.184715	0.194278	0.032323	0.086704	0.097684	0.021964	0.054178	0.435594	0	0	0.195879	0	0.290552	0.204938	0.240715	0.430677
AT1G09437	0.000717	0	0	0	0	0	0	0	0	0	0	0	0	0	0	0	0	0	0	0	0	0.00182	0	0	0	0	0	0	0	0	0.000163	0.000105
AT1G09440	4.54368	4.02337	2.99953	3.58377	2.0867	1.95173	2.80934	1.87916	0.251789	0.202438	0.750372	0.177574	3.05886	3.52305	3.73852	3.8406	4.36716	4.50091	5.35633	2.41444	1.73611	1.84926	1.47161	1.87203	0.172127	1.37032	0.300524	0.732036	5.21187	3.47427	3.47472	3.87173
AT1G09443	14.7352	15.7137	13.1502	13.1063	15.0377	14.9848	14.3895	20.3981	4.28883	6.63344	5.08815	6.26574	13.2423	11.8521	14.1037	11.4604	10.697	10.6809	11.9085	15.07	10.6021	11.5748	10.1733	13.462	1.48283	3.5933	2.03262	1.48029	9.19012	14.7898	13.3747	11.8032
AT1G09447	1.45694	0.31764	0.473117	0	0.396601	0	0.429756	0	0.129724	5.04967	0	0.393513	1.23137	0.910682	0.247971	1.60522	0.69064	0	0	0	0	0	0.009441	0	0	0	0.272487	0	0.417322	0.118752	0	0.589938
AT1G09450	1.01504	0.870592	0.408051	1.15516	0.699032	0.741877	0.50427	0.55197	0.732406	0.302895	0.652122	0.324975	1.1504	1.19182	1.12414	1.41493	1.01925	1.47703	1.40114	1.18502	1.3348	0.681011	0.943933	0.593513	0.089709	0.141783	0.432657	0.200898	1.28982	1.73669	1.21468	1.7626
AT1G09453	0.312427	0	0.873759	0.039123	0.070882	0.111959	0.507179	1.05938	0.394029	0	0.177157	0.075208	0	0.632	0.269937	0.776598	0.611823	0.41106	0.52119	1.39522	0	0.239016	0.326843	0	1.91804	1.06426	0.28373	1.29007	0.510547	0.915285	0.694789	0.262564
AT1G09457	0	0.027192	0	0	0	0.005567	0.005203	0.015271	0	0	0	0	0.840802	0	0.075182	0	0	0.013621	0	0.013136	0	0.031408	0	0	0	0	0	0	0	0.015779	0.144465	0.358603
AT1G09460	6.0865	7.10331	8.77861	6.89425	0.936931	0.539499	0.503045	0.450655	1.70303	0.754484	2.12729	1.10872	4.0803	5.17397	4.73635	5.94523	4.66538	6.16176	6.21748	5.02245	1.7654	1.0669	1.03763	1.68303	0.186973	0.37594	0.41068	0.134517	5.69937	6.83299	8.55147	7.45291
AT1G09463	0	0	0	0	0	0	0	0	0	0	0	0	0	0	0	0	0	0	0	0	0.225662	0	0	0	0	0	0	0	0	0	0	0
AT1G09467	7.59494	1.76207	4.61592	8.0275	5.12817	3.65912	6.42249	5.15287	13.2144	3.32281	5.88994	2.84777	5.46685	7.22771	6.17395	10.6239	7.50715	5.84265	7.57231	5.26611	7.32976	12.8973	10.5809	5.09821	14.2887	10.8262	27.1017	16.167	8.87871	9.7691	9.2062	5.13974
AT1G09470	4.01512	2.3963	3.65887	6.01465	0.543236	0.575695	0.131151	0.991492	2.28355	2.12834	3.51561	3.32874	4.76064	3.91152	2.55614	4.45919	5.13884	3.46275	3.65768	4.0792	1.13514	0.941875	0.919622	1.13543	0.142874	0.089486	0.351222	0.110706	4.66116	4.93672	4.49986	5.47875
AT1G09473	0.067138	0.036585	0.027735	0.026554	0.005704	0.030131	0.042592	0.030068	0.017719	0	0.016862	0	0.042925	0.041376	0.055749	0.067427	0.026373	0.068283	0.068577	0.054937	0.021777	0.03783	0.01824	0.049315	0	0.01854	0.025776	0.027927	0.041235	0.032483	0.035733	0.048953
AT1G09477	0	0	0	0	0	0	0	0	0.463261	0.810642	0.001717	0	0	0	0	0	0	0	0	0	0	0	0	0	0.038815	0	2.87016	0	0	0	0	0
AT1G09480	1.57054	1.61006	2.12649	1.6899	0.524691	0.835079	0.666364	0.569932	0.143361	0.150436	0.499027	0.389544	2.21017	1.65613	3.52507	3.79331	0.48883	1.24325	0.594161	1.12792	0.859172	0.173196	0.939056	0.70817	0	0.272573	0.152866	0	1.00688	0.56579	2.30838	2.46472
AT1G09483	0	0	0	0	0	0	0	0	0	0	0	0	0	0	0	0	0	0	0	0	0	0	0	0	0	0	0	0	0	0	0	0
AT1G09487	0.011012	0	0.003009	0.047997	0.056947	0.01342	0.02764	0.120799	0.691925	0.620989	0.945332	0.347352	0.000252	0	0.044642	0.000966	0.024112	0.059552	0.072181	0	0.034095	0.012889	0.057241	0	1.97036	3.40944	2.35061	4.71667	0.021355	0	0.019948	0
AT1G09490	12.5219	10.0098	12.8361	18.0662	11.2171	10.6227	9.5923	8.79885	14.2146	12.3542	12.8516	9.91152	20.9025	20.6072	20.4178	19.2261	11.6901	10.4602	12.2073	9.67674	12.2373	10.3686	9.1358	8.36711	5.23968	5.38823	5.26935	5.45078	22.3226	18.4728	18.9909	17.6909
AT1G09493	0	0	0.180674	0	0	0	0	0	0	0	0	0	0	0	0	0.124952	0	0	0	0	0.055678	0	0	0.275225	0.116398	0.229257	0	0.009353	0	0	0.140937	0
AT1G09497	0	0	0	0	0	0	0	0	0	0	0	0	0	0	0	0	0	0	0	0	0	0	0.001479	0	0	0	0	0	0	0	0	0
AT1G09500	0.922529	1.01807	1.13314	0.789141	0.498064	0.505022	0.870472	0.628404	0	0.165591	0	0	10.3768	16.6607	9.96312	16.0723	1.91577	0.22983	0.549927	0.098018	0.084854	0.652278	0.10905	0.146788	0	0	0.310279	0.903046	13.2549	13.2271	16.6142	16.6168
AT1G09503	0	0	0	0	0	0	0	0	0	0	0	0	0	0	0	0	0	0	0	0	0	0	0	0	0	0	0	0	0	0	0	0
AT1G09507	0	0	0	0	0	0	0	0	0	0	0	0	0	0	0	0	0	0	0	0	0	0	0	0	0	0	0	0	0	0	0	0
AT1G09510	0	0	0.131119	0	0	0	0	0	0	0	0	0	0	0	0	0	0	0	0	0	0	0	0	0	0.378482	0.36165	0.199325	0.302223	0	0	0	0
AT1G09513	4.60634	4.96243	2.92794	5.87972	3.91262	5.22766	2.73341	6.1805	0.720623	0.170767	2.02034	2.29288	10.9955	4.39067	7.34212	6.61637	8.15022	8.26518	4.42234	4.52261	3.68453	5.58426	2.21974	5.43624	0.502144	0.854017	0.720286	2.85535	3.74644	3.67896	5.21438	9.474
AT1G09517	1.54825	1.27274	0.586699	0.807039	0.191188	0.239738	0.764681	0.259619	0.566053	0.621153	1.83385	2.41171	0.607632	0.852363	1.21688	0.655944	0.618058	0.372576	0.897586	0.727152	0.520859	0.587739	0.288727	0.862144	0	0.03601	0.175339	0.472435	0.937348	0.343688	0.558898	0.222357
AT1G09520	9.25042	8.82347	8.43102	6.16887	6.07579	5.62265	5.45486	4.93354	10.1184	8.28984	11.4297	11.1861	11.9318	10.1311	13.3423	10.3984	8.39718	10.0519	8.73894	9.98836	7.6164	6.31511	9.55992	7.50637	8.69314	6.27849	7.44847	6.77611	8.83851	9.34192	11.8716	9.30828
AT1G09523	5.55088	4.26741	7.83182	4.92382	4.9778	4.09128	2.46911	5.35386	6.05959	0.651913	7.05647	2.16528	6.3373	5.13445	6.71934	3.98925	5.79003	6.48146	5.55358	5.95252	5.34955	3.39454	5.1904	4.30836	3.52924	1.06193	2.40382	1.90664	8.90335	6.75439	7.3014	9.01712
AT1G09527	0	0	0	0	0	0	0.005097	0	0	0.188592	0	0	0	0	0.169128	0	0.029602	0	0.002928	0.120508	0	0	0	0.011926	0	0	0	0	0	0	0	0
AT1G09530	6.92998	10.0872	11.9974	11.8126	4.30821	5.33412	4.88736	4.59021	7.35655	4.6947	10.2319	5.11764	10.1223	12.8535	11.7571	13.0479	7.64257	9.92431	6.70898	4.57251	4.62218	4.67044	3.74394	5.07232	3.59236	2.08138	4.0303	4.93828	16.7853	16.0979	15.1329	15.92
AT1G09533	2.05521	2.48171	3.59356	2.91928	3.31531	0.987499	1.74394	2.69134	2.50997	0	1.24138	0	3.6311	0.83332	4.22773	6.90287	2.68215	2.40768	3.19245	1.90086	0.632785	3.3567	0.682641	0.393166	3.28712	2.64606	4.62814	4.72627	2.02965	3.65406	2.18145	3.04227
AT1G09537	0	0.19038	0	0.274361	0.007201	0	0	0	0	0	0.525629	0	0	0	0.623125	0	0.14096	0	1.23484	0.349399	0	0	0	0	1.99548	0.604643	1.98369	1.96171	0	0.351165	0	0.615722
AT1G09540	0.275418	0.397487	0.462087	0.432359	0	0	0	0.529976	0	0.087016	0.123358	0	0.380478	0.566839	0	0.352657	1.19943	0.709388	1.03494	0.306458	0.452069	0	0.100337	0	0	0	0	0	0.085586	0.299838	0.435525	0.527386
AT1G09543	1.69069	3.90098	2.34309	2.70074	0.644368	0.558856	0.391607	0.898641	0.44084	0.780767	0.466937	1.13837	1.62105	1.82047	1.89636	1.17767	1.09611	2.93981	2.12422	3.52925	0.754335	1.13528	0.467232	0.984321	0.020944	0.010921	0.398221	0.373083	4.14351	0.889584	2.32081	2.56371
AT1G09547	0	0	0	0	0	0	0	0	0	0	0	0	0	0	0	0	0	0	0	0	0	0	0	0	0	0	0	0	0	0	0	0
AT1G09550	0	0	0	0	0	0	0	0	0	0	0	0	0	0	0	0	0	0	0	0	0	0	0	0	0	0	0	0	0	0	0	0
AT1G09553	0.172786	0.530992	0.272061	0.371177	0.635639	0	0	0	0	0.258398	0.182595	0.013735	0.602665	0	0	0	0.229121	0.701034	0	0.948512	0	0.1747	0	0.150616	0	0.23833	0.178628	0	0	0.201287	0.26216	0.133247
AT1G09557	0	0	0	0	0	0	0	0	0	0	0	0	0	0	0	0.006995	0	0	0.004954	0	0	0	0	0	0	0	0.369123	0	0	0	0.005485	0
AT1G09560	34.0244	29.7838	28.8139	26.9891	15.8144	13.8926	13.1293	10.3536	58.1244	34.4863	43.6315	17.822	43.243	35.2642	33.8677	41.8439	89.96	51.6875	60.7403	55.4361	12.6448	11.746	16.138	15.451	32.842	37.8481	28.8873	40.8385	41.951	48.4445	42.9759	52.7996
AT1G09563	0	0	0	0	0	0	0	0	0	0	0	0	0	0	0	0	0	0	0	0	0	0	0	0	0	0	0	0	0	0	0	0
AT1G09567	0	0	0	0	0	0	0	0	0	0	0	0	0	0	0	0	0	0	0	0	0	0	0	0	0	0	0	0	0	0	0	0
AT1G09570	25.1327	32.0482	26.1373	30.086	12.9047	11.3946	13.8102	14.8346	28.249	19.2865	32.1983	24.1895	19.4184	20.4269	23.5305	21.7365	21.3248	23.7372	20.0769	19.0638	13.0119	13.5957	15.1559	13.2647	9.83284	7.13231	11.2303	11.5303	22.6367	21.6351	22.1854	22.2555
AT1G09573	0.467663	0	0	0	0	0	0	0	0	0.350329	1.9026	0	0	0	0	0	0	0	0	0	0	0	0	0	0	0.302952	0	0.369523	0.067058	0	0.514129	0.475995
AT1G09575	1.74679	1.26979	2.422	0.927106	0.248324	0.263589	0.9465	0.048251	0.446252	0.226469	0.638756	1.20208	1.34382	1.68782	1.79497	1.36861	2.08899	0.959975	2.03807	1.84441	0.781956	0.463591	0.993996	0.614908	0	0.281225	0.174796	0.202481	1.49764	1.19115	1.49803	0.810035
AT1G09577	0	0	0	0	0	0	0	0	0	0	0	0	0	0	0	0	0	0	0	0	0	0	0	0	0	0	0	0	0	0	0	0
AT1G09580	7.07149	5.30127	3.65249	5.49465	4.71456	3.73786	3.06277	5.16915	13.8689	11.1188	14.791	17.2106	8.93222	8.12208	6.45765	7.3929	8.28999	9.69281	6.478	7.83857	4.64123	4.35591	5.98388	5.37714	4.70796	6.05765	4.36831	5.046	10.3117	10.4563	9.89499	10.4256
AT1G09583	0	0	0	0	0	0	0	0	0	0	0	0	0	0	0	0	0	0	0	0	0	0	0	0	0	0	0	0	0	0	0	0
AT1G09587	0	0	0	0	0	0	0	0	0	0	0	0	0	0	0	0	0	0	0	0	0	0	0	0	0	0	0	0	0	0	0	0
AT1G09590	126.189	78.0231	105.55	89.8735	70.5108	62.9674	54.7355	58.4709	162.262	183.053	166.1	192.143	147.757	111.385	121.852	138.306	178.474	146.965	160.907	150.299	92.6353	72.2603	81.3556	81.4344	177.909	183.011	148.584	180.571	153.525	153.869	156.191	181.188
AT1G09593	0	0	0	0	0	0	0	0	0	0	0	0	0	0	0	0	0	0	0	0	0	0	0	0	0	0	0	0.044485	0	0	0	0
AT1G09597	0	0	0	0	0	0	0	0	0	0	0	0	0	0	0	0	0	0	0	0	0	0	0	0	0	0	0	0	0	0	0	0
AT1G09600	0.221053	0.090527	0.171526	0.361871	0	0	0	0.114064	0.654506	0.067099	0	0.156619	0.371956	0.284469	0.215525	0.25793	0.346344	0.232037	0.616694	0.294803	0.17024	0.074063	0.091165	0	0	0	0.015387	0.149799	0.174845	0.693532	0.271413	0.569315
AT1G09603	0.467467	0	0.057966	0	0	0	0	0	0	0	0	0	0	0	0	0	0	0	0	0	0	0	0	0	0	0	0	0	0	0	0.092409	0
AT1G09607	0	0	0	0	0	0	0	0	0	0	0.047516	0	0	0	0	0	0	0	0	0.629715	0	0	0	0	0	0	0	0	0	0	0	0
AT1G09610	0.378376	0.625667	0.888704	0.59226	5.1e-05	0.205221	0.093776	0.611686	1.08337	1.39256	1.85864	2.33113	0.330623	0.317765	0.092897	1.62901	0.372597	0.973876	0.797331	0.874146	0.225338	0.014652	0.510217	0.141086	2.73986	4.62599	3.30321	3.25767	0.05325	0.672359	0.414063	0.29229
AT1G09613	0	0	0	0	0	0	0	0	0	0	0	0	0	0.371115	0	0	0	0	0	0	0	0	0	0	0	0	0	0	0	0	0	0
AT1G09617	0.073869	0.13561	0.114214	0.203833	0.15039	0.109136	0.111174	0.108196	0.361893	0	0.150517	0.007533	0.315446	0.003498	0.04968	0.184081	0.103286	0.270192	0.110548	0	0.043895	0.129004	0.095777	0.022665	0	0	0	0.074579	0.099691	0.059489	0.159084	0.253771
AT1G09620	26.489	26.3479	25.9799	25.5409	12.2937	10.6541	13.4495	12.5266	46.5849	27.5598	47.619	30.7643	25.8302	23.2946	27.7731	27.6475	27.3944	28.5359	28.7297	25.1035	14.6512	14.8921	13.5268	14.67	30.9302	22.6446	29.7814	34.2399	27.5966	30.1177	26.2007	34.3918
AT1G09623	4.81672	3.88155	4.75457	5.62075	2.86605	2.09439	2.41121	2.17182	0.355301	0	0.32989	1.07289	3.60886	2.64382	3.17654	2.44349	2.45955	4.17274	1.92159	2.33898	1.46641	1.26245	3.1888	3.16016	0.952305	0.236567	0.540786	0.065969	1.2895	3.68692	1.27799	4.75982
AT1G09625	0	0	0	0	0	0	0	0	0	0	0	0	0	0	0	0	0	0	0	0	0	0	0	0	0	0	0	0	0	0	0	0
AT1G09627	1.94059	1.59859	1.83869	1.22441	0.821339	1.02388	1.02842	0.718646	5.78957	0.193496	4.37048	4.53725	2.46778	1.63767	2.10451	3.00312	1.98696	1.34286	1.97385	0.864673	0.336457	0.964624	0.761739	1.33242	2.49357	1.01186	2.43944	2.00461	2.36055	1.97179	2.64802	3.13061
AT1G09630	14.3968	12.0386	13.9094	11.61	7.96542	5.61691	7.12536	5.1838	5.486	4.7249	6.85001	8.62448	13.7603	13.9437	14.5559	14.5239	12.5435	14.0125	15.6575	10.4931	10.5694	6.38776	7.39101	8.4415	2.06467	1.97961	3.50314	2.5804	12.3122	15	12.5325	12.4811
AT1G09633	0	0	0	0	0	0	0	0	0	0	0	0.254056	0	0	0	0	0	0	0	0	0	0.074785	0.23268	0	0.174564	1.01975	0.966093	1.72911	0	0	0	0
AT1G09637	0.173409	0.010419	0.006927	0.013687	0.104296	0	0.029922	0.216461	0.333794	0	0.350081	0	0.005614	0.005635	0	0.015146	0.020586	0.017326	0.128921	0.008014	0	0.249843	0	0	0.168696	0	0	0.116068	0.015051	0.01199	0.019459	0.008501
AT1G09640	67.7777	66.4246	66.6452	67.8656	50.9424	45.2457	47.2331	46.5715	134.687	119.845	146.112	117.083	73.1892	75.7989	77.5208	78.4487	78.0442	70.1752	70.5522	78.3204	58.1339	57.5853	54.6466	58.1852	153.435	148.004	145.474	165.006	83.4608	85.3715	84.3871	93.3574
AT1G09645	12.2443	11.171	14.4751	12.7857	9.19837	7.63396	6.14954	6.6745	9.78397	5.41122	6.19273	5.05757	10.9867	14.9131	17.3887	13.9053	9.98334	11.317	11.3768	12.4346	6.61976	5.7087	8.80685	8.41537	5.57006	5.4622	3.6883	4.80224	12.9775	14.2035	14.4116	13.9606
AT1G09647	0.964808	0	0.027888	0	0	0.353438	0	0	1.2785	0	0.198963	0	2.15662	0	0	0.661133	0	0	0.560189	0	0.019221	0	0	0.030746	0.261191	0	0	0.46153	0.323506	0	0.52343	1.1202
AT1G09650	0.202386	0.316803	0.397501	0.061052	0	0.181516	0	0	0.456028	0	0.279242	0.912464	0.122964	0.18683	0.662651	0.07579	0.152342	0.54846	0.076055	0.178258	0	0	0	0.214368	0	0	0	0	0.426214	0	0.10184	0.151837
AT1G09653	0.294163	0	0	0	0	0	0	0	0	0	0	0	0	0	0	0	0	0	0	0.148884	0	0.10372	0	0	0	0	0	0	0	0	0	0
AT1G09657	0	0	0	0	0	0	0	0	0	0	0	0	0	0	0	0	0	0	0	0	0	0	0	0	0	0	0.229639	0	0	0	0	0
AT1G09660	10.8328	12.7109	13.2932	14.0134	7.16948	6.34684	8.19444	8.98483	46.0483	35.4848	56.337	44.0976	17.7234	17.7382	17.7502	16.7679	15.3042	17.4774	14.6414	15.5364	10.0395	9.34391	9.29353	8.04356	13.6753	12.013	15.012	17.7036	19.001	18.0586	15.3814	17.7556
AT1G09663	0	0	0.021963	0.085934	0	1.02572	0.36814	0.079183	0.268769	1.35739	1.39034	0.020125	0	0.091254	1.15558	0.211152	0.091955	0	0	0.053173	0.569067	0.129213	0.015653	0	0	0.402791	0.14422	0.631271	0	0	0.388851	0
AT1G09665	0	0	0	0	0	0	0	0	0	0	0	0	0	0	0	0	0	0	0	0	0	0	0	0	0	0.210229	0	0	0	0	0	0
AT1G09667	0	0	0	0	0	0	0	0	0	0	0.286584	0	0	0	0	0	0	0	0	0	0	0	0	0	0	0.197037	0.058935	0	0	0	0	0
AT1G09673	0.006977	0	0	0.005498	0	0	0	0.054118	0	0	0.033767	0	0	0	0	0	0.016249	0	0.010295	0	0	0	0	0	0	0	0	0.014503	0	0	0	0
AT1G09677	0.180138	0.669457	1.07803	0.40639	0.075023	0.053831	0.119244	0.167667	0.112592	0	0.139497	0	0.71796	0.018173	0.246111	0.156719	0.284363	0.187488	0.187895	0.173513	0.089222	0.515367	0.034931	0.244604	0.150688	0.086702	0.300385	0.329284	0.288608	0.778589	0.320184	0.363654
AT1G09680	0.698859	0.528745	0.238461	0.581389	0.049317	0.057504	0	0	1.68958	1.07054	1.68786	1.69426	0.396644	0.313247	0.838161	0.558888	0.339106	0.514703	0.270483	0.147994	0	0.125466	0.166745	0	0.360905	0.689244	0.088124	0.324812	0.482771	0.113727	0.843639	0.806951
AT1G09683	0	0	0	0	0	0	0	0	0	0	0	0	0	0	0	0	0	0	0	0	0	0	0	0	0	0	0	0	0	0	0	0
AT1G09687	1.59513	0	3.06352	1.35545	0	1.02818	0.120904	0	1.96279	0.441639	0.634838	1.34066	4.8029	4.184	5.05293	5.65926	1.78847	1.40943	0.507834	2.22708	1.45077	0.881327	1.45169	0.901513	7.75416	12.5086	10.3503	9.21258	1.65273	0.579483	4.01656	1.47469
AT1G09690	220.06	162.186	202.897	184.178	182.332	151.545	163.338	146.421	663.357	871.181	678.354	867.881	233.787	200.881	200.854	206.18	298.221	243.794	281.434	280.086	214.386	187.99	187.28	180.901	634.263	719.372	575.748	634.651	254.705	273.685	268.946	285.489
AT1G09693	0	0	0	0	0	0	0.232328	0	0	2.50383	1.0827	2.80217	0	0.180568	0	0	0	0	0	0	0	0	0	1.08075	2.16467	2.76614	1.98462	2.4044	0	0.022185	0	0
AT1G09697	0	0	0	0	0	0	0	0	0	0	0	0	0	0.304667	0	0	0	0	0	0	0	0	0	0	0	0	0	0	0.225962	0	0	0
AT1G09700	4.3109	5.26156	4.29375	5.53125	2.42774	3.20211	3.39779	2.04374	20.7827	14.5539	22.0352	27.6926	5.49408	4.91646	4.37805	5.47611	5.57718	4.46233	4.74597	4.87436	3.66575	2.5001	2.53244	2.23875	19.2559	11.9842	14.3912	17.6778	7.01158	4.81173	6.12607	6.03611
AT1G09703	0	0	0	0	0	0	0	0	0	0	0	0	0	0	0	0	0	0	0	0	0	0	0	0.22155	0	0	0	0	0	0	0	0
AT1G09710	1.46296	2.39741	2.52461	2.22047	1.2154	1.46085	2.08181	1.4525	8.53215	4.94805	8.38867	7.09774	2.32796	1.69954	1.55907	2.75308	1.87903	1.31471	1.36387	1.56652	1.44996	1.18634	1.46741	1.06044	4.66274	3.9986	5.28229	6.03198	2.37982	3.23945	3.32072	2.57586
AT1G09713	2.78793	5.50721	6.6469	4.96716	2.28395	1.03954	1.70273	1.12896	10.7101	0	5.6973	6.29578	8.58283	4.34068	8.94751	8.43017	4.65184	6.83457	2.43601	6.27384	1.94779	1.82832	0.69935	2.17861	0.706904	0.428464	1.04528	0.626795	11.5989	5.14172	6.82842	9.35779
AT1G09717	0	0	0	0	0	0	0	0	0	0	0	0	0	0	0	0	0	0	0	0	0	0	0	0	0	0	0	0	0	0	0	0
AT1G09720	0	0	0	0	0	0	0	0	0	0	0	0	0	0	0	0	0	0	0	0	0	0	0	0	0	0.058974	0.035387	0	0	0	0	0
AT1G09723	0	0	0	0	0	0	0	0	0	0	0	0	0	0	0	0	0	0	0	0	0	0	0	0	0	0	0.320758	0	0	0	0	0
[truncated: 30,834 more rows]

## Sheet: NT_2xup_in_tfIIs-1vCol-0
gene_id	locus	value_Col-0	value_tfIIs-1	log2(fold_change)	test_stat	p_value	q_value	significant
AT2G33790	2:14293560-14295353	2.25639	18.6224	3.04495	5.58848	5e-05	0.000549593	yes
AT4G40090	4:18580826-18581696	5.02129	40.715	3.01943	5.98539	5e-05	0.000549593	yes
AT5G23840	5:8035689-8037110	0.989255	7.88847	2.99533	2.89092	0.0001	0.00101229	yes
AT2G41800	2:17436442-17438168	0.681008	5.18365	2.92822	3.50212	5e-05	0.000549593	yes
AT5G04120	5:1119936-1128144	0.961615	7.15528	2.89548	1.96196	0.003	0.0172724	yes
AT2G31083	2:13252075-13252914	1.04683	7.50083	2.84102	1.77196	0.00065	0.00501449	yes
AT1G62980	1:23331461-23333246	1.41582	10.0467	2.82702	4.14877	5e-05	0.000549593	yes
AT5G22410	5:7426309-7427964	1.38685	9.39218	2.75965	3.88863	5e-05	0.000549593	yes
AT5G10130	5:3171265-3172701	1.59716	10.7746	2.75405	3.74157	5e-05	0.000549593	yes
AT5G49350	5:20009519-20011099	1.06053	7.0137	2.72539	3.09902	5e-05	0.000549593	yes
AT4G18430	4:10183670-10185383	0.979379	6.40447	2.70914	2.9707	0.00015	0.00145143	yes
AT1G65860	1:24498953-24502776	0.784223	5.11421	2.70518	3.46876	5e-05	0.000549593	yes
AT5G07475	5:2364705-2365605	3.47043	22.0772	2.66937	4.22154	5e-05	0.000549593	yes
AT5G13930	5:4488475-4500735	7.49132	46.9243	2.64704	2.96935	5e-05	0.000549593	yes
AT1G68795	1:25840625-25841686	0.848293	5.31275	2.64683	2.29741	0.00165	0.0107406	yes
AT5G37690	5:14973352-14976229	3.37672	20.6007	2.609	5.552	5e-05	0.000549593	yes
AT4G12520	4:7420950-7421828	5.7902	35.1396	2.60141	5.35194	5e-05	0.000549593	yes
AT5G35190	5:13434150-13435424	2.84425	17.0666	2.58506	4.30425	5e-05	0.000549593	yes
AT1G55240	1:20604891-20606411	1.49964	8.88591	2.56691	3.56975	5e-05	0.000549593	yes
AT1G01750	1:275187-278599	2.65169	15.7078	2.5665	2.72399	0.0005	0.00402732	yes
AT3G45070	3:16486273-16487484	2.75333	16.2482	2.56103	4.2134	5e-05	0.000549593	yes
AT5G57625	5:23337831-23338855	4.40534	25.7893	2.54945	5.50428	5e-05	0.000549593	yes
AT5G67430	5:26910204-26912103	0.917096	5.33214	2.53957	3.02087	5e-05	0.000549593	yes
AT2G47200	2:19377574-19382436	3.13685	18.0602	2.52543	2.4757	0.0004	0.00333359	yes
AT1G14160	1:4839800-4841848	2.7707	15.9003	2.52073	2.11682	0.00115	0.00801209	yes
AT4G13235	4:7677642-7678529	1.1745	6.71946	2.5163	2.29323	0.0027	0.0158362	yes
AT1G16410	1:5608681-5612064	4.23196	24.0572	2.50707	7.08548	5e-05	0.000549593	yes
AT5G56540	5:22893150-22893651	8.54109	48.3141	2.49995	4.50355	5e-05	0.000549593	yes
AT4G00680	4:279595-281072	1.89423	10.652	2.49144	3.5287	5e-05	0.000549593	yes
AT5G15960	5:5209716-5210826	1.74684	9.76354	2.48265	2.86495	5e-05	0.000549593	yes
AT2G39040	2:16299241-16301245	1.26544	7.02184	2.47221	3.3337	5e-05	0.000549593	yes
AT5G37990	5:15133866-15135169	16.7016	92.2942	2.46625	8.70182	5e-05	0.000549593	yes
AT4G02270	4:992110-993039	6.15178	33.6046	2.44958	5.20422	5e-05	0.000549593	yes
AT1G12040	1:4069991-4072681	1.11459	6.03495	2.43683	4.34282	5e-05	0.000549593	yes
AT2G25160	2:10708992-10711281	1.4895	8.03257	2.43103	4.71588	5e-05	0.000549593	yes
AT2G39530	2:16498363-16499524	1.23749	6.67107	2.4305	2.35059	0.00115	0.00801209	yes
AT5G38020	5:15165641-15167864	5.9941	31.4849	2.39304	6.92177	5e-05	0.000549593	yes
AT5G60530	5:24333906-24335858	1.61003	8.35209	2.37505	4.55239	5e-05	0.000549593	yes
AT1G30870	1:10991477-10994152	5.02168	25.8606	2.36451	2.29136	0.0001	0.00101229	yes
AT3G25790	3:9413051-9415240	1.30119	6.66525	2.35683	3.32302	5e-05	0.000549593	yes
AT3G49960	3:18524083-18525792	2.6733	13.5602	2.34268	4.79575	5e-05	0.000549593	yes
AT5G42510	5:16997978-16998925	1.5465	7.83787	2.34145	3.20876	5e-05	0.000549593	yes
AT1G03700	1:920949-922098	1.2687	6.38737	2.33187	2.6194	0.00045	0.00368207	yes
AT3G48450	3:17943932-17945138	1.98378	9.94699	2.32601	2.39166	0.0002	0.00186528	yes
AT3G20450	3:7130585-7131327	1.09828	5.48247	2.31958	2.09412	0.00815	0.0377842	yes
AT1G56320	1:21082489-21086499	2.79444	13.9472	2.31934	1.81659	0.0045	0.023721	yes
AT5G40510	5:16228959-16231142	1.93532	9.61192	2.31226	4.20827	5e-05	0.000549593	yes
AT4G25100	4:12884299-12887011	2.57651	12.7496	2.30696	4.06169	5e-05	0.000549593	yes
AT2G32270	2:13704067-13706928	1.48062	7.28204	2.29815	3.52288	5e-05	0.000549593	yes
AT1G12560	1:4276504-4281131	2.1527	10.5049	2.28684	2.87	0.0001	0.00101229	yes
AT5G54370	5:22075276-22076819	3.36791	16.4103	2.28467	5.13859	5e-05	0.000549593	yes
AT5G57530	5:23300320-23301689	1.56441	7.60778	2.28186	3.25198	5e-05	0.000549593	yes
AT1G62560	1:23159733-23162881	1.47137	7.15248	2.28128	4.03963	5e-05	0.000549593	yes
AT2G27550	2:11773186-11774746	1.99727	9.67412	2.2761	3.47205	5e-05	0.000549593	yes
AT3G19710	3:6843661-6849582	10.1848	49.2086	2.2725	7.55663	5e-05	0.000549593	yes
AT1G68850	1:25883555-25885261	2.02998	9.76559	2.26624	4.0368	5e-05	0.000549593	yes
AT4G12510	4:7417067-7417873	2.65537	12.6813	2.25572	3.1655	5e-05	0.000549593	yes
AT5G36180	5:14238934-14242135	2.67422	12.7456	2.25281	4.39977	5e-05	0.000549593	yes
AT4G26320	4:13317052-13317640	5.81241	27.6561	2.25039	3.59373	5e-05	0.000549593	yes
AT3G15357	3:5187081-5187789	1.61717	7.69373	2.25021	2.47317	0.0004	0.00333359	yes
AT4G37700	4:17710181-17711031	1.67948	7.97331	2.24716	2.67698	0.0001	0.00101229	yes
AT1G19900	1:6906898-6908805	1.63302	7.68118	2.23378	4.18512	5e-05	0.000549593	yes
AT4G13390	4:7783790-7785366	2.49954	11.7268	2.23007	3.56172	5e-05	0.000549593	yes
AT4G22666	4:11917056-11917959	5.91799	27.7633	2.23	4.65209	5e-05	0.000549593	yes
AT5G23020	5:7718117-7721866	4.96647	23.1399	2.22009	6.7469	5e-05	0.000549593	yes
AT3G01190	3:67031-68665	10.8366	50.2522	2.21328	7.67034	5e-05	0.000549593	yes
AT5G04960	5:1461785-1464066	2.71969	12.5522	2.20642	5.54532	5e-05	0.000549593	yes
AT5G67400	5:26894777-26898016	3.85925	17.8031	2.20574	4.81694	5e-05	0.000549593	yes
AT1G14240	1:4864880-4868011	1.10106	5.06863	2.2027	2.95667	5e-05	0.000549593	yes
AT5G10230	5:3209496-3211483	2.14778	9.88452	2.20233	3.79407	5e-05	0.000549593	yes
AT3G44550	3:16137575-16142270	2.34944	10.8011	2.20079	4.38189	5e-05	0.000549593	yes
AT1G14960	1:5159191-5160179	8.32953	38.1987	2.19722	5.23494	5e-05	0.000549593	yes
AT3G23175	3:8273771-8275565	2.39959	10.9974	2.19629	3.65029	5e-05	0.000549593	yes
AT5G46900	5:19039700-19040456	9.14507	41.838	2.19375	5.28681	5e-05	0.000549593	yes
AT3G01513	3:201886-202754	1.24237	5.67963	2.1927	2.39634	0.0006	0.00469064	yes
AT5G63660	5:25485485-25486324	1.49929	6.84936	2.19169	2.01243	0.00285	0.016561	yes
AT1G23720	1:8388296-8391623	4.8229	21.9574	2.18674	6.41044	5e-05	0.000549593	yes
AT5G05500	5:1629609-1630478	5.41163	24.3094	2.16738	4.50756	5e-05	0.000549593	yes
AT5G47990	5:19434757-19436749	17.1808	77.126	2.16642	9.45246	5e-05	0.000549593	yes
AT1G52050	1:19354918-19356901	1.67678	7.47041	2.15549	3.36574	5e-05	0.000549593	yes
AT1G70170	1:26423873-26425356	1.47837	6.58595	2.15538	3.34964	5e-05	0.000549593	yes
AT2G47360	2:19437647-19438920	1.25303	5.55587	2.1486	2.9246	5e-05	0.000549593	yes
AT2G47540	2:19505826-19506681	2.59849	11.493	2.14502	3.20325	5e-05	0.000549593	yes
AT1G16400	1:5605043-5607498	2.91741	12.8432	2.13824	5.27395	5e-05	0.000549593	yes
AT4G25790	4:13122046-13123354	1.21775	5.35915	2.13778	2.56026	0.00025	0.00226186	yes
AT1G17180	1:5872023-5873124	5.6814	24.8845	2.13093	5.12646	5e-05	0.000549593	yes
AT5G23830	5:8033664-8034977	10.4983	45.9484	2.12985	5.83177	5e-05	0.000549593	yes
AT4G14060	4:8107253-8108379	3.83103	16.7326	2.12686	3.84371	5e-05	0.000549593	yes
AT5G24780	5:8507589-8509201	4.53848	19.8051	2.12559	5.12616	5e-05	0.000549593	yes
AT1G78340	1:29472844-29474003	3.90096	17.0193	2.12527	4.41694	5e-05	0.000549593	yes
AT4G19030	4:10421520-10423508	5.20795	22.6224	2.11897	4.92993	5e-05	0.000549593	yes
AT4G28940	4:14274340-14277252	5.63873	24.4886	2.11867	5.05204	5e-05	0.000549593	yes
AT4G26010	4:13200413-13204057	4.93469	21.4032	2.11679	5.38358	5e-05	0.000549593	yes
AT2G25980	2:11077437-11079968	3.65786	15.7793	2.10896	5.24518	5e-05	0.000549593	yes
AT3G09925	3:3051608-3052850	3.08673	13.309	2.10825	3.33761	5e-05	0.000549593	yes
AT4G11650	4:7024851-7026224	3.13426	13.508	2.10762	4.29316	5e-05	0.000549593	yes
AT4G29270	4:14423626-14424898	10.8306	46.5861	2.10478	6.378	5e-05	0.000549593	yes
AT5G09595	5:26476109-26479590	2.66677	11.4646	2.10402	3.7222	5e-05	0.000549593	yes
AT5G46890	5:19036295-19036938	15.5399	66.7377	2.10252	5.72953	5e-05	0.000549593	yes
AT5G09480	5:2950861-2951701	13.867	59.4098	2.09904	6.3213	5e-05	0.000549593	yes
AT3G62680	3:23182721-23184042	9.48614	40.6324	2.09874	6.36757	5e-05	0.000549593	yes
AT4G18360	4:10145894-10148764	2.15463	9.22334	2.09785	3.8707	5e-05	0.000549593	yes
AT3G29250	3:11193388-11195171	11.5431	49.2585	2.09334	5.86723	5e-05	0.000549593	yes
AT5G19800	5:6690519-6691176	2.43333	10.3697	2.09137	2.17004	0.0012	0.00829456	yes
AT4G11190	4:6826586-6827389	3.89053	16.5643	2.09004	3.54734	5e-05	0.000549593	yes
AT1G78370	1:29484119-29485389	55.2886	234.844	2.08665	9.78086	5e-05	0.000549593	yes
AT3G52790	3:19565789-19566492	3.02745	12.774	2.07704	2.6665	5e-05	0.000549593	yes
AT4G38080	4:17881503-17883612	41.3053	173.139	2.06753	8.77045	5e-05	0.000549593	yes
AT2G45220	2:18644060-18646606	3.7006	15.425	2.05944	5.52834	5e-05	0.000549593	yes
AT2G43100	2:17920646-17921844	16.9469	70.591	2.05846	7.95667	5e-05	0.000549593	yes
AT3G59370	3:21941764-21942571	3.89148	16.1957	2.05722	3.3525	5e-05	0.000549593	yes
AT5G05960	5:1788737-1792634	9.65271	40.1636	2.05688	3.49488	5e-05	0.000549593	yes
AT1G74500	1:27997918-27998821	2.69438	11.1943	2.05474	2.78619	5e-05	0.000549593	yes
AT3G54580	3:20200572-20203919	7.93085	32.9046	2.05274	8.19428	5e-05	0.000549593	yes
AT4G36610	4:17265331-17267472	1.98705	8.16114	2.03815	3.44132	5e-05	0.000549593	yes
AT2G16760	2:7275656-7277285	1.62021	6.57025	2.01976	3.10467	5e-05	0.000549593	yes
AT2G38380	2:16076288-16078781	9.99659	40.0327	2.00167	7.23549	5e-05	0.000549593	yes
AT2G16005	2:6959091-6960216	17.3274	69.1892	1.99749	6.02897	5e-05	0.000549593	yes
AT2G21045	2:9027729-9029058	10.1743	40.4363	1.99073	5.41126	5e-05	0.000549593	yes
AT1G47600	1:17491730-17494779	3.30341	13.1262	1.99042	4.82706	5e-05	0.000549593	yes
AT5G42500	5:16994105-16995062	2.92165	11.5885	1.98784	3.32481	5e-05	0.000549593	yes
AT3G26460	3:9683681-9684657	9.55526	37.8526	1.98603	5.20961	5e-05	0.000549593	yes
AT4G05200	4:2675063-2682384	2.22589	8.81261	1.98519	2.85564	5e-05	0.000549593	yes
AT5G48000	5:19444102-19447866	13.5731	53.6856	1.98378	7.7107	5e-05	0.000549593	yes
AT5G14330	5:4619726-4620551	8.15979	32.2597	1.98313	3.86147	5e-05	0.000549593	yes
AT2G41480	2:17296893-17298725	1.43475	5.62664	1.97148	2.56983	0.0001	0.00101229	yes
AT4G20390	4:11004502-11008076	11.2192	43.9756	1.97074	3.32909	5e-05	0.000549593	yes
AT5G10580	5:3347380-3350071	5.47374	21.4413	1.96979	4.48181	5e-05	0.000549593	yes
AT5G53250	5:21603568-21604414	9.5806	37.5115	1.96915	4.41112	5e-05	0.000549593	yes
AT2G48130	2:19682455-19686056	3.96076	15.479	1.96647	5.79108	5e-05	0.000549593	yes
AT3G23180	3:8276807-8278561	2.49714	9.75467	1.96581	2.68924	5e-05	0.000549593	yes
AT4G17280	4:9676055-9680389	3.58487	13.9399	1.95922	2.55064	5e-05	0.000549593	yes
AT5G59320	5:23928953-23929816	1.65393	6.42975	1.95886	2.26024	0.0007	0.00533454	yes
AT1G51470	1:19087383-19090523	3.31004	12.8635	1.95837	4.813	5e-05	0.000549593	yes
AT2G44110	2:18245356-18248459	1.81802	7.05737	1.95677	3.327	5e-05	0.000549593	yes
AT1G52070	1:19364808-19366925	8.83144	34.2418	1.95504	5.94967	5e-05	0.000549593	yes
AT1G66800	1:24924773-24926412	2.67122	10.3463	1.95354	3.44255	5e-05	0.000549593	yes
AT1G06090	1:1846700-1849693	1.87341	7.25163	1.95264	3.76027	5e-05	0.000549593	yes
AT2G23540	2:10024149-10026258	11.9394	46.0064	1.9461	6.98129	5e-05	0.000549593	yes
AT3G50300	3:18643859-18645510	1.77507	6.81111	1.94001	3.4123	5e-05	0.000549593	yes
AT3G57010	3:21095599-21097481	3.77362	14.4607	1.93811	4.74513	5e-05	0.000549593	yes
AT5G66280	5:26476109-26479590	2.96065	11.3448	1.93804	2.47578	0.0008	0.00594678	yes
AT3G54590	3:20206127-20208783	5.04767	19.3285	1.93704	6.00559	5e-05	0.000549593	yes
AT1G54970	1:20504900-20506504	3.85572	14.696	1.93036	4.22002	5e-05	0.000549593	yes
AT3G16440	3:5585871-5587798	4.45266	16.8939	1.92376	4.43764	5e-05	0.000549593	yes
AT2G35380	2:14892494-14893993	6.68009	25.2225	1.91677	5.05301	5e-05	0.000549593	yes
AT3G51240	3:19025109-19026872	5.19332	19.5786	1.91455	4.68916	5e-05	0.000549593	yes
AT2G20520	2:8840556-8841565	1.39231	5.23135	1.9097	2.29085	5e-05	0.000549593	yes
AT2G38390	2:16079678-16081671	7.12004	26.6837	1.906	5.71377	5e-05	0.000549593	yes
AT5G47980	5:19428887-19430517	1.46331	5.4808	1.90515	3.24014	5e-05	0.000549593	yes
AT2G46140	2:18958998-18960645	5.05864	18.9308	1.90392	3.92917	5e-05	0.000549593	yes
AT2G03200	2:966389-968048	3.35627	12.4828	1.89501	4.59815	5e-05	0.000549593	yes
AT3G50400	3:18704763-18706672	2.07241	7.70101	1.89374	3.16598	5e-05	0.000549593	yes
AT4G17215	4:9655668-9659576	6.06526	22.4064	1.88527	3.67834	5e-05	0.000549593	yes
AT3G22840	3:8084404-8085669	2.80239	10.2817	1.87535	3.34922	5e-05	0.000549593	yes
AT1G51860	1:19257402-19261794	1.39666	5.11725	1.87338	3.96466	5e-05	0.000549593	yes
AT2G41660	2:17367491-17369206	5.25655	19.2177	1.87024	5.13971	5e-05	0.000549593	yes
AT3G54770	3:20273671-20276016	2.05416	7.48781	1.86599	2.47075	0.0001	0.00101229	yes
AT3G27884	3:10346085-10348282	1.67538	6.08554	1.86089	1.61662	0.00095	0.00686685	yes
AT5G01250	5:102175-103770	1.95698	7.10511	1.86023	3.26809	5e-05	0.000549593	yes
AT5G66690	5:26625048-26626822	5.37119	19.4357	1.85539	5.78645	5e-05	0.000549593	yes
AT1G22065	1:7785707-7786477	3.70312	13.3909	1.85444	2.62431	5e-05	0.000549593	yes
AT3G28550	3:10700561-10704018	5.75861	20.7992	1.85274	6.18058	5e-05	0.000549593	yes
AT3G13610	3:4449258-4452653	2.27695	8.20298	1.84904	2.66818	0.00035	0.00299661	yes
AT1G54540	1:20367552-20368511	1.76187	6.32626	1.84424	2.34963	0.00065	0.00501449	yes
AT3G58990	3:21797057-21798303	12.411	44.1909	1.83213	6.14965	5e-05	0.000549593	yes
AT1G78090	1:29373802-29376639	2.46257	8.76565	1.8317	3.56821	5e-05	0.000549593	yes
AT3G58550	3:21648560-21650347	16.3146	58.0614	1.83141	5.46789	5e-05	0.000549593	yes
AT2G48140	2:19686332-19687664	9.44966	33.6129	1.83068	5.13034	5e-05	0.000549593	yes
AT3G48340	3:17897505-17899351	7.06642	25.1145	1.82947	5.69278	5e-05	0.000549593	yes
AT5G07690	5:2446668-2448584	1.75075	6.20675	1.82587	3.10365	5e-05	0.000549593	yes
AT2G43610	2:18087811-18089371	9.7497	34.4897	1.82274	6.07773	5e-05	0.000549593	yes
AT1G80240	1:30171356-30173109	5.93197	20.9569	1.82084	5.44925	5e-05	0.000549593	yes
AT1G66270	1:24699867-24703166	20.7811	73.3893	1.8203	7.72704	5e-05	0.000549593	yes
AT5G13580	5:4370691-4373201	3.0124	10.5858	1.81314	4.98512	5e-05	0.000549593	yes
AT1G18980	1:6554495-6558115	12.7011	44.6198	1.81273	4.92109	5e-05	0.000549593	yes
AT5G58860	5:23765790-23768111	10.2588	35.9374	1.80863	6.94705	5e-05	0.000549593	yes
AT5G09530	5:2959733-2961382	21.7643	76.0286	1.80458	8.13626	5e-05	0.000549593	yes
AT5G23010	5:7703040-7706973	21.907	75.9927	1.79447	7.93169	5e-05	0.000549593	yes
AT2G46650	2:19151480-19152739	11.6934	40.5043	1.79238	5.25531	5e-05	0.000549593	yes
AT5G48010	5:19456836-19461706	10.41	35.9754	1.78904	7.37644	5e-05	0.000549593	yes
AT1G21313	1:7453244-7455009	89.359	308.541	1.78778	3.15585	5e-05	0.000549593	yes
AT5G14200	5:4576122-4587653	19.0159	65.6348	1.78726	2.81572	5e-05	0.000549593	yes
AT1G30700	1:10892444-10894714	3.31382	11.4354	1.78694	4.51744	5e-05	0.000549593	yes
AT1G52060	1:19358799-19360822	3.64856	12.5855	1.78636	3.85189	5e-05	0.000549593	yes
AT2G29750	2:12709720-12711725	2.51497	8.66347	1.78441	4.08038	5e-05	0.000549593	yes
AT3G22600	3:8006248-8007836	10.9554	37.713	1.78342	5.84587	5e-05	0.000549593	yes
AT4G00670	4:274251-279197	13.333	45.7597	1.77908	2.07715	0.00105	0.00745755	yes
AT3G19390	3:6722824-6725110	3.91164	13.4217	1.77873	5.00325	5e-05	0.000549593	yes
AT5G42590	5:17031023-17033800	2.89905	9.94363	1.77819	4.08942	5e-05	0.000549593	yes
AT3G01260	3:79296-82182	1.77534	6.07863	1.77565	2.92761	5e-05	0.000549593	yes
AT5G57090	5:23100515-23105228	2.43214	8.28894	1.76896	4.44681	5e-05	0.000549593	yes
AT1G22440	1:7922275-7925097	6.1883	21.0897	1.76892	5.34422	5e-05	0.000549593	yes
AT5G46090	5:18693315-18694129	2.37673	8.09357	1.76779	2.04835	0.00155	0.0102032	yes
AT4G11210	4:6832649-6833498	3.19141	10.8666	1.76763	2.81976	5e-05	0.000549593	yes
AT2G24980	2:10622395-10624309	2.62839	8.9374	1.76567	3.69838	5e-05	0.000549593	yes
AT2G25810	2:11012498-11014171	5.61467	19.0754	1.76444	4.27371	5e-05	0.000549593	yes
AT1G50560	1:18724189-18728369	1.60793	5.45181	1.76153	1.8979	0.00165	0.0107406	yes
AT4G00080	4:32747-33756	4.13862	14.0232	1.76059	3.60932	5e-05	0.000549593	yes
AT4G15390	4:8792706-8794442	8.65276	29.1496	1.75224	5.9478	5e-05	0.000549593	yes
AT5G40690	5:16290385-16291713	5.2081	17.5078	1.74917	4.45906	5e-05	0.000549593	yes
AT5G23190	5:7803140-7805968	1.78591	6.00106	1.74856	3.78105	5e-05	0.000549593	yes
AT1G54000	1:20154153-20156520	17.5206	58.8541	1.74809	7.04193	5e-05	0.000549593	yes
AT3G25930	3:9492764-9494302	10.4195	34.8403	1.74146	4.76931	5e-05	0.000549593	yes
AT2G37870	2:15859203-15859942	1.82391	6.07936	1.73689	1.68631	0.00615	0.0302296	yes
AT1G18975	1:6554495-6558115	8.83979	29.4421	1.7358	3.01681	5e-05	0.000549593	yes
AT4G37010	4:17442611-17445615	8.06929	26.8539	1.73462	2.2096	0.00035	0.00299661	yes
AT3G02020	3:337711-343912	1.58598	5.26708	1.73163	4.88478	5e-05	0.000549593	yes
AT3G50640	3:18803664-18804731	2.99007	9.92419	1.73077	2.80606	0.0001	0.00101229	yes
AT4G37070	4:17464593-17467186	9.44291	31.2718	1.72756	5.5172	5e-05	0.000549593	yes
AT3G13435	3:4375299-4376127	4.21868	13.9045	1.72068	1.92307	0.0013	0.00884635	yes
AT4G33550	4:16134365-16135134	8.11	26.6475	1.71623	3.39355	5e-05	0.000549593	yes
AT5G42860	5:17183060-17185032	2.47764	8.13577	1.71531	3.286	5e-05	0.000549593	yes
AT3G53980	3:19987561-19988463	30.9949	101.637	1.71332	6.0503	5e-05	0.000549593	yes
AT3G21710	3:7648315-7649894	7.29195	23.859	1.71016	4.17118	5e-05	0.000549593	yes
AT1G77330	1:29051497-29064637	6.28085	20.5074	1.70711	3.57773	5e-05	0.000549593	yes
AT4G13770	4:7990428-7992429	17.153	55.7371	1.70017	7.21194	5e-05	0.000549593	yes
AT5G63590	5:25456909-25458639	3.82486	12.4196	1.69914	3.87046	5e-05	0.000549593	yes
AT1G04220	1:1114374-1122786	3.17666	10.3024	1.6974	2.27992	0.00065	0.00501449	yes
AT5G48290	5:19568759-19569866	2.39757	7.75402	1.69337	2.34652	5e-05	0.000549593	yes
AT1G74460	1:27987889-27989865	6.3694	20.5987	1.69332	4.78338	5e-05	0.000549593	yes
AT4G25820	4:13130290-13131860	10.6073	34.0549	1.6828	5.49804	5e-05	0.000549593	yes
AT2G22510	2:9569022-9569784	21.0655	67.6256	1.68268	4.96469	5e-05	0.000549593	yes
AT5G48070	5:19481896-19483527	1.71139	5.45563	1.67258	2.53104	0.0001	0.00101229	yes
AT1G53830	1:20098521-20100978	2.20256	7.01573	1.67141	3.65645	5e-05	0.000549593	yes
AT3G11430	3:3595693-3597952	2.47568	7.87838	1.67007	3.75437	5e-05	0.000549593	yes
AT5G44610	5:17993534-17994722	26.0279	82.7457	1.66862	6.16951	5e-05	0.000549593	yes
AT4G13290	4:7740282-7746394	1.93351	6.13947	1.66689	3.32715	5e-05	0.000549593	yes
AT4G33610	4:16146226-16147073	16.4594	52.0724	1.66161	5.25229	5e-05	0.000549593	yes
AT2G25260	2:10755523-10757947	2.09646	6.62768	1.66055	2.69708	5e-05	0.000549593	yes
AT5G24140	5:8164318-8167776	2.55156	8.03393	1.65473	3.68424	5e-05	0.000549593	yes
AT4G12545	4:7434093-7434858	14.8915	46.849	1.65352	4.49592	5e-05	0.000549593	yes
AT3G03190	3:734891-738629	3.31909	10.4224	1.65083	2.51123	5e-05	0.000549593	yes
AT1G34040	1:12374258-12376367	1.677	5.25486	1.64777	2.82165	5e-05	0.000549593	yes
AT5G47950	5:19417019-19418657	2.79477	8.74779	1.64619	3.58431	5e-05	0.000549593	yes
AT3G51238	3:19025109-19026872	3.46253	10.811	1.6426	3.06889	5e-05	0.000549593	yes
AT5G08640	5:2803832-2805606	5.17624	16.1438	1.641	4.21823	5e-05	0.000549593	yes
AT5G38030	5:15171142-15175566	2.8163	8.74184	1.63414	3.93407	5e-05	0.000549593	yes
AT5G60950	5:24526846-24530032	2.55816	7.92922	1.63207	1.73698	0.00315	0.0179943	yes
AT5G42180	5:16852627-16855741	6.2684	19.3705	1.62769	1.6576	0.00135	0.00912993	yes
AT2G43670	2:18105084-18106043	2.84765	8.79671	1.62719	1.83072	0.004	0.0216848	yes
AT4G14690	4:8418241-8419325	2.03225	6.2745	1.62642	2.33277	5e-05	0.000549593	yes
AT1G02810	1:618060-620502	2.77727	8.56415	1.62464	3.79463	5e-05	0.000549593	yes
AT1G35250	1:12932023-12934656	2.40725	7.41813	1.62367	2.84382	5e-05	0.000549593	yes
AT4G37410	4:17590768-17592920	66.9894	206.418	1.62356	6.33247	5e-05	0.000549593	yes
AT1G33800	1:12261164-12262750	3.89155	11.9667	1.62061	3.69862	5e-05	0.000549593	yes
AT1G47480	1:17417491-17419442	3.59448	11.0446	1.61949	3.27296	5e-05	0.000549593	yes
AT3G24300	3:8805518-8807460	2.75052	8.41221	1.61278	3.86143	5e-05	0.000549593	yes
AT4G12030	4:7210806-7213376	5.07275	15.5037	1.61177	3.99067	5e-05	0.000549593	yes
AT5G63600	5:25460590-25462568	10.5084	32.0928	1.6107	5.81558	5e-05	0.000549593	yes
AT3G12500	3:3962135-3964222	3.57436	10.9104	1.60995	3.38711	5e-05	0.000549593	yes
AT2G43390	2:18020228-18020879	1.7481	5.32167	1.60609	1.59836	0.0071	0.0338742	yes
AT4G09990	4:6258879-6260259	1.90148	5.78634	1.60553	2.60332	5e-05	0.000549593	yes
AT3G54600	3:20210791-20213172	10.0593	30.546	1.60245	6.00112	5e-05	0.000549593	yes
AT3G05890	3:1757439-1758807	24.2105	73.3271	1.59871	5.1276	5e-05	0.000549593	yes
AT3G49845	3:18487129-18488381	2.14616	6.49457	1.59748	1.82403	0.00075	0.00565903	yes
AT3G21770	3:7673275-7674839	13.1732	39.7005	1.59155	5.44819	5e-05	0.000549593	yes
AT1G45145	1:17074941-17076417	30.4635	91.3829	1.58484	5.98364	5e-05	0.000549593	yes
AT5G06200	5:1877133-1878324	2.29414	6.88016	1.58449	2.37391	0.0001	0.00101229	yes
AT5G62480	5:25088526-25089626	4.17051	12.5019	1.58386	2.91366	5e-05	0.000549593	yes
AT1G21310	1:7453244-7455009	163.06	487.608	1.58032	7.49079	5e-05	0.000549593	yes
AT1G48750	1:18035966-18039405	44.7117	133.522	1.57836	3.57622	5e-05	0.000549593	yes
AT4G13860	4:8022496-8025592	8.8317	26.3704	1.57816	2.86772	5e-05	0.000549593	yes
AT1G18590	1:6398530-6400029	4.48994	13.3621	1.57338	3.96375	5e-05	0.000549593	yes
AT2G01880	2:391420-394184	2.67882	7.92053	1.564	2.72167	5e-05	0.000549593	yes
AT4G37409	4:17590768-17592920	52.9173	156.284	1.56236	4.64615	5e-05	0.000549593	yes
AT2G45750	2:18842515-18845576	1.97539	5.81497	1.55763	3.50654	5e-05	0.000549593	yes
AT3G23190	3:8279270-8280912	1.95629	5.75247	1.55606	2.12021	0.0005	0.00402732	yes
AT1G13300	1:4556877-4558793	6.58548	19.364	1.55602	4.43213	5e-05	0.000549593	yes
AT1G65690	1:24431416-24433165	3.54008	10.3624	1.5495	3.11727	5e-05	0.000549593	yes
AT1G13420	1:4604687-4606067	4.07483	11.9222	1.54884	3.52068	5e-05	0.000549593	yes
AT2G21100	2:9048130-9049404	4.89143	14.3037	1.54806	2.71501	5e-05	0.000549593	yes
AT2G23000	2:9791891-9796408	2.6082	7.62263	1.54724	3.03082	5e-05	0.000549593	yes
AT1G62800	1:23252139-23257546	4.2599	12.4489	1.54712	2.95685	5e-05	0.000549593	yes
AT2G35000	2:14751540-14753319	2.53764	7.40007	1.54405	3.25199	5e-05	0.000549593	yes
AT3G16410	3:5571902-5574758	2.4258	7.068	1.54284	3.89159	5e-05	0.000549593	yes
AT1G07610	1:2341446-2342148	44.5782	129.876	1.54272	5.34942	5e-05	0.000549593	yes
AT2G01520	2:235924-237253	154.649	450.26	1.54176	7.83505	5e-05	0.000549593	yes
AT1G30510	1:10806929-10809188	14.7711	42.86	1.53685	6.10331	5e-05	0.000549593	yes
AT4G30170	4:14762818-14764636	37.0317	107.395	1.5361	6.80617	5e-05	0.000549593	yes
AT5G26290	5:9226078-9228026	4.59775	13.273	1.52949	3.28523	5e-05	0.000549593	yes
AT1G66280	1:24706511-24709996	14.4808	41.676	1.52508	6.26895	5e-05	0.000549593	yes
AT2G04170	2:1417177-1419621	3.84514	11.0306	1.52041	3.20676	5e-05	0.000549593	yes
AT5G15600	5:5078199-5079327	3.54999	10.1776	1.51952	2.35127	0.0001	0.00101229	yes
AT4G15160	4:8646149-8647252	15.9584	45.5829	1.51418	5.43025	5e-05	0.000549593	yes
AT1G35260	1:12936848-12937787	5.10494	14.5677	1.51281	2.87447	5e-05	0.000549593	yes
AT3G09220	3:2827189-2830655	11.4746	32.6203	1.50733	5.94396	5e-05	0.000549593	yes
AT5G02270	5:467037-469272	10.6147	30.1665	1.50689	5.35324	5e-05	0.000549593	yes
AT3G22620	3:8008533-8010862	23.6808	67.2465	1.50574	2.88526	5e-05	0.000549593	yes
AT2G34500	2:14539372-14541617	2.9018	8.22275	1.50267	3.65223	5e-05	0.000549593	yes
AT2G02120	2:538249-539123	4.65706	13.1542	1.49803	2.13594	0.0003	0.00264335	yes
AT2G41380	2:17251818-17253194	9.92451	28.0193	1.49735	4.87487	5e-05	0.000549593	yes
AT4G33730	4:16185043-16185654	2.0357	5.74604	1.49704	1.56357	0.0073	0.0346025	yes
AT1G62570	1:23168766-23172175	10.5462	29.7144	1.49444	5.8051	5e-05	0.000549593	yes
AT5G14000	5:4517693-4519426	2.46383	6.91005	1.48779	2.6386	5e-05	0.000549593	yes
AT1G02360	1:471882-473336	6.96238	19.4987	1.48573	3.71352	5e-05	0.000549593	yes
AT1G79530	1:29915661-29919408	14.3299	39.8433	1.47531	6.23142	5e-05	0.000549593	yes
AT2G01530	2:239668-240687	93.6473	260.252	1.4746	7.20671	5e-05	0.000549593	yes
AT2G15020	2:6491424-6493512	4.67275	12.9709	1.47293	4.57724	5e-05	0.000549593	yes
AT3G06390	3:1938334-1939853	14.0268	38.8665	1.47035	5.19081	5e-05	0.000549593	yes
AT5G09520	5:2958156-2958971	5.49823	15.2281	1.4697	2.77152	5e-05	0.000549593	yes
AT3G05920	3:1768778-1769806	2.96376	8.20626	1.4693	2.12564	0.0004	0.00333359	yes
AT4G15960	4:9045609-9047449	2.08864	5.78232	1.46908	2.66774	5e-05	0.000549593	yes
AT5G04200	5:1153739-1155040	3.44233	9.49529	1.46383	3.12639	5e-05	0.000549593	yes
AT4G04830	4:2445774-2447086	48.8751	134.114	1.45629	6.15993	5e-05	0.000549593	yes
AT2G16980	2:7376198-7381165	2.28542	6.25582	1.45274	2.53372	5e-05	0.000549593	yes
AT3G29780	3:11671636-11672239	3.44755	9.43126	1.45188	1.92897	0.0013	0.00884635	yes
AT5G11230	5:3580395-3582090	2.61166	7.13378	1.4497	3.09878	5e-05	0.000549593	yes
AT1G77520	1:29130374-29132272	2.19828	6.00461	1.44969	2.72255	5e-05	0.000549593	yes
AT1G05523	1:6949042-6959148	5.92147	16.1415	1.44674	1.71808	0.00455	0.0239271	yes
AT2G15220	2:6608560-6609681	1.91515	5.19829	1.44058	2.11097	0.00045	0.00368207	yes
AT2G05440	2:1993037-1994177	88.9652	241.371	1.43994	6.53435	5e-05	0.000549593	yes
AT1G65490	1:24354645-24355490	6.16213	16.7052	1.4388	1.78717	0.0003	0.00264335	yes
AT2G40900	2:17063097-17065813	6.81597	18.4701	1.4382	4.50064	5e-05	0.000549593	yes
AT5G41040	5:16431303-16434458	6.66376	18.025	1.43559	2.82963	5e-05	0.000549593	yes
AT5G05270	5:1563285-1565324	8.55628	23.0667	1.43075	4.19288	5e-05	0.000549593	yes
AT1G72200	1:27169758-27171410	3.58422	9.62974	1.42584	3.27961	5e-05	0.000549593	yes
AT2G47130	2:19349347-19350650	5.4655	14.6614	1.4236	3.54059	5e-05	0.000549593	yes
AT1G65510	1:24359327-24360081	4.22056	11.2786	1.41808	1.62987	0.0023	0.0139858	yes
AT1G67360	1:25235270-25238216	7.73862	20.6526	1.41617	2.47457	5e-05	0.000549593	yes
[truncated: 228 more rows]

## Sheet: NT_2xdown_in_tfIIs-1vCol-0
gene_id	locus	value_Col-0	value_tfIIs-1	log2(fold_change)	test_stat	p_value	q_value	significant
[truncated: 104 more rows]

[truncated: 6 more sheets: 1h_2xup_in_tfIIs-1vCol-0, 1h_2xdown_in_tfIIs-1, 1d_2xup_in_tfIIs-1vCol-0, 1d_2xdown_in_tfIIs-1vCol-0, 1d+rec_2xup_in_tfIIs-1vCol-0, 1d+rec_2xdown_in_tfIIs-1vCol-0]
