# Supplementary material for: Elongation factor TFIIS is essential for heat stress adaptation in plants
Source: Nucleic Acids Res. 2022 Jan 31;50(4):1927–50. doi: 10.1093/nar/gkac020 (PMC8886746; doi:10.1093/nar/gkac020)
Supplement: gkac020_Supplemental_Files [file gkac020_supplemental_files.zip › 6_Supplementary Tables S3_AS.xlsx]

## Sheet: AS event types
IR	intron retention
IoR	original intron retention
(Novel) ES	exon skipping
Alt3'SS	alternative 3' splice site
Alt5'SS	alternative 5' splice site
(Novel) Alt 5'/3'	other 5' or 3' splice site
External	AS on first or last exon of a transcript
NASP	novel alternative splicing pattern
ASCE	alternative splicing affecting a consensus exon
(novel) CSP	novel complex splicing pattern
UAS	undefined alternative splicing types

## Sheet: NT_IRup_in_tfIIs-1vCol-0
region	locus	bin.event	b	bjs	ja	jl	bin	feature	J3	binreg	locus_overlap	b.fdr	b.logfc	bjs.lr	bjs.fdr	bjs.logfc	bjs.nonuniformity	bjs.inclussion	a.lr	a.fdr	a.logfc	a.nonuniformity	a.dpir	l.lr	l.fdr	l.participation	l.dparticipation
1:24082065-24082538	AT1G64790	IR	1	0	0	0	AT1G64790:I063	I	1.24082065.24082538	24082065-24082538	AT1G64795	1.19754e-72	4.65135	NA	NA	NA	NA	NA	NA	NA	NA	NA	NA	NA	NA	NA	NA
1:24082721-24083384	AT1G64790	IR	1	0	0	0	AT1G64790:I064	I	1.24082721.24083384	24082721-24083384	AT1G64795	2.36655e-25	6.90566	NA	NA	NA	NA	NA	NA	NA	NA	NA	NA	NA	NA	NA	NA

## Sheet: NT_IRdown_in_tfIIs-1vCol-0
region	locus	bin.event	b	bjs	ja	jl	bin	feature	J3	binreg	locus_overlap	b.fdr	b.logfc	bjs.lr	bjs.fdr	bjs.logfc	bjs.nonuniformity	bjs.inclussion	a.lr	a.fdr	a.logfc	a.nonuniformity	a.dpir	l.lr	l.fdr	l.participation	l.dparticipation
3:19053713-19053789	AT3G51330	IR	1	0	1	0	AT3G51330:E004	E	3.19053712.19053790	19053713-19053789	-	0.000328121	-1.44657	NA	NA	NA	NA	NA	55.1046	4.77117e-10	1.27014	NA	-0.472043	NA	NA	NA	NA
1:29332622-29332733	AT1G78000	IR	1	0	0	0	AT1G78000:E022	E	1.29332621.29332734	29332622-29332733	-	4.29331e-09	-1.36679	NA	NA	NA	NA	NA	NA	NA	NA	NA	NA	NA	NA	NA	NA
3:19053862-19053969	AT3G51330	IR	1	0	0	0	AT3G51330:E006	E	3.19053862.19053969	19053862-19053969	-	0.00334845	-1.71286	NA	NA	NA	NA	NA	NA	NA	NA	NA	NA	NA	NA	NA	NA

## Sheet: NT_otherASs
region	locus	bin.event	b	bjs	ja	jl	bin	feature	J3	binreg	locus_overlap	b.fdr	b.logfc	bjs.lr	bjs.fdr	bjs.logfc	bjs.nonuniformity	bjs.inclussion	a.lr	a.fdr	a.logfc	a.nonuniformity	a.dpir	l.lr	l.fdr	l.participation	l.dparticipation
1:24082539-24082720	AT1G64790	ASCE	1	0	0	0	AT1G64790:E067	E	1.24082539.24082720	24082539-24082720	AT1G64795	1.01229e-45	5.66863	NA	NA	NA	NA	NA	NA	NA	NA	NA	NA	NA	NA	NA	NA

## Sheet: 1h_IRup_in_tfIIs-1vCol-0
region	locus	bin.event	b	bjs	ja	jl	bin	feature	J3	binreg	locus_overlap	b.fdr	b.logfc	bjs.lr	bjs.fdr	bjs.logfc	bjs.nonuniformity	bjs.inclussion	a.lr	a.fdr	a.logfc	a.nonuniformity	a.dpir	l.lr	l.fdr	l.participation	l.dparticipation
1:27259745-27260020	AT1G72416	IoR	0	0	1	0	AT1G72416:E010	NA	1.27259745.27260020	NA-NA	-	NA	NA	NA	NA	NA	NA	NA	54.2895	1.63089e-11	-1.50653	NA	0.393517	NA	NA	NA	NA
5:63274-63781	AT5G01180	IoR	0	0	1	0	AT5G01180:E007	NA	5.63274.63781	NA-NA	AT5G01175	NA	NA	NA	NA	NA	NA	NA	39.6383	1.70353e-08	-0.793065	NA	0.345415	NA	NA	NA	NA
2:11884881-11884973	AT2G27900	IoR	0	0	1	0	AT2G27900:I023	NA	2.11884881.11884973	NA-NA	AT2G27920	NA	NA	NA	NA	NA	NA	NA	27.0887	6.4168e-06	-0.776764	NA	0.305626	NA	NA	NA	NA
5:972809-973342	AT5G03720	IoR	0	0	1	0	AT5G03720:I002	NA	5.972809.973342	NA-NA	AT5G03710	NA	NA	NA	NA	NA	NA	NA	26.8199	7.28938e-06	-0.97552	NA	0.325584	NA	NA	NA	NA
4:2718254-2718565	AT4G05320	IoR	0	0	1	0	AT4G05320:E009	NA	4.2718254.2718565	NA-NA	-	NA	NA	NA	NA	NA	NA	NA	18.782	0.000297298	-1.20309	NA	0.335993	NA	NA	NA	NA
1:10547380-10547962	AT1G30070	IoR	0	0	1	0	AT1G30070:E006	NA	1.10547380.10547962	NA-NA	-	NA	NA	NA	NA	NA	NA	NA	15.487	0.00138074	-0.7548	NA	0.302062	NA	NA	NA	NA
1:6151254-6151640	AT1G17870	IoR	0	0	1	0	AT1G17870:E005	NA	1.6151254.6151640	NA-NA	AT1G17860;AT1G05347;AT1G05353	NA	NA	NA	NA	NA	NA	NA	14.2821	0.00239265	-0.754587	NA	0.314888	NA	NA	NA	NA
1:5505080-5505569	AT1G16040	IoR	0	0	1	0	AT1G16040:Io008	NA	1.5505080.5505569	NA-NA	-	NA	NA	NA	NA	NA	NA	NA	13.566	0.00331651	-0.903413	NA	0.344073	NA	NA	NA	NA
5:2976058-2976315	AT5G09590	IoR	0	0	1	0	AT5G09590:E003	NA	5.2976058.2976315	NA-NA	-	NA	NA	NA	NA	NA	NA	NA	12.2927	0.00604338	-1.54205	NA	0.360837	NA	NA	NA	NA
1:24082065-24082538	AT1G64790	IR	1	0	0	0	AT1G64790:I063	I	1.24082065.24082538	24082065-24082538	AT1G64795	2.91147e-59	4.00455	NA	NA	NA	NA	NA	NA	NA	NA	NA	NA	NA	NA	NA	NA
1:24082721-24083384	AT1G64790	IR	1	0	0	0	AT1G64790:I064	I	1.24082721.24083384	24082721-24083384	AT1G64795	5.55217e-20	6.88643	NA	NA	NA	NA	NA	NA	NA	NA	NA	NA	NA	NA	NA	NA
1:3337559-3337944	AT1G10170	IR	1	0	0	0	AT1G10170:I003	I	1.3337558.3337945	3337559-3337944	AT1G10180	9.73889e-17	2.13034	NA	NA	NA	NA	NA	NA	NA	NA	NA	NA	NA	NA	NA	NA
2:11136277-11136488	AT2G26150	IR	1	0	0	0	AT2G26150:I003	I	2.11136276.11136489	11136277-11136488	-	3.40411e-16	1.69486	NA	NA	NA	NA	NA	NA	NA	NA	NA	NA	NA	NA	NA	NA
5:19692096-19692184	AT5G48570	IR	1	0	0	0	AT5G48570:I007	I	5.19692095.19692185	19692096-19692184	-	2.20127e-15	1.7513	NA	NA	NA	NA	NA	NA	NA	NA	NA	NA	NA	NA	NA	NA
3:8642315-8642851	AT3G23920	IR	1	0	0	0	AT3G23920:I001	I	3.8642315.8642851	8642315-8642851	-	1.55423e-13	1.62803	NA	NA	NA	NA	NA	NA	NA	NA	NA	NA	NA	NA	NA	NA
1:6150395-6150469	AT1G17870	IR	1	0	0	0	AT1G17870:I001	I	1.6150394.6150470	6150395-6150469	AT1G17860;AT1G05347;AT1G05353	7.04465e-11	1.78686	NA	NA	NA	NA	NA	NA	NA	NA	NA	NA	NA	NA	NA	NA
1:10547072-10547140	AT1G30070	IR	1	0	0	0	AT1G30070:I003	I	1.10547071.10547141	10547072-10547140	-	1.08051e-09	1.38721	NA	NA	NA	NA	NA	NA	NA	NA	NA	NA	NA	NA	NA	NA
5:10541984-10542153	AT5G28540	IR	1	0	0	0	AT5G28540:I002	I	5.10541983.10542154	10541984-10542153	-	1.38736e-08	1.7177	NA	NA	NA	NA	NA	NA	NA	NA	NA	NA	NA	NA	NA	NA
1:10546896-10546990	AT1G30070	IR	1	0	0	0	AT1G30070:I001	I	1.10546895.10546991	10546896-10546990	-	8.89856e-08	1.72465	NA	NA	NA	NA	NA	NA	NA	NA	NA	NA	NA	NA	NA	NA
3:2871302-2871387	AT3G09350	IR	1	0	0	0	AT3G09350:I001	I	3.2871301.2871388	2871302-2871387	AT3G02195	4.89291e-07	1.96993	NA	NA	NA	NA	NA	NA	NA	NA	NA	NA	NA	NA	NA	NA
2:1285642-1285720	AT2G04030	IR	1	0	0	0	AT2G04030:I019	I	2.1285641.1285721	1285642-1285720	-	7.1004e-07	1.68587	NA	NA	NA	NA	NA	NA	NA	NA	NA	NA	NA	NA	NA	NA
5:10542397-10542488	AT5G28540	IR	1	0	0	0	AT5G28540:I003	I	5.10542396.10542489	10542397-10542488	-	9.56315e-07	1.60837	NA	NA	NA	NA	NA	NA	NA	NA	NA	NA	NA	NA	NA	NA
5:978838-979012	AT5G03730	IR	1	0	0	0	AT5G03730:I015	I	5.978838.979012	978838-979012	-	8.57285e-06	1.88729	NA	NA	NA	NA	NA	NA	NA	NA	NA	NA	NA	NA	NA	NA
5:25098862-25098944	AT5G62520	IR	1	0	0	0	AT5G62520:E004	E	5.25098861.25098945	25098862-25098944	AT5G62530	1.10784e-05	2.00848	NA	NA	NA	NA	NA	NA	NA	NA	NA	NA	NA	NA	NA	NA
5:63314-63780	AT5G01180	IR	1	0	0	0	AT5G01180:I006	I	5.63313.63781	63314-63780	AT5G01175	1.55355e-05	2.10438	NA	NA	NA	NA	NA	NA	NA	NA	NA	NA	NA	NA	NA	NA
2:14224743-14225037	AT2G33590	IR	1	0	0	0	AT2G33590:I001	I	2.14224743.14225037	14224743-14225037	-	1.8164e-05	1.74098	NA	NA	NA	NA	NA	NA	NA	NA	NA	NA	NA	NA	NA	NA
1:27259916-27260019	AT1G72416	IR	1	0	0	0	AT1G72416:I008	I	1.27259915.27260020	27259916-27260019	-	2.25452e-05	2.18663	NA	NA	NA	NA	NA	NA	NA	NA	NA	NA	NA	NA	NA	NA
2:8773068-8773154	AT2G20330	IR	1	0	0	0	AT2G20330:I001	I	2.8773068.8773154	8773068-8773154	AT2G20320	2.64119e-05	3.21203	NA	NA	NA	NA	NA	NA	NA	NA	NA	NA	NA	NA	NA	NA
3:2643552-2643960	AT3G08700	IR	1	0	0	0	AT3G08700:I002	I	3.2643552.2643960	2643552-2643960	-	3.90656e-05	2.5768	NA	NA	NA	NA	NA	NA	NA	NA	NA	NA	NA	NA	NA	NA
1:11614551-11614658	AT1G32230	IR	1	0	0	0	AT1G32230:I006	I	1.11614550.11614659	11614551-11614658	-	5.35009e-05	2.59457	NA	NA	NA	NA	NA	NA	NA	NA	NA	NA	NA	NA	NA	NA
5:16847095-16847188	AT5G42150	IR	1	0	0	0	AT5G42150:I003	I	5.16847095.16847188	16847095-16847188	-	6.94234e-05	2.10055	NA	NA	NA	NA	NA	NA	NA	NA	NA	NA	NA	NA	NA	NA
3:3228014-3228314	AT3G10380	IR	1	0	0	0	AT3G10380:I025	I	3.3228014.3228314	3228014-3228314	-	0.000362175	2.33376	NA	NA	NA	NA	NA	NA	NA	NA	NA	NA	NA	NA	NA	NA
2:14225208-14225285	AT2G33590	IR	1	0	0	0	AT2G33590:I002	I	2.14225208.14225285	14225208-14225285	-	0.000385086	1.72184	NA	NA	NA	NA	NA	NA	NA	NA	NA	NA	NA	NA	NA	NA
2:17157159-17157567	AT2G41160	IR	1	0	0	0	AT2G41160:I004	I	2.17157159.17157567	17157159-17157567	-	0.000753641	1.6467	NA	NA	NA	NA	NA	NA	NA	NA	NA	NA	NA	NA	NA	NA
1:11612861-11613024	AT1G32230	IR*	1	0	0	0	AT1G32230:E007	E	1.11612861.11613024	11612861-11613024	-	0.000911285	1.63049	NA	NA	NA	NA	NA	NA	NA	NA	NA	NA	NA	NA	NA	NA
1:26500506-26500649	AT1G70320	IR	1	0	0	0	AT1G70320:I012	I	1.26500506.26500649	26500506-26500649	-	0.00093926	2.4647	NA	NA	NA	NA	NA	NA	NA	NA	NA	NA	NA	NA	NA	NA
1:13193179-13193256	AT1G35660	IR	1	0	0	0	AT1G35660:I002	I	1.13193179.13193256	13193179-13193256	-	0.000981151	2.9639	NA	NA	NA	NA	NA	NA	NA	NA	NA	NA	NA	NA	NA	NA
4:12961172-12961266	AT4G25340	IR	1	0	0	0	AT4G25340:I007	I	4.12961171.12961267	12961172-12961266	-	0.00149598	1.64784	NA	NA	NA	NA	NA	NA	NA	NA	NA	NA	NA	NA	NA	NA
2:12878805-12879170	AT2G30160	IR	1	0	0	0	AT2G30160:I001	I	2.12878805.12879170	12878805-12879170	-	0.0018476	4.16302	NA	NA	NA	NA	NA	NA	NA	NA	NA	NA	NA	NA	NA	NA
5:25958892-25958982	AT5G64970	IR	1	0	0	0	AT5G64960:I012	I	5.25958892.25958982	25958892-25958982	AT5G64960	0.00205591	2.98853	NA	NA	NA	NA	NA	NA	NA	NA	NA	NA	NA	NA	NA	NA
1:24354901-24355017	AT1G65490	IR	1	0	0	0	AT1G65490:I001	I	1.24354901.24355017	24354901-24355017	-	0.00270943	3.92832	NA	NA	NA	NA	NA	NA	NA	NA	NA	NA	NA	NA	NA	NA
1:3504800-3504881	AT1G10600	IR	1	0	0	0	AT1G10600:I008	I	1.3504800.3504881	3504800-3504881	-	0.00304104	4.01107	NA	NA	NA	NA	NA	NA	NA	NA	NA	NA	NA	NA	NA	NA
5:1276382-1277283	AT5G04480	IR	1	0	0	0	AT5G04480:I014	I	5.1276382.1277283	1276382-1277283	-	0.00358934	1.7561	NA	NA	NA	NA	NA	NA	NA	NA	NA	NA	NA	NA	NA	NA
3:1942904-1943099	AT3G06400	IR	1	0	0	0	AT3G06400:I007	I	3.1942904.1943099	1942904-1943099	-	0.0055786	4.89138	NA	NA	NA	NA	NA	NA	NA	NA	NA	NA	NA	NA	NA	NA
5:26884810-26884912	AT5G67385	IR	1	0	0	0	AT5G67385:E004	E	5.26884810.26884912	26884810-26884912	AT5G67380	0.00642097	3.71903	NA	NA	NA	NA	NA	NA	NA	NA	NA	NA	NA	NA	NA	NA
1:22363106-22363288	AT1G60750	IR	1	0	0	0	AT1G60750:I003	I	1.22363106.22363288	22363106-22363288	-	0.00811891	1.61647	NA	NA	NA	NA	NA	NA	NA	NA	NA	NA	NA	NA	NA	NA
3:448001-448167	AT3G02260	IR	1	0	0	0	AT3G02260:I016	I	3.448001.448167	448001-448167	-	0.00811891	4.33097	NA	NA	NA	NA	NA	NA	NA	NA	NA	NA	NA	NA	NA	NA

## Sheet: 1h_IRdown_in_tfIIs-1vCol-0
region	locus	bin.event	b	bjs	ja	jl	bin	feature	J3	binreg	locus_overlap	b.fdr	b.logfc	bjs.lr	bjs.fdr	bjs.logfc	bjs.nonuniformity	bjs.inclussion	a.lr	a.fdr	a.logfc	a.nonuniformity	a.dpir	l.lr	l.fdr	l.participation	l.dparticipation
5:21356266-21356359	AT5G52650	IR	1	0	0	0	AT5G52650:I002	I	5.21356265.21356360	21356266-21356359	-	1.19031e-05	-2.4341	NA	NA	NA	NA	NA	NA	NA	NA	NA	NA	NA	NA	NA	NA
2:1517613-1517694	AT2G04350	IR	1	0	0	0	AT2G04350:I007	I	2.1517613.1517694	1517613-1517694	-	2.13995e-05	-4.36542	NA	NA	NA	NA	NA	NA	NA	NA	NA	NA	NA	NA	NA	NA
1:8027685-8027779	AT1G22690	IR	1	0	0	0	AT1G22690:I003	I	1.8027685.8027779	8027685-8027779	AT1G22700	0.000219402	-1.84557	NA	NA	NA	NA	NA	NA	NA	NA	NA	NA	NA	NA	NA	NA
5:6888940-6889055	AT5G20380	IR	1	0	0	0	AT5G20380:I005	I	5.6888940.6889055	6888940-6889055	-	0.0018476	-2.60421	NA	NA	NA	NA	NA	NA	NA	NA	NA	NA	NA	NA	NA	NA
5:21356640-21356837	AT5G52650	IR	1	0	0	0	AT5G52650:I003	I	5.21356640.21356837	21356640-21356837	-	0.00358934	-2.13149	NA	NA	NA	NA	NA	NA	NA	NA	NA	NA	NA	NA	NA	NA
5:21355856-21356132	AT5G52650	IR	1	0	0	0	AT5G52650:I001	I	5.21355856.21356132	21355856-21356132	-	0.00870005	-1.80014	NA	NA	NA	NA	NA	NA	NA	NA	NA	NA	NA	NA	NA	NA

## Sheet: 1h_otherASs
region	locus	bin.event	b	bjs	ja	jl	bin	feature	J3	binreg	locus_overlap	b.fdr	b.logfc	bjs.lr	bjs.fdr	bjs.logfc	bjs.nonuniformity	bjs.inclussion	a.lr	a.fdr	a.logfc	a.nonuniformity	a.dpir	l.lr	l.fdr	l.participation	l.dparticipation
5:6652775-6653012	AT5G19690	Alt5ss	1	0	0	0	AT5G19690:E003	E	5.6652775.6653012	6652775-6653012	-	0.00244779	2.85818	NA	NA	NA	NA	NA	NA	NA	NA	NA	NA	NA	NA	NA	NA
2:17129776-17130029	AT2G41070	Alt5ss	1	0	0	0	AT2G41060:E009	E	2.17129776.17130029	17129776-17130029	-	0.00248293	-1.77896	NA	NA	NA	NA	NA	NA	NA	NA	NA	NA	NA	NA	NA	NA
1:24082539-24082720	AT1G64790	ASCE	1	0	0	0	AT1G64790:E067	E	1.24082539.24082720	24082539-24082720	AT1G64795	1.13066e-38	5.65965	NA	NA	NA	NA	NA	NA	NA	NA	NA	NA	NA	NA	NA	NA
1:12241614-12242563	AT1G33770	external	1	0	0	0	AT1G33770:E001	E	1.12241614.12242563	12241614-12242563	AT1G33780	4.4067e-06	-4.63314	NA	NA	NA	NA	NA	NA	NA	NA	NA	NA	NA	NA	NA	NA
5:25958806-25958883	AT5G64970	external	1	0	0	0	AT5G64970:E002	E	5.25958806.25958883	25958806-25958883	AT5G64960	0.00148174	3.11552	NA	NA	NA	NA	NA	NA	NA	NA	NA	NA	NA	NA	NA	NA
1:388753-389050	AT1G02090	Novel ASP	0	0	1	0	NA	NA	1.388753.389050	NA-NA	-	NA	NA	NA	NA	NA	NA	NA	53.7631	2.10167e-11	-1.76714	NA	0.684384	NA	NA	NA	NA
3:2243923-2244363	AT3G07090	Novel ASP	0	0	1	0	NA	NA	3.2243923.2244363	NA-NA	AT3G07080	NA	NA	NA	NA	NA	NA	NA	41.5573	7.07856e-09	-0.980873	NA	0.388387	NA	NA	NA	NA
3:8670788-8670868	AT3G23990	Novel ASP	0	0	1	0	NA	NA	3.8670788.8670868	NA-NA	-	NA	NA	NA	NA	NA	NA	NA	41.3698	7.65253e-09	-0.992491	NA	0.428092	NA	NA	NA	NA
1:30060458-30060529	AT1G79920	Novel ASP	0	0	1	0	NA	NA	1.30060458.30060529	NA-NA	-	NA	NA	NA	NA	NA	NA	NA	35.9429	9.89245e-08	-0.844607	NA	0.327001	NA	NA	NA	NA
3:8670621-8670694	AT3G23990	Novel ASP	0	0	1	0	NA	NA	3.8670621.8670694	NA-NA	-	NA	NA	NA	NA	NA	NA	NA	32.8327	4.37219e-07	-0.923084	NA	0.364301	NA	NA	NA	NA
4:7339945-7340363	AT4G12400	Novel ASP	0	0	1	0	NA	NA	4.7339945.7340363	NA-NA	AT4G12390	NA	NA	NA	NA	NA	NA	NA	31.9515	6.57373e-07	-0.753165	NA	0.325402	NA	NA	NA	NA
3:2871454-2871688	AT3G09350	Novel ASP	0	0	1	0	NA	NA	3.2871454.2871688	NA-NA	AT3G02195	NA	NA	NA	NA	NA	NA	NA	29.2538	2.34383e-06	-0.82312	NA	0.345687	NA	NA	NA	NA
1:6150394-6150479	AT1G17870	Novel ASP	0	0	1	0	NA	NA	1.6150394.6150479	NA-NA	AT1G17860;AT1G05347;AT1G05353	NA	NA	NA	NA	NA	NA	NA	28.0225	4.10815e-06	-0.692498	NA	0.3129	NA	NA	NA	NA
5:13522280-13522769	AT5G35320	Novel ASP	0	0	1	0	NA	NA	5.13522280.13522769	NA-NA	AT5G35330	NA	NA	NA	NA	NA	NA	NA	27.4447	5.42688e-06	-1.25248	NA	0.385072	NA	NA	NA	NA
1:388760-388858	AT1G02090	Novel ASP	0	0	1	0	NA	NA	1.388760.388858	NA-NA	-	NA	NA	NA	NA	NA	NA	NA	25.7415	1.20036e-05	-1.39394	NA	0.553741	NA	NA	NA	NA
5:19691917-19692000	AT5G48570	Novel ASP	0	0	1	0	NA	NA	5.19691917.19692000	NA-NA	-	NA	NA	NA	NA	NA	NA	NA	23.9058	2.82829e-05	-0.713753	NA	0.303326	NA	NA	NA	NA
3:2957306-2957438	AT3G09640	Novel ASP	0	0	1	0	NA	NA	3.2957306.2957438	NA-NA	-	NA	NA	NA	NA	NA	NA	NA	22.3972	5.67798e-05	-0.8606	NA	0.399948	NA	NA	NA	NA
1:5505080-5505376	AT1G16040	Novel ASP	0	0	1	0	NA	NA	1.5505080.5505376	NA-NA	-	NA	NA	NA	NA	NA	NA	NA	21.2587	9.58342e-05	-0.943144	NA	0.368487	NA	NA	NA	NA
1:6150959-6151030	AT1G17870	Novel ASP	0	0	1	0	NA	NA	1.6150959.6151030	NA-NA	AT1G17860;AT1G05347;AT1G05353	NA	NA	NA	NA	NA	NA	NA	21.1068	0.000103105	-0.923544	NA	0.389335	NA	NA	NA	NA
5:1244539-1244655	AT5G04410	Novel ASP	0	0	1	0	NA	NA	5.1244539.1244655	NA-NA	AT5G00965;AT5G04420	NA	NA	NA	NA	NA	NA	NA	20.6288	0.000129139	-1.01898	NA	0.430401	NA	NA	NA	NA
1:323840-324239	AT1G01940	Novel ASP	0	0	1	0	NA	NA	1.323840.324239	NA-NA	AT1G01930	NA	NA	NA	NA	NA	NA	NA	19.8325	0.000185151	-1.09254	NA	0.327566	NA	NA	NA	NA
3:2957306-2957403	AT3G09640	Novel ASP	0	0	1	0	NA	NA	3.2957306.2957403	NA-NA	-	NA	NA	NA	NA	NA	NA	NA	19.6658	0.000197579	-1.39087	NA	0.48031	NA	NA	NA	NA
1:323840-323948	AT1G01940	Novel ASP	0	0	1	0	NA	NA	1.323840.323948	NA-NA	AT1G01930	NA	NA	NA	NA	NA	NA	NA	19.0106	0.000267889	-0.88581	NA	0.337619	NA	NA	NA	NA
3:18475524-18475718	AT3G49810	Novel ASP	0	0	1	0	NA	NA	3.18475524.18475718	NA-NA	-	NA	NA	NA	NA	NA	NA	NA	18.7174	0.000306298	-1.80857	NA	0.358124	NA	NA	NA	NA
4:14445588-14445681	AT4G29330	Novel ASP	0	0	1	0	NA	NA	4.14445588.14445681	NA-NA	-	NA	NA	NA	NA	NA	NA	NA	17.7043	0.000482839	-0.733866	NA	0.32232	NA	NA	NA	NA
3:4390495-4390566	AT3G13470	Novel ASP	0	0	1	0	NA	NA	3.4390495.4390566	NA-NA	AT3G13480	NA	NA	NA	NA	NA	NA	NA	17.4304	0.000549757	-1.19449	NA	0.382277	NA	NA	NA	NA
3:9190802-9190944	AT3G25230	Novel ASP	0	0	1	0	NA	NA	3.9190802.9190944	NA-NA	-	NA	NA	NA	NA	NA	NA	NA	17.3566	0.000566386	-0.993386	NA	0.31457	NA	NA	NA	NA
3:4391594-4391666	AT3G13470	Novel ASP	0	0	1	0	NA	NA	3.4391594.4391666	NA-NA	AT3G13480	NA	NA	NA	NA	NA	NA	NA	15.3257	0.00147999	-0.713765	NA	0.31764	NA	NA	NA	NA
1:730610-730890	AT1G03070	Novel ASP	0	0	1	0	NA	NA	1.730610.730890	NA-NA	AT1G03080	NA	NA	NA	NA	NA	NA	NA	15.1608	0.0015966	-0.925773	NA	0.314074	NA	NA	NA	NA
3:23215789-23215864	AT3G62750	Novel ASP	0	0	1	0	NA	NA	3.23215789.23215864	NA-NA	-	NA	NA	NA	NA	NA	NA	NA	14.8042	0.00187092	-0.919617	NA	0.365573	NA	NA	NA	NA
5:8886933-8887101	AT5G25520	Novel ASP	0	0	1	0	NA	NA	5.8886933.8887101	NA-NA	AT5G25530	NA	NA	NA	NA	NA	NA	NA	14.0085	0.0026974	-1.04212	NA	0.329975	NA	NA	NA	NA
1:27080538-27081347	AT1G71950	Novel ASP	0	0	1	0	NA	NA	1.27080538.27081347	NA-NA	AT1G71940;AT1G09287	NA	NA	NA	NA	NA	NA	NA	13.0536	0.00422371	-0.861483	NA	0.316931	NA	NA	NA	NA
5:23500697-23500778	AT5G58070	Novel ASP	0	0	1	0	NA	NA	5.23500697.23500778	NA-NA	AT5G58060	NA	NA	NA	NA	NA	NA	NA	11.8841	0.00731099	-1.08099	NA	0.306763	NA	NA	NA	NA

## Sheet: 1d_IRup_in_tfIIs-1vCol-0
region	locus	bin.event	b	bjs	ja	jl	bin	feature	J3	binreg	locus_overlap	b.fdr	b.logfc	bjs.lr	bjs.fdr	bjs.logfc	bjs.nonuniformity	bjs.inclussion	a.lr	a.fdr	a.logfc	a.nonuniformity	a.dpir	l.lr	l.fdr	l.participation	l.dparticipation
3:4412313-4412445	AT3G13530	IoR	0	0	1	0	AT3G13530:I002	NA	3.4412313.4412445	NA-NA	-	NA	NA	NA	NA	NA	NA	NA	78.6271	2.24766e-16	-1.68605	NA	0.652076	NA	NA	NA	NA
2:16067170-16067257	AT2G38330	IR	1	0	1	0	AT2G38330:I012	I	2.16067169.16067258	16067170-16067257	AT2G38340	5.23296e-05	2.59322	NA	NA	NA	NA	NA	73.8936	2.16165e-15	-0.899341	NA	0.421557	NA	NA	NA	NA
3:16983754-16983859	AT3G46220	IR	1	0	1	0	AT3G46220:I021	I	3.16983753.16983860	16983754-16983859	AT3G07355;AT3G46230	3.16007e-06	1.6664	NA	NA	NA	NA	NA	69.1161	2.00273e-14	-2.11083	NA	0.609661	NA	NA	NA	NA
4:9387217-9387332	AT4G16670	IoR	0	0	1	0	AT4G16670:I005	NA	4.9387217.9387332	NA-NA	AT4G06410;AT4G16680	NA	NA	NA	NA	NA	NA	NA	67.941	3.43242e-14	-2.30747	NA	0.43092	NA	NA	NA	NA
2:16066962-16067047	AT2G38330	IR	1	0	1	0	AT2G38330:I011	I	2.16066961.16067048	16066962-16067047	AT2G38340	0.00159992	1.60842	NA	NA	NA	NA	NA	66.1619	7.41308e-14	-0.681645	NA	0.324729	NA	NA	NA	NA
1:1827915-1827995	AT1G06030	IR	1	0	1	0	AT1G06030:I003	I	1.1827914.1827996	1827915-1827995	-	0.00501403	1.27625	NA	NA	NA	NA	NA	39.2114	1.8359e-08	-1.53352	NA	0.590998	NA	NA	NA	NA
3:4412110-4412199	AT3G13530	IoR	0	0	1	0	AT3G13530:I001	NA	3.4412110.4412199	NA-NA	-	NA	NA	NA	NA	NA	NA	NA	36.1613	7.82333e-08	-1.21673	NA	0.501115	NA	NA	NA	NA
2:13550160-13550351	AT2G31870	IoR	0	0	1	0	AT2G31870:I001	NA	2.13550160.13550351	NA-NA	-	NA	NA	NA	NA	NA	NA	NA	36.0723	8.14237e-08	-1.37422	NA	0.52295	NA	NA	NA	NA
5:3148808-3148901	AT5G10070	IoR	0	0	1	0	AT5G10070:I001	NA	5.3148808.3148901	NA-NA	-	NA	NA	NA	NA	NA	NA	NA	35.3571	1.11412e-07	-1.29012	NA	0.376623	NA	NA	NA	NA
5:21682992-21683076	AT5G53430	IoR	0	0	1	0	AT5G53430:I022	NA	5.21682992.21683076	NA-NA	AT5G53440	NA	NA	NA	NA	NA	NA	NA	33.9807	2.05645e-07	-1.42661	NA	0.533516	NA	NA	NA	NA
2:18701672-18701774	AT2G45380	IR	1	0	1	0	AT2G45380:I009	I	2.18701671.18701775	18701672-18701774	AT2G45360;AT2G09610	0.00256797	1.31468	NA	NA	NA	NA	NA	31.8573	5.48349e-07	-0.932594	NA	0.384043	NA	NA	NA	NA
5:25289597-25289691	AT5G63040	IR	1	0	1	0	AT5G63040:I004	I	5.25289596.25289692	25289597-25289691	-	0.00151048	1.65674	NA	NA	NA	NA	NA	31.8122	5.58772e-07	-1.19004	NA	0.468418	NA	NA	NA	NA
1:935481-935570	AT1G03740	IoR	0	0	1	0	AT1G03740:I003	NA	1.935481.935570	NA-NA	AT1G04213	NA	NA	NA	NA	NA	NA	NA	25.2611	1.16806e-05	-0.667393	NA	0.308344	NA	NA	NA	NA
3:4993398-4993493	AT3G14840	IoR	0	0	1	0	AT3G14840:I023	NA	3.4993398.4993493	NA-NA	-	NA	NA	NA	NA	NA	NA	NA	17.186	0.000471182	-1.04606	NA	0.351606	NA	NA	NA	NA
1:25874622-25874701	AT1G68830	IR	1	0	1	0	AT1G68830:I007	I	1.25874621.25874702	25874622-25874701	-	0.00129921	2.08401	NA	NA	NA	NA	NA	16.4966	0.000654253	-0.654432	NA	0.303801	NA	NA	NA	NA
1:18667316-18667405	AT1G50390	IoR	0	0	1	0	AT1G50390:I002	NA	1.18667316.18667405	NA-NA	-	NA	NA	NA	NA	NA	NA	NA	11.6216	0.00600477	-1.1226	NA	0.369761	NA	NA	NA	NA
1:20180139-20180221	AT1G54050	IR	1	0	0	0	AT1G54050:E004	E	1.20180139.20180221	20180139-20180221	-	6.1441e-15	2.52351	NA	NA	NA	NA	NA	NA	NA	NA	NA	NA	NA	NA	NA	NA
5:17008002-17008467	AT5G42540	IR	1	0	0	0	AT5G42540:I002	I	5.17008002.17008467	17008002-17008467	-	3.29072e-14	4.94253	NA	NA	NA	NA	NA	NA	NA	NA	NA	NA	NA	NA	NA	NA
1:29844861-29844971	AT1G79350	IR	1	0	0	0	AT1G79350:I001	I	1.29844861.29844971	29844861-29844971	AT1G79340	4.90769e-14	2.46204	NA	NA	NA	NA	NA	NA	NA	NA	NA	NA	NA	NA	NA	NA
1:23232793-23232889	AT1G62740	IR	1	0	0	0	AT1G62740:I004	I	1.23232793.23232889	23232793-23232889	AT1G62750	3.70498e-13	1.84655	NA	NA	NA	NA	NA	NA	NA	NA	NA	NA	NA	NA	NA	NA
1:29884960-29885340	AT1G79440	IR	1	0	0	0	AT1G79440:I012	I	1.29884960.29885340	29884960-29885340	-	1.52351e-12	2.60605	NA	NA	NA	NA	NA	NA	NA	NA	NA	NA	NA	NA	NA	NA
1:18115812-18116985	AT1G48970	IR	1	0	0	0	AT1G48970:I006	I	1.18115812.18116985	18115812-18116985	AT1G48960;AT1G07517	1.31048e-11	2.23715	NA	NA	NA	NA	NA	NA	NA	NA	NA	NA	NA	NA	NA	NA
5:3859705-3859947	AT5G11960	IR	1	0	0	0	AT5G11960:I003	I	5.3859705.3859947	3859705-3859947	-	2.28061e-10	2.39918	NA	NA	NA	NA	NA	NA	NA	NA	NA	NA	NA	NA	NA	NA
1:16976864-16977383	AT1G44910	IR	1	0	0	0	AT1G44910:I004	I	1.16976864.16977383	16976864-16977383	AT1G44920	6.67794e-10	5.37694	NA	NA	NA	NA	NA	NA	NA	NA	NA	NA	NA	NA	NA	NA
1:24313565-24313826	AT1G65440	IR	1	0	0	0	AT1G65440:I019	I	1.24313565.24313826	24313565-24313826	-	2.39344e-09	2.59776	NA	NA	NA	NA	NA	NA	NA	NA	NA	NA	NA	NA	NA	NA
5:890310-890516	AT5G03540	IR	1	0	0	0	AT5G03540:I003	I	5.890310.890516	890310-890516	-	2.78888e-09	4.04505	NA	NA	NA	NA	NA	NA	NA	NA	NA	NA	NA	NA	NA	NA
5:5120271-5120724	AT5G15700	IR	1	0	0	0	AT5G15700:I019	I	5.5120271.5120724	5120271-5120724	-	4.45424e-09	5.21005	NA	NA	NA	NA	NA	NA	NA	NA	NA	NA	NA	NA	NA	NA
3:18091777-18091872	AT3G48780	IR	1	0	0	0	AT3G48780:I010	I	3.18091777.18091872	18091777-18091872	-	7.30499e-09	1.68983	NA	NA	NA	NA	NA	NA	NA	NA	NA	NA	NA	NA	NA	NA
1:26843855-26844141	AT1G71220	IR	1	0	0	0	AT1G71220:I008	I	1.26843855.26844141	26843855-26844141	-	7.81174e-09	4.57801	NA	NA	NA	NA	NA	NA	NA	NA	NA	NA	NA	NA	NA	NA
3:16752676-16752765	AT3G45630	IR	1	0	0	0	AT3G45630:I011	I	3.16752676.16752765	16752676-16752765	AT3G45620	1.40889e-08	5.66868	NA	NA	NA	NA	NA	NA	NA	NA	NA	NA	NA	NA	NA	NA
1:3311984-3312398	AT1G10130	IR	1	0	0	0	AT1G10130:I004	I	1.3311984.3312398	3311984-3312398	-	1.67956e-08	5.5154	NA	NA	NA	NA	NA	NA	NA	NA	NA	NA	NA	NA	NA	NA
5:6776442-6776734	AT5G20060	IR*	1	0	0	0	AT5G20060:E007	E	5.6776442.6776734	6776442-6776734	-	2.05868e-08	2.22665	NA	NA	NA	NA	NA	NA	NA	NA	NA	NA	NA	NA	NA	NA
1:2045787-2045872	AT1G06670	IR	1	0	0	0	AT1G06670:I013	I	1.2045787.2045872	2045787-2045872	AT1G06660;AT1G06680	2.84852e-08	5.26978	NA	NA	NA	NA	NA	NA	NA	NA	NA	NA	NA	NA	NA	NA
3:19034100-19034192	AT3G51270	IR	1	0	0	0	AT3G51270:I005	I	3.19034100.19034192	19034100-19034192	-	3.59238e-08	3.69329	NA	NA	NA	NA	NA	NA	NA	NA	NA	NA	NA	NA	NA	NA
1:3311561-3311965	AT1G10130	IR	1	0	0	0	AT1G10130:I003	I	1.3311561.3311965	3311561-3311965	-	6.10875e-08	4.01122	NA	NA	NA	NA	NA	NA	NA	NA	NA	NA	NA	NA	NA	NA
1:11612861-11613024	AT1G32230	IR*	1	0	0	0	AT1G32230:E007	E	1.11612861.11613024	11612861-11613024	-	7.53706e-08	2.34726	NA	NA	NA	NA	NA	NA	NA	NA	NA	NA	NA	NA	NA	NA
4:13464091-13464189	AT4G26700	IR	1	0	0	0	AT4G26700:I004	I	4.13464091.13464189	13464091-13464189	-	9.48031e-08	3.32022	NA	NA	NA	NA	NA	NA	NA	NA	NA	NA	NA	NA	NA	NA
3:2730194-2730343	AT3G08960	IR	1	0	0	0	AT3G08960:I001	I	3.2730194.2730343	2730194-2730343	AT3G08970	9.66055e-08	5.6871	NA	NA	NA	NA	NA	NA	NA	NA	NA	NA	NA	NA	NA	NA
5:23508987-23509202	AT5G58100	IR	1	0	0	0	AT5G58100:I007	I	5.23508987.23509202	23508987-23509202	AT5G58090	1.09445e-07	4.72669	NA	NA	NA	NA	NA	NA	NA	NA	NA	NA	NA	NA	NA	NA
4:13463847-13463919	AT4G26700	IR	1	0	0	0	AT4G26700:I003	I	4.13463846.13463920	13463847-13463919	-	1.99351e-07	2.96991	NA	NA	NA	NA	NA	NA	NA	NA	NA	NA	NA	NA	NA	NA
2:10701376-10701458	AT2G25140	IR	1	0	0	0	AT2G25140:I008	I	2.10701376.10701458	10701376-10701458	-	2.67383e-07	3.68337	NA	NA	NA	NA	NA	NA	NA	NA	NA	NA	NA	NA	NA	NA
5:23962751-23962857	AT5G59420	IR	1	0	0	0	AT5G59420:I004	I	5.23962751.23962857	23962751-23962857	-	2.72945e-07	4.61715	NA	NA	NA	NA	NA	NA	NA	NA	NA	NA	NA	NA	NA	NA
5:978838-979012	AT5G03730	IR	1	0	0	0	AT5G03730:I015	I	5.978838.979012	978838-979012	-	2.88423e-07	3.08261	NA	NA	NA	NA	NA	NA	NA	NA	NA	NA	NA	NA	NA	NA
1:17945981-17946080	AT1G48540	IR	1	0	0	0	AT1G48540:I001	I	1.17945981.17946080	17945981-17946080	AT1G48550	2.97438e-07	3.32618	NA	NA	NA	NA	NA	NA	NA	NA	NA	NA	NA	NA	NA	NA
1:17089791-17090072	AT1G45160	IR	1	0	0	0	AT1G45160:I016	I	1.17089791.17090072	17089791-17090072	-	4.02368e-07	5.27427	NA	NA	NA	NA	NA	NA	NA	NA	NA	NA	NA	NA	NA	NA
5:6654303-6654480	AT5G19690	IR	1	0	0	0	AT5G19690:I008	I	5.6654303.6654480	6654303-6654480	-	6.04547e-07	3.13444	NA	NA	NA	NA	NA	NA	NA	NA	NA	NA	NA	NA	NA	NA
1:10485531-10485777	AT1G29940	IR	1	0	0	0	AT1G29940:I023	I	1.10485531.10485777	10485531-10485777	AT1G29930	7.94059e-07	3.44415	NA	NA	NA	NA	NA	NA	NA	NA	NA	NA	NA	NA	NA	NA
3:9826797-9826879	AT3G26730	IR	1	0	0	0	AT3G26730:E011	E	3.9826797.9826879	9826797-9826879	-	9.57008e-07	2.27438	NA	NA	NA	NA	NA	NA	NA	NA	NA	NA	NA	NA	NA	NA
5:20307359-20307438	AT5G49920	IR	1	0	0	0	AT5G49920:I001	I	5.20307359.20307438	20307359-20307438	AT5G49910;AT5G07515	1.19767e-06	1.62226	NA	NA	NA	NA	NA	NA	NA	NA	NA	NA	NA	NA	NA	NA
5:18256718-18256908	AT5G45140	IR	1	0	0	0	AT5G45140:I035	I	5.18256718.18256908	18256718-18256908	-	1.26377e-06	5.01396	NA	NA	NA	NA	NA	NA	NA	NA	NA	NA	NA	NA	NA	NA
3:6628935-6629011	AT3G19170	IR	1	0	0	0	AT3G19170:I011	I	3.6628935.6629011	6628935-6629011	-	1.44383e-06	4.05729	NA	NA	NA	NA	NA	NA	NA	NA	NA	NA	NA	NA	NA	NA
4:316227-316317	AT4G00750	IR	1	0	0	0	AT4G00750:I002	I	4.316227.316317	316227-316317	AT4G03725;AT4G00752	1.67318e-06	3.36615	NA	NA	NA	NA	NA	NA	NA	NA	NA	NA	NA	NA	NA	NA
1:2650428-2650966	AT1G08420	IR	1	0	0	0	AT1G08420:I001	I	1.2650428.2650966	2650428-2650966	-	1.7108e-06	3.4571	NA	NA	NA	NA	NA	NA	NA	NA	NA	NA	NA	NA	NA	NA
1:16977446-16977706	AT1G44910	IR	1	0	0	0	AT1G44910:I005	I	1.16977446.16977706	16977446-16977706	AT1G44920	1.82206e-06	3.19181	NA	NA	NA	NA	NA	NA	NA	NA	NA	NA	NA	NA	NA	NA
1:11612369-11612737	AT1G32230	IR	1	0	0	0	AT1G32230:I001	I	1.11612369.11612737	11612369-11612737	-	2.49984e-06	2.00164	NA	NA	NA	NA	NA	NA	NA	NA	NA	NA	NA	NA	NA	NA
4:12799535-12799917	AT4G24840	IR	1	0	0	0	AT4G24840:I010	I	4.12799535.12799917	12799535-12799917	-	3.12211e-06	1.64222	NA	NA	NA	NA	NA	NA	NA	NA	NA	NA	NA	NA	NA	NA
1:3279157-3279255	AT1G10050	IR	1	0	0	0	AT1G10050:I001	I	1.3279157.3279255	3279157-3279255	-	3.8276e-06	2.81159	NA	NA	NA	NA	NA	NA	NA	NA	NA	NA	NA	NA	NA	NA
3:3227508-3227800	AT3G10380	IR	1	0	0	0	AT3G10380:I024	I	3.3227508.3227800	3227508-3227800	-	4.73108e-06	4.35445	NA	NA	NA	NA	NA	NA	NA	NA	NA	NA	NA	NA	NA	NA
5:18735927-18736406	AT5G46210	IR	1	0	0	0	AT5G46210:I016	I	5.18735927.18736406	18735927-18736406	-	4.88859e-06	3.07402	NA	NA	NA	NA	NA	NA	NA	NA	NA	NA	NA	NA	NA	NA
5:6890875-6891208	AT5G20380	IR	1	0	0	0	AT5G20380:I011	I	5.6890875.6891208	6890875-6891208	-	5.70581e-06	4.14861	NA	NA	NA	NA	NA	NA	NA	NA	NA	NA	NA	NA	NA	NA
2:10701678-10701752	AT2G25140	IR	1	0	0	0	AT2G25140:I009	I	2.10701678.10701752	10701678-10701752	-	6.15775e-06	2.45624	NA	NA	NA	NA	NA	NA	NA	NA	NA	NA	NA	NA	NA	NA
1:17480345-17480494	AT1G47570	IR	1	0	0	0	AT1G47570:I007	I	1.17480345.17480494	17480345-17480494	-	9.59798e-06	4.77342	NA	NA	NA	NA	NA	NA	NA	NA	NA	NA	NA	NA	NA	NA
1:5290820-5290936	AT1G15380	IR	1	0	0	0	AT1G15380:E003	E	1.5290820.5290936	5290820-5290936	-	9.78992e-06	2.59393	NA	NA	NA	NA	NA	NA	NA	NA	NA	NA	NA	NA	NA	NA
3:5367905-5368196	AT3G15880	IR	1	0	0	0	AT3G15880:I013	I	3.5367905.5368196	5367905-5368196	AT3G15870	9.80509e-06	5.08204	NA	NA	NA	NA	NA	NA	NA	NA	NA	NA	NA	NA	NA	NA
5:5732076-5732613	AT5G17410	IR	1	0	0	0	AT5G17410:I006	I	5.5732076.5732613	5732076-5732613	AT5G02705;AT5G17420	1.07167e-05	2.58592	NA	NA	NA	NA	NA	NA	NA	NA	NA	NA	NA	NA	NA	NA
5:19513889-19513987	AT5G48120	IR	1	0	0	0	AT5G48120:I018	I	5.19513889.19513987	19513889-19513987	-	1.12726e-05	3.98841	NA	NA	NA	NA	NA	NA	NA	NA	NA	NA	NA	NA	NA	NA
4:14381091-14381340	AT4G29160	IR	1	0	0	0	AT4G29160:E006	E	4.14381091.14381340	14381091-14381340	-	1.14467e-05	2.07854	NA	NA	NA	NA	NA	NA	NA	NA	NA	NA	NA	NA	NA	NA
5:21131888-21132086	AT5G52040	IR*	1	0	0	0	AT5G52040:E007	E	5.21131888.21132086	21131888-21132086	AT5G52045	1.41056e-05	1.71796	NA	NA	NA	NA	NA	NA	NA	NA	NA	NA	NA	NA	NA	NA
4:17609572-17609649	AT4G37460	IR	1	0	0	0	AT4G37460:I005	I	4.17609572.17609649	17609572-17609649	-	1.41847e-05	2.2974	NA	NA	NA	NA	NA	NA	NA	NA	NA	NA	NA	NA	NA	NA
5:7628283-7628368	AT5G22830	IR	1	0	0	0	AT5G22830:I002	I	5.7628283.7628368	7628283-7628368	AT5G22840	1.59107e-05	2.46332	NA	NA	NA	NA	NA	NA	NA	NA	NA	NA	NA	NA	NA	NA
4:8337811-8337911	AT4G14510	IR	1	0	0	0	AT4G14510:I002	I	4.8337811.8337911	8337811-8337911	AT4G14500	1.67382e-05	3.41989	NA	NA	NA	NA	NA	NA	NA	NA	NA	NA	NA	NA	NA	NA
2:11632275-11632665	AT2G27210	IR	1	0	0	0	AT2G27210:I009	I	2.11632275.11632665	11632275-11632665	-	1.71211e-05	3.50173	NA	NA	NA	NA	NA	NA	NA	NA	NA	NA	NA	NA	NA	NA
5:24592386-24592567	AT5G61140	IR	1	0	0	0	AT5G61140:I007	I	5.24592386.24592567	24592386-24592567	-	1.89071e-05	4.89334	NA	NA	NA	NA	NA	NA	NA	NA	NA	NA	NA	NA	NA	NA
1:12119867-12120009	AT1G33415	IR	1	0	0	0	AT1G33415:I003	I	1.12119867.12120009	12119867-12120009	AT1G33420;AT1G33430	1.96779e-05	4.31314	NA	NA	NA	NA	NA	NA	NA	NA	NA	NA	NA	NA	NA	NA
2:16065215-16065317	AT2G38330	IR	1	0	0	0	AT2G38330:I003	I	2.16065215.16065317	16065215-16065317	AT2G38340	2.05152e-05	3.94036	NA	NA	NA	NA	NA	NA	NA	NA	NA	NA	NA	NA	NA	NA
3:5443532-5443605	AT3G16040	IR	1	0	0	0	AT3G16040:I002	I	3.5443532.5443605	5443532-5443605	AT3G16050	2.33328e-05	2.20636	NA	NA	NA	NA	NA	NA	NA	NA	NA	NA	NA	NA	NA	NA
4:13720225-13720322	AT4G27430	IR	1	0	0	0	AT4G27430:I007	I	4.13720225.13720322	13720225-13720322	-	2.62794e-05	3.32346	NA	NA	NA	NA	NA	NA	NA	NA	NA	NA	NA	NA	NA	NA
5:6276667-6277062	AT5G18830	IR	1	0	0	0	AT5G18830:I001	I	5.6276667.6277062	6276667-6277062	-	3.4575e-05	2.3565	NA	NA	NA	NA	NA	NA	NA	NA	NA	NA	NA	NA	NA	NA
4:15529670-15529953	AT4G32160	IR	1	0	0	0	AT4G32160:I002	I	4.15529670.15529953	15529670-15529953	-	3.59251e-05	2.34542	NA	NA	NA	NA	NA	NA	NA	NA	NA	NA	NA	NA	NA	NA
3:20627121-20627465	AT3G55610	IR	1	0	0	0	AT3G55610:I014	I	3.20627121.20627465	20627121-20627465	AT3G55605	3.73167e-05	3.53797	NA	NA	NA	NA	NA	NA	NA	NA	NA	NA	NA	NA	NA	NA
1:1827285-1827373	AT1G06030	IR	1	0	0	0	AT1G06030:I001	I	1.1827285.1827373	1827285-1827373	-	4.0311e-05	2.27052	NA	NA	NA	NA	NA	NA	NA	NA	NA	NA	NA	NA	NA	NA
5:3860181-3860411	AT5G11960	IR	1	0	0	0	AT5G11960:I005	I	5.3860181.3860411	3860181-3860411	-	4.07721e-05	1.6211	NA	NA	NA	NA	NA	NA	NA	NA	NA	NA	NA	NA	NA	NA
2:10969401-10970308	AT2G25730	IR	1	0	0	0	AT2G25730:I035	I	2.10969401.10970308	10969401-10970308	-	4.43649e-05	2.54435	NA	NA	NA	NA	NA	NA	NA	NA	NA	NA	NA	NA	NA	NA
5:20969702-20970013	AT5G51630	IR*	1	0	0	0	AT5G51630:E006	E	5.20969702.20970013	20969702-20970013	AT5G51640	4.45916e-05	1.78355	NA	NA	NA	NA	NA	NA	NA	NA	NA	NA	NA	NA	NA	NA
4:15502726-15502820	AT4G32060	IR	1	0	0	0	AT4G32060:I005	I	4.15502726.15502820	15502726-15502820	AT4G32050	4.4906e-05	2.77517	NA	NA	NA	NA	NA	NA	NA	NA	NA	NA	NA	NA	NA	NA
5:119475-119696	AT5G01290	IR	1	0	0	0	AT5G01290:I008	I	5.119475.119696	119475-119696	AT5G01300	4.60451e-05	2.72864	NA	NA	NA	NA	NA	NA	NA	NA	NA	NA	NA	NA	NA	NA
3:7206315-7207001	AT3G20630	IR	1	0	0	0	AT3G20630:I015	I	3.7206315.7207001	7206315-7207001	-	4.80297e-05	4.92275	NA	NA	NA	NA	NA	NA	NA	NA	NA	NA	NA	NA	NA	NA
3:17836565-17836658	AT3G48200	IR	1	0	0	0	AT3G48200:I010	I	3.17836565.17836658	17836565-17836658	-	4.87223e-05	3.6931	NA	NA	NA	NA	NA	NA	NA	NA	NA	NA	NA	NA	NA	NA
4:8337606-8337714	AT4G14510	IR	1	0	0	0	AT4G14510:I001	I	4.8337606.8337714	8337606-8337714	AT4G14500	4.99644e-05	3.02901	NA	NA	NA	NA	NA	NA	NA	NA	NA	NA	NA	NA	NA	NA
2:9116038-9116146	AT2G21300	IR	1	0	0	0	AT2G21300:I004	I	2.9116038.9116146	9116038-9116146	-	6.17524e-05	2.82504	NA	NA	NA	NA	NA	NA	NA	NA	NA	NA	NA	NA	NA	NA
4:17609396-17609479	AT4G37460	IR	1	0	0	0	AT4G37460:I004	I	4.17609396.17609479	17609396-17609479	-	6.32875e-05	2.39099	NA	NA	NA	NA	NA	NA	NA	NA	NA	NA	NA	NA	NA	NA
4:2473009-2473464	AT4G04885	IR	1	0	0	0	AT4G04885:I003	I	4.2473009.2473464	2473009-2473464	-	6.71632e-05	4.23413	NA	NA	NA	NA	NA	NA	NA	NA	NA	NA	NA	NA	NA	NA
4:987272-987383	AT4G02260	IR	1	0	0	0	AT4G02260:I006	I	4.987272.987383	987272-987383	-	6.97475e-05	2.58281	NA	NA	NA	NA	NA	NA	NA	NA	NA	NA	NA	NA	NA	NA
3:3228014-3228314	AT3G10380	IR	1	0	0	0	AT3G10380:I025	I	3.3228014.3228314	3228014-3228314	-	8.11648e-05	3.91858	NA	NA	NA	NA	NA	NA	NA	NA	NA	NA	NA	NA	NA	NA
4:163940-164126	AT4G00370	IR	1	0	0	0	AT4G00370:I004	I	4.163940.164126	163940-164126	AT4G00360;AT4G03595	9.06938e-05	3.19918	NA	NA	NA	NA	NA	NA	NA	NA	NA	NA	NA	NA	NA	NA
1:24313869-24314079	AT1G65440	IR	1	0	0	0	AT1G65440:I021	I	1.24313869.24314079	24313869-24314079	-	0.00010385	2.98046	NA	NA	NA	NA	NA	NA	NA	NA	NA	NA	NA	NA	NA	NA
2:7643479-7643582	AT2G17560	IR	1	0	0	0	AT2G17560:E010	E	2.7643479.7643582	7643479-7643582	-	0.000104393	1.79317	NA	NA	NA	NA	NA	NA	NA	NA	NA	NA	NA	NA	NA	NA
4:15502115-15502217	AT4G32060	IR	1	0	0	0	AT4G32060:I003	I	4.15502115.15502217	15502115-15502217	AT4G32050	0.000106937	3.38727	NA	NA	NA	NA	NA	NA	NA	NA	NA	NA	NA	NA	NA	NA
2:11314312-11314503	AT2G26590	IR	1	0	0	0	AT2G26590:I011	I	2.11314312.11314503	11314312-11314503	-	0.000107761	1.74206	NA	NA	NA	NA	NA	NA	NA	NA	NA	NA	NA	NA	NA	NA
3:2557068-2557166	AT3G08010	IR	1	0	0	0	AT3G08010:I003	I	3.2557068.2557166	2557068-2557166	AT3G08020	0.00010824	2.5927	NA	NA	NA	NA	NA	NA	NA	NA	NA	NA	NA	NA	NA	NA
5:15509322-15509630	AT5G38720	IR	1	0	0	0	AT5G38720:I004	I	5.15509322.15509630	15509322-15509630	-	0.000109434	3.65218	NA	NA	NA	NA	NA	NA	NA	NA	NA	NA	NA	NA	NA	NA
4:7875743-7875831	AT4G13550	IR	1	0	0	0	AT4G13550:I014	I	4.7875742.7875832	7875743-7875831	-	0.000112356	1.77804	NA	NA	NA	NA	NA	NA	NA	NA	NA	NA	NA	NA	NA	NA
2:17406193-17406326	AT2G41720	IR	1	0	0	0	AT2G41720:I007	I	2.17406193.17406326	17406193-17406326	-	0.000118104	2.22901	NA	NA	NA	NA	NA	NA	NA	NA	NA	NA	NA	NA	NA	NA
3:17658002-17658186	AT3G47860	IR	1	0	0	0	AT3G47860:I004	I	3.17658002.17658186	17658002-17658186	-	0.000124762	2.9929	NA	NA	NA	NA	NA	NA	NA	NA	NA	NA	NA	NA	NA	NA
5:3553780-3554100	AT5G11170	IR	1	0	0	0	AT5G11170:I003	I	5.3553780.3554100	3553780-3554100	-	0.000130831	2.33624	NA	NA	NA	NA	NA	NA	NA	NA	NA	NA	NA	NA	NA	NA
5:4768743-4769115	AT5G14760	IR	1	0	0	0	AT5G14760:I001	I	5.4768743.4769115	4768743-4769115	AT5G14770	0.000131411	2.96392	NA	NA	NA	NA	NA	NA	NA	NA	NA	NA	NA	NA	NA	NA
5:4440893-4441033	AT5G13750	IR	1	0	0	0	AT5G13750:E019	E	5.4440893.4441033	4440893-4441033	-	0.000137821	4.18427	NA	NA	NA	NA	NA	NA	NA	NA	NA	NA	NA	NA	NA	NA
1:3920606-3920911	AT1G11660	IR	1	0	0	0	AT1G11660:I001	I	1.3920606.3920911	3920606-3920911	-	0.000141384	3.21191	NA	NA	NA	NA	NA	NA	NA	NA	NA	NA	NA	NA	NA	NA
4:9542476-9542660	AT4G16950	IR	1	0	0	0	AT4G16950:I008	I	4.9542476.9542660	9542476-9542660	AT4G16955	0.000141384	3.47064	NA	NA	NA	NA	NA	NA	NA	NA	NA	NA	NA	NA	NA	NA
4:1125000-1125134	AT4G02560	IR	1	0	0	0	AT4G02560:I002	I	4.1125000.1125134	1125000-1125134	-	0.000144968	3.06559	NA	NA	NA	NA	NA	NA	NA	NA	NA	NA	NA	NA	NA	NA
3:22288888-22289010	AT3G60310	IR	1	0	0	0	AT3G60310:I004	I	3.22288888.22289010	22288888-22289010	-	0.000151227	2.99625	NA	NA	NA	NA	NA	NA	NA	NA	NA	NA	NA	NA	NA	NA
2:16870878-16871146	AT2G40400	IR	1	0	0	0	AT2G40400:I003	I	2.16870878.16871146	16870878-16871146	-	0.000167411	2.31903	NA	NA	NA	NA	NA	NA	NA	NA	NA	NA	NA	NA	NA	NA
3:7077929-7078010	AT3G20290	IR	1	0	0	0	AT3G20290:I013	I	3.7077929.7078010	7077929-7078010	-	0.00018223	3.15282	NA	NA	NA	NA	NA	NA	NA	NA	NA	NA	NA	NA	NA	NA
5:25546625-25547045	AT5G63840	IR	1	0	0	0	AT5G63840:I001	I	5.25546625.25547045	25546625-25547045	-	0.000198159	2.90211	NA	NA	NA	NA	NA	NA	NA	NA	NA	NA	NA	NA	NA	NA
5:4133989-4134287	AT5G13030	IR	1	0	0	0	AT5G13030:I002	I	5.4133989.4134287	4133989-4134287	AT5G13050	0.00021901	2.373	NA	NA	NA	NA	NA	NA	NA	NA	NA	NA	NA	NA	NA	NA
4:15799963-15800273	AT4G32760	IR	1	0	0	0	AT4G32760:I002	I	4.15799963.15800273	15799963-15800273	-	0.00023161	3.90279	NA	NA	NA	NA	NA	NA	NA	NA	NA	NA	NA	NA	NA	NA
5:9263580-9263949	AT5G26570	IR	1	0	0	0	AT5G26570:I007	I	5.9263580.9263949	9263580-9263949	-	0.000232199	2.91919	NA	NA	NA	NA	NA	NA	NA	NA	NA	NA	NA	NA	NA	NA
2:1115559-1115631	AT2G03667	IR	1	0	0	0	AT2G03667:I005	I	2.1115559.1115631	1115559-1115631	-	0.000232533	2.39998	NA	NA	NA	NA	NA	NA	NA	NA	NA	NA	NA	NA	NA	NA
2:18630318-18630438	AT2G45190	IR	1	0	0	0	AT2G45190:I006	I	2.18630318.18630438	18630318-18630438	-	0.000266652	3.01501	NA	NA	NA	NA	NA	NA	NA	NA	NA	NA	NA	NA	NA	NA
4:8574515-8574591	AT4G15010	IR	1	0	0	0	AT4G15010:I004	I	4.8574515.8574591	8574515-8574591	-	0.000276525	3.36036	NA	NA	NA	NA	NA	NA	NA	NA	NA	NA	NA	NA	NA	NA
5:17009699-17010088	AT5G42540	IR	1	0	0	0	AT5G42540:I007	I	5.17009699.17010088	17009699-17010088	-	0.000278455	3.23518	NA	NA	NA	NA	NA	NA	NA	NA	NA	NA	NA	NA	NA	NA
1:4202196-4202287	AT1G12360	IR	1	0	0	0	AT1G12360:I003	I	1.4202196.4202287	4202196-4202287	AT1G12370	0.000279141	3.89228	NA	NA	NA	NA	NA	NA	NA	NA	NA	NA	NA	NA	NA	NA
3:2558477-2558619	AT3G08020	IR	1	0	0	0	AT3G08020:I002	I	3.2558477.2558619	2558477-2558619	AT3G08010	0.000294244	2.11445	NA	NA	NA	NA	NA	NA	NA	NA	NA	NA	NA	NA	NA	NA
4:16984546-16984646	AT4G35850	IR	1	0	0	0	AT4G35850:I004	I	4.16984546.16984646	16984546-16984646	AT4G35860	0.000313654	4.97447	NA	NA	NA	NA	NA	NA	NA	NA	NA	NA	NA	NA	NA	NA
3:21994087-21994172	AT3G59530	IR	1	0	0	0	AT3G59530:I003	I	3.21994087.21994172	21994087-21994172	AT3G59520	0.000346055	3.74054	NA	NA	NA	NA	NA	NA	NA	NA	NA	NA	NA	NA	NA	NA
3:17447588-17447697	AT3G47350	IR	1	0	0	0	AT3G47350:I002	I	3.17447588.17447697	17447588-17447697	-	0.000349636	4.25814	NA	NA	NA	NA	NA	NA	NA	NA	NA	NA	NA	NA	NA	NA
1:4252273-4252619	AT1G12470	IR	1	0	0	0	AT1G12470:I005	I	1.4252273.4252619	4252273-4252619	AT1G12480	0.000349715	3.11814	NA	NA	NA	NA	NA	NA	NA	NA	NA	NA	NA	NA	NA	NA
2:7325412-7325493	AT2G16900	IR*	1	0	0	0	AT2G16900:E010	E	2.7325412.7325493	7325412-7325493	-	0.000359504	3.09974	NA	NA	NA	NA	NA	NA	NA	NA	NA	NA	NA	NA	NA	NA
1:16623498-16624251	AT1G43860	IR	1	0	0	0	AT1G43860:E006	E	1.16623498.16624251	16623498-16624251	AT1G43850	0.000364806	1.84075	NA	NA	NA	NA	NA	NA	NA	NA	NA	NA	NA	NA	NA	NA
4:14321882-14322108	AT4G29070	IR	1	0	0	0	AT4G29070:E003	E	4.14321882.14322108	14321882-14322108	AT4G29080	0.000383695	2.13374	NA	NA	NA	NA	NA	NA	NA	NA	NA	NA	NA	NA	NA	NA
1:9668905-9669096	AT1G27760	IR	1	0	0	0	AT1G27760:E004	E	1.9668905.9669096	9668905-9669096	AT1G27770	0.000389558	2.09115	NA	NA	NA	NA	NA	NA	NA	NA	NA	NA	NA	NA	NA	NA
5:5297063-5297580	AT5G16210	IR	1	0	0	0	AT5G16210:I018	I	5.5297063.5297580	5297063-5297580	AT5G16220	0.000389558	3.2794	NA	NA	NA	NA	NA	NA	NA	NA	NA	NA	NA	NA	NA	NA
2:8426826-8426909	AT2G19450	IR	1	0	0	0	AT2G19450:I001	I	2.8426826.8426909	8426826-8426909	-	0.000405801	1.9164	NA	NA	NA	NA	NA	NA	NA	NA	NA	NA	NA	NA	NA	NA
2:13954882-13955015	AT2G32900	IR	1	0	0	0	AT2G32900:I003	I	2.13954882.13955015	13954882-13955015	AT2G32890	0.000409288	2.47152	NA	NA	NA	NA	NA	NA	NA	NA	NA	NA	NA	NA	NA	NA
3:7617795-7617890	AT3G21630	IR	1	0	0	0	AT3G21630:I011	I	3.7617795.7617890	7617795-7617890	-	0.000452664	2.95211	NA	NA	NA	NA	NA	NA	NA	NA	NA	NA	NA	NA	NA	NA
2:14602711-14603205	AT2G34660	IR	1	0	0	0	AT2G34660:E003	E	2.14602711.14603205	14602711-14603205	-	0.000456281	3.67668	NA	NA	NA	NA	NA	NA	NA	NA	NA	NA	NA	NA	NA	NA
2:19695346-19695987	AT2G48160	IR	1	0	0	0	AT2G48160:I010	I	2.19695346.19695987	19695346-19695987	-	0.000477469	4.16411	NA	NA	NA	NA	NA	NA	NA	NA	NA	NA	NA	NA	NA	NA
2:13379036-13379221	AT2G31370	IR	1	0	0	0	AT2G31370:I001	I	2.13379036.13379221	13379036-13379221	-	0.000485837	1.87279	NA	NA	NA	NA	NA	NA	NA	NA	NA	NA	NA	NA	NA	NA
1:6001321-6001533	AT1G17460	IR	1	0	0	0	AT1G17460:I008	I	1.6001321.6001533	6001321-6001533	-	0.000545604	2.50887	NA	NA	NA	NA	NA	NA	NA	NA	NA	NA	NA	NA	NA	NA
3:2112373-2112490	AT3G06670	IR	1	0	0	0	AT3G06670:I024	I	3.2112373.2112490	2112373-2112490	-	0.00063023	3.10775	NA	NA	NA	NA	NA	NA	NA	NA	NA	NA	NA	NA	NA	NA
1:17459233-17459644	AT1G47550	IR	1	0	0	0	AT1G47550:I006	I	1.17459233.17459644	17459233-17459644	-	0.000659454	3.97175	NA	NA	NA	NA	NA	NA	NA	NA	NA	NA	NA	NA	NA	NA
4:5903998-5904147	AT4G09310	IR	1	0	0	0	AT4G09310:I003	I	4.5903998.5904147	5903998-5904147	-	0.000686581	2.52972	NA	NA	NA	NA	NA	NA	NA	NA	NA	NA	NA	NA	NA	NA
2:943391-943571	AT2G03140	IR	1	0	0	0	AT2G03140:I004	I	2.943391.943571	943391-943571	AT2G04485	0.000711569	2.09327	NA	NA	NA	NA	NA	NA	NA	NA	NA	NA	NA	NA	NA	NA
1:27259916-27260019	AT1G72416	IR	1	0	0	0	AT1G72416:I008	I	1.27259916.27260019	27259916-27260019	-	0.00072753	2.28748	NA	NA	NA	NA	NA	NA	NA	NA	NA	NA	NA	NA	NA	NA
5:25290027-25290113	AT5G63040	IR	1	0	0	0	AT5G63040:I005	I	5.25290026.25290114	25290027-25290113	-	0.000854292	1.49317	NA	NA	NA	NA	NA	NA	NA	NA	NA	NA	NA	NA	NA	NA
5:13109953-13110299	AT5G34850	IR	1	0	0	0	AT5G34850:I005	I	5.13109953.13110299	13109953-13110299	-	0.000886996	1.77813	NA	NA	NA	NA	NA	NA	NA	NA	NA	NA	NA	NA	NA	NA
2:10495724-10496153	AT2G24680	IR	1	0	0	0	AT2G24680:I007	I	2.10495724.10496153	10495724-10496153	AT2G24670	0.000888099	1.85649	NA	NA	NA	NA	NA	NA	NA	NA	NA	NA	NA	NA	NA	NA
2:2142069-2142145	AT2G05710	IR	1	0	0	0	AT2G05710:I002	I	2.2142069.2142145	2142069-2142145	-	0.000920705	3.49686	NA	NA	NA	NA	NA	NA	NA	NA	NA	NA	NA	NA	NA	NA
4:15579477-15579538	AT4G32272	IR	1	0	0	0	AT4G32272:I011	I	4.15579477.15579538	15579477-15579538	-	0.00094516	1.75729	NA	NA	NA	NA	NA	NA	NA	NA	NA	NA	NA	NA	NA	NA
5:8059069-8059473	AT5G23890	IR	1	0	0	0	AT5G23890:I001	I	5.8059069.8059473	8059069-8059473	-	0.000950388	2.97709	NA	NA	NA	NA	NA	NA	NA	NA	NA	NA	NA	NA	NA	NA
2:4807167-4807276	AT2G11910	IR	1	0	0	0	AT2G11910:E005	E	2.4807166.4807277	4807167-4807276	-	0.00104004	0.663062	NA	NA	NA	NA	NA	NA	NA	NA	NA	NA	NA	NA	NA	NA
4:13806136-13806588	AT4G27650	IR	1	0	0	0	AT4G27650:I011	I	4.13806136.13806588	13806136-13806588	-	0.00116819	1.95252	NA	NA	NA	NA	NA	NA	NA	NA	NA	NA	NA	NA	NA	NA
5:22453575-22453804	AT5G55390	IR	1	0	0	0	AT5G55390:I016	I	5.22453575.22453804	22453575-22453804	AT5G55380	0.00120031	3.15632	NA	NA	NA	NA	NA	NA	NA	NA	NA	NA	NA	NA	NA	NA
3:17447028-17447394	AT3G47350	IR	1	0	0	0	AT3G47350:I001	I	3.17447028.17447394	17447028-17447394	-	0.00121568	3.79504	NA	NA	NA	NA	NA	NA	NA	NA	NA	NA	NA	NA	NA	NA
2:10286059-10286492	AT2G24195	IR	1	0	0	0	AT2G24195:I001	I	2.10286059.10286492	10286059-10286492	AT2G24200	0.00122937	4.16939	NA	NA	NA	NA	NA	NA	NA	NA	NA	NA	NA	NA	NA	NA
1:11853946-11854044	AT1G32750	IR	1	0	0	0	AT1G32750:I015	I	1.11853946.11854044	11853946-11854044	AT1G32740;AT1G06613	0.00123475	1.95198	NA	NA	NA	NA	NA	NA	NA	NA	NA	NA	NA	NA	NA	NA
2:13522375-13522684	AT2G31800	IR	1	0	0	0	AT2G31800:I008	I	2.13522375.13522684	13522375-13522684	AT2G31790	0.00125579	3.87897	NA	NA	NA	NA	NA	NA	NA	NA	NA	NA	NA	NA	NA	NA
1:3920912-3921001	AT1G11660	IR	1	0	0	0	AT1G11660:E004	E	1.3920912.3921001	3920912-3921001	-	0.00135433	2.33836	NA	NA	NA	NA	NA	NA	NA	NA	NA	NA	NA	NA	NA	NA
2:17082886-17083016	AT2G40935	IR	1	0	0	0	AT2G40935:I001	I	2.17082886.17083016	17082886-17083016	AT2G40940	0.00136556	2.70995	NA	NA	NA	NA	NA	NA	NA	NA	NA	NA	NA	NA	NA	NA
5:23720497-23720581	AT5G58720	IR	1	0	0	0	AT5G58720:I003	I	5.23720497.23720581	23720497-23720581	AT5G58710	0.00144288	2.94605	NA	NA	NA	NA	NA	NA	NA	NA	NA	NA	NA	NA	NA	NA
1:30057531-30057605	AT1G79915	IR	1	0	0	0	AT1G79915:I003	I	1.30057531.30057605	30057531-30057605	-	0.00146829	2.25957	NA	NA	NA	NA	NA	NA	NA	NA	NA	NA	NA	NA	NA	NA
1:12464863-12464998	AT1G34220	IR	1	0	0	0	AT1G34220:I003	I	1.12464863.12464998	12464863-12464998	AT1G34210	0.00147715	2.33047	NA	NA	NA	NA	NA	NA	NA	NA	NA	NA	NA	NA	NA	NA
4:8168934-8169644	AT4G14160	IR	1	0	0	0	AT4G14160:I003	I	4.8168934.8169644	8168934-8169644	-	0.00167356	1.78347	NA	NA	NA	NA	NA	NA	NA	NA	NA	NA	NA	NA	NA	NA
4:2760422-2760519	AT4G05460	IR	1	0	0	0	AT4G05450:I007	I	4.2760422.2760519	2760422-2760519	AT4G05450	0.00169879	2.53496	NA	NA	NA	NA	NA	NA	NA	NA	NA	NA	NA	NA	NA	NA
5:19513636-19513828	AT5G48120	IR	1	0	0	0	AT5G48120:I017	I	5.19513636.19513828	19513636-19513828	-	0.00178794	2.42159	NA	NA	NA	NA	NA	NA	NA	NA	NA	NA	NA	NA	NA	NA
2:1115229-1115309	AT2G03667	IR	1	0	0	0	AT2G03667:I004	I	2.1115229.1115309	1115229-1115309	-	0.00182085	4.10638	NA	NA	NA	NA	NA	NA	NA	NA	NA	NA	NA	NA	NA	NA
5:6964104-6964521	AT5G20590	IR	1	0	0	0	AT5G20590:I001	I	5.6964104.6964521	6964104-6964521	AT5G20600	0.00183716	2.52301	NA	NA	NA	NA	NA	NA	NA	NA	NA	NA	NA	NA	NA	NA
5:625669-625743	AT5G02760	IR	1	0	0	0	AT5G02760:I001	I	5.625669.625743	625669-625743	AT5G00875;AT5G02770	0.00191976	2.31823	NA	NA	NA	NA	NA	NA	NA	NA	NA	NA	NA	NA	NA	NA
2:15669451-15669533	AT2G37330	IR	1	0	0	0	AT2G37330:I001	I	2.15669451.15669533	15669451-15669533	AT2G37340	0.00200463	2.3939	NA	NA	NA	NA	NA	NA	NA	NA	NA	NA	NA	NA	NA	NA
5:6240295-6240519	AT5G18700	IR	1	0	0	0	AT5G18700:I009	I	5.6240295.6240519	6240295-6240519	AT5G18705	0.00202684	2.34246	NA	NA	NA	NA	NA	NA	NA	NA	NA	NA	NA	NA	NA	NA
3:4059072-4059153	AT3G12770	IR	1	0	0	0	AT3G12770:I001	I	3.4059072.4059153	4059072-4059153	AT3G12760	0.00208306	3.04867	NA	NA	NA	NA	NA	NA	NA	NA	NA	NA	NA	NA	NA	NA
1:28282344-28282428	AT1G75380	IR	1	0	0	0	AT1G75380:I005	I	1.28282344.28282428	28282344-28282428	-	0.0021276	2.94092	NA	NA	NA	NA	NA	NA	NA	NA	NA	NA	NA	NA	NA	NA
1:936098-936188	AT1G03740	IR	1	0	0	0	AT1G03740:I005	I	1.936097.936189	936098-936188	AT1G04213	0.00214626	2.77436	NA	NA	NA	NA	NA	NA	NA	NA	NA	NA	NA	NA	NA	NA
5:7116970-7117737	AT5G20960	IR	1	0	0	0	AT5G20960:I001	I	5.7116970.7117737	7116970-7117737	AT5G03265	0.00217186	3.15696	NA	NA	NA	NA	NA	NA	NA	NA	NA	NA	NA	NA	NA	NA
5:21487217-21487507	AT5G53000	IR	1	0	0	0	AT5G53000:I007	I	5.21487217.21487507	21487217-21487507	AT5G52990	0.00222504	2.30335	NA	NA	NA	NA	NA	NA	NA	NA	NA	NA	NA	NA	NA	NA
4:13483861-13483937	AT4G26770	IR	1	0	0	0	AT4G26770:I006	I	4.13483861.13483937	13483861-13483937	AT4G26780	0.00226885	4.05863	NA	NA	NA	NA	NA	NA	NA	NA	NA	NA	NA	NA	NA	NA
5:3757863-3757951	AT5G11670	IR	1	0	0	0	AT5G11670:I018	I	5.3757863.3757951	3757863-3757951	-	0.00229116	1.60582	NA	NA	NA	NA	NA	NA	NA	NA	NA	NA	NA	NA	NA	NA
1:10377399-10377493	AT1G29670	IR	1	0	0	0	AT1G29670:I004	I	1.10377399.10377493	10377399-10377493	AT1G29680	0.00238778	2.48295	NA	NA	NA	NA	NA	NA	NA	NA	NA	NA	NA	NA	NA	NA
1:28169400-28169624	AT1G75010	IR	1	0	0	0	AT1G75010:I014	I	1.28169400.28169624	28169400-28169624	-	0.00242207	1.93035	NA	NA	NA	NA	NA	NA	NA	NA	NA	NA	NA	NA	NA	NA
1:27006511-27006792	AT1G71810	IR	1	0	0	0	AT1G71810:I015	I	1.27006511.27006792	27006511-27006792	AT1G71800	0.0024226	2.38684	NA	NA	NA	NA	NA	NA	NA	NA	NA	NA	NA	NA	NA	NA
1:17482735-17482890	AT1G47570	IR	1	0	0	0	AT1G47570:I013	I	1.17482735.17482890	17482735-17482890	-	0.00243569	2.34756	NA	NA	NA	NA	NA	NA	NA	NA	NA	NA	NA	NA	NA	NA
4:5877736-5877885	AT4G09250	IR	1	0	0	0	AT4G09250:I003	I	4.5877736.5877885	5877736-5877885	-	0.00251311	2.13492	NA	NA	NA	NA	NA	NA	NA	NA	NA	NA	NA	NA	NA	NA
4:6456249-6457113	AT4G10430	IR	1	0	0	0	AT4G10430:I010	I	4.6456249.6457113	6456249-6457113	-	0.00257796	2.10583	NA	NA	NA	NA	NA	NA	NA	NA	NA	NA	NA	NA	NA	NA
1:16230087-16230174	AT1G43130	IR	1	0	0	0	AT1G43130:I005	I	1.16230087.16230174	16230087-16230174	-	0.00258617	1.69559	NA	NA	NA	NA	NA	NA	NA	NA	NA	NA	NA	NA	NA	NA
3:2071405-2071555	AT3G06630	IR	1	0	0	0	AT3G06630:I007	I	3.2071405.2071555	2071405-2071555	AT3G01865	0.00269795	3.52297	NA	NA	NA	NA	NA	NA	NA	NA	NA	NA	NA	NA	NA	NA
5:6345824-6345907	AT5G19010	IR	1	0	0	0	AT5G19010:I003	I	5.6345824.6345907	6345824-6345907	AT5G19000	0.00270878	2.443	NA	NA	NA	NA	NA	NA	NA	NA	NA	NA	NA	NA	NA	NA
3:7483642-7484110	AT3G21290	IR	1	0	0	0	AT3G21290:I003	I	3.7483642.7484110	7483642-7484110	AT3G21280	0.00271589	2.64269	NA	NA	NA	NA	NA	NA	NA	NA	NA	NA	NA	NA	NA	NA
5:21682798-21682891	AT5G53430	IR	1	0	0	0	AT5G53430:I021	I	5.21682798.21682891	21682798-21682891	AT5G53440	0.00280915	1.90175	NA	NA	NA	NA	NA	NA	NA	NA	NA	NA	NA	NA	NA	NA
1:935798-935881	AT1G03740	IR	1	0	0	0	AT1G03740:I004	I	1.935798.935881	935798-935881	AT1G04213	0.0029515	2.35855	NA	NA	NA	NA	NA	NA	NA	NA	NA	NA	NA	NA	NA	NA
3:5077078-5077386	AT3G15090	IR	1	0	0	0	AT3G15090:I001	I	3.5077078.5077386	5077078-5077386	-	0.00304934	2.12109	NA	NA	NA	NA	NA	NA	NA	NA	NA	NA	NA	NA	NA	NA
5:4439459-4439554	AT5G13750	IR	1	0	0	0	AT5G13750:I007	I	5.4439459.4439554	4439459-4439554	-	0.0032707	3.01939	NA	NA	NA	NA	NA	NA	NA	NA	NA	NA	NA	NA	NA	NA
3:709065-709375	AT3G03110	IR	1	0	0	0	AT3G03110:I001	I	3.709065.709375	709065-709375	-	0.00341814	2.54651	NA	NA	NA	NA	NA	NA	NA	NA	NA	NA	NA	NA	NA	NA
5:6139139-6139239	AT5G18500	IR	1	0	0	0	AT5G18500:I006	I	5.6139139.6139239	6139139-6139239	AT5G18510	0.00343056	2.321	NA	NA	NA	NA	NA	NA	NA	NA	NA	NA	NA	NA	NA	NA
3:22289314-22289412	AT3G60310	IR	1	0	0	0	AT3G60310:I005	I	3.22289314.22289412	22289314-22289412	-	0.0034559	2.03475	NA	NA	NA	NA	NA	NA	NA	NA	NA	NA	NA	NA	NA	NA
3:21816598-21816800	AT3G59020	IR	1	0	0	0	AT3G59020:I020	I	3.21816598.21816800	21816598-21816800	-	0.00351633	2.18301	NA	NA	NA	NA	NA	NA	NA	NA	NA	NA	NA	NA	NA	NA
5:3756445-3756533	AT5G11670	IR	1	0	0	0	AT5G11670:I010	I	5.3756445.3756533	3756445-3756533	-	0.00357068	1.72451	NA	NA	NA	NA	NA	NA	NA	NA	NA	NA	NA	NA	NA	NA
2:11878865-11879239	AT2G27900	IR	1	0	0	0	AT2G27900:I006	I	2.11878865.11879239	11878865-11879239	AT2G27920	0.00381535	3.18631	NA	NA	NA	NA	NA	NA	NA	NA	NA	NA	NA	NA	NA	NA
5:1301494-1301610	AT5G04540	IR	1	0	0	0	AT5G04540:I016	I	5.1301494.1301610	1301494-1301610	-	0.00385369	3.47566	NA	NA	NA	NA	NA	NA	NA	NA	NA	NA	NA	NA	NA	NA
5:2945461-2945576	AT5G09460	IR	1	0	0	0	AT5G09460:I001	I	5.2945461.2945576	2945461-2945576	-	0.00393696	2.19332	NA	NA	NA	NA	NA	NA	NA	NA	NA	NA	NA	NA	NA	NA
5:6240610-6240685	AT5G18700	IR	1	0	0	0	AT5G18700:I010	I	5.6240610.6240685	6240610-6240685	AT5G18705	0.00393938	2.26619	NA	NA	NA	NA	NA	NA	NA	NA	NA	NA	NA	NA	NA	NA
3:2783714-2783786	AT3G09090	IR	1	0	0	0	AT3G09090:I005	I	3.2783714.2783786	2783714-2783786	AT3G09085;AT3G02105	0.00398143	1.80771	NA	NA	NA	NA	NA	NA	NA	NA	NA	NA	NA	NA	NA	NA
4:17172045-17172132	AT4G36290	IR	1	0	0	0	AT4G36290:I012	I	4.17172045.17172132	17172045-17172132	-	0.0041524	2.38257	NA	NA	NA	NA	NA	NA	NA	NA	NA	NA	NA	NA	NA	NA
2:202130-202226	AT2G01450	IR	1	0	0	0	AT2G01450:I011	I	2.202130.202226	202130-202226	-	0.00429637	2.55584	NA	NA	NA	NA	NA	NA	NA	NA	NA	NA	NA	NA	NA	NA
1:26856440-26856632	AT1G71240	IR	1	0	0	0	AT1G71240:I005	I	1.26856440.26856632	26856440-26856632	-	0.0043347	1.91789	NA	NA	NA	NA	NA	NA	NA	NA	NA	NA	NA	NA	NA	NA
5:626500-626595	AT5G02760	IR	1	0	0	0	AT5G02760:I003	I	5.626500.626595	626500-626595	AT5G00875;AT5G02770	0.00451335	2.12019	NA	NA	NA	NA	NA	NA	NA	NA	NA	NA	NA	NA	NA	NA
1:24313197-24313434	AT1G65440	IR	1	0	0	0	AT1G65440:I017	I	1.24313197.24313434	24313197-24313434	-	0.0045324	2.4358	NA	NA	NA	NA	NA	NA	NA	NA	NA	NA	NA	NA	NA	NA
5:934814-935005	AT5G03650	IR	1	0	0	0	AT5G03650:I010	I	5.934814.935005	934814-935005	-	0.00455355	2.15018	NA	NA	NA	NA	NA	NA	NA	NA	NA	NA	NA	NA	NA	NA
5:6006963-6007052	AT5G18170	IR	1	0	0	0	AT5G18170:I003	I	5.6006963.6007052	6006963-6007052	AT5G18180	0.00457967	2.46821	NA	NA	NA	NA	NA	NA	NA	NA	NA	NA	NA	NA	NA	NA
4:14618218-14618294	AT4G29900	IR	1	0	0	0	AT4G29900:I032	I	4.14618218.14618294	14618218-14618294	AT4G29890;AT4G08245;AT4G08255	0.00463164	2.52918	NA	NA	NA	NA	NA	NA	NA	NA	NA	NA	NA	NA	NA	NA
3:5966175-5966472	AT3G17430	IR	1	0	0	0	AT3G17430:E003	E	3.5966175.5966472	5966175-5966472	-	0.00470207	2.3435	NA	NA	NA	NA	NA	NA	NA	NA	NA	NA	NA	NA	NA	NA
4:18418821-18419319	AT4G39690	IR	1	0	0	0	AT4G39690:I003	I	4.18418821.18419319	18418821-18419319	AT4G39680	0.00480512	3.56555	NA	NA	NA	NA	NA	NA	NA	NA	NA	NA	NA	NA	NA	NA
4:15883561-15883657	AT4G32910	IR	1	0	0	0	AT4G32910:I010	I	4.15883561.15883657	15883561-15883657	-	0.00481937	1.74758	NA	NA	NA	NA	NA	NA	NA	NA	NA	NA	NA	NA	NA	NA
1:26433742-26433816	AT1G70200	IR	1	0	0	0	AT1G70200:I003	I	1.26433742.26433816	26433742-26433816	AT1G09143	0.00492205	3.03744	NA	NA	NA	NA	NA	NA	NA	NA	NA	NA	NA	NA	NA	NA
5:20330074-20330161	AT5G49970	IR	1	0	0	0	AT5G49970:I003	I	5.20330074.20330161	20330074-20330161	-	0.00524343	2.53999	NA	NA	NA	NA	NA	NA	NA	NA	NA	NA	NA	NA	NA	NA
3:801647-802099	AT3G03380	IR	1	0	0	0	AT3G03380:I006	I	3.801647.802099	801647-802099	-	0.00535939	1.68376	NA	NA	NA	NA	NA	NA	NA	NA	NA	NA	NA	NA	NA	NA
5:21549991-21550360	AT5G53140	IR	1	0	0	0	AT5G53140:I004	I	5.21549991.21550360	21549991-21550360	-	0.0054562	2.0845	NA	NA	NA	NA	NA	NA	NA	NA	NA	NA	NA	NA	NA	NA
5:23152992-23153083	AT5G57150	IR	1	0	0	0	AT5G57150:I004	I	5.23152992.23153083	23152992-23153083	AT5G57160	0.00548633	1.98502	NA	NA	NA	NA	NA	NA	NA	NA	NA	NA	NA	NA	NA	NA
2:13189763-13189832	AT2G30990	IR*	1	0	0	0	AT2G30990:E007	E	2.13189763.13189832	13189763-13189832	-	0.00549177	1.90653	NA	NA	NA	NA	NA	NA	NA	NA	NA	NA	NA	NA	NA	NA
5:8761329-8761513	AT5G25270	IR	1	0	0	0	AT5G25270:I013	I	5.8761329.8761513	8761329-8761513	-	0.0055156	3.22064	NA	NA	NA	NA	NA	NA	NA	NA	NA	NA	NA	NA	NA	NA
1:29057272-29057659	AT1G77320	IR	1	0	0	0	AT1G77320:I004	I	1.29057272.29057659	29057272-29057659	AT1G77310;AT1G77330	0.00595603	2.94076	NA	NA	NA	NA	NA	NA	NA	NA	NA	NA	NA	NA	NA	NA
1:1833962-1834068	AT1G06060	IR	1	0	0	0	AT1G06060:I004	I	1.1833962.1834068	1833962-1834068	AT1G06070	0.00599024	2.01659	NA	NA	NA	NA	NA	NA	NA	NA	NA	NA	NA	NA	NA	NA
3:4147071-4147471	AT3G12980	IR	1	0	0	0	AT3G12980:I002	I	3.4147071.4147471	4147071-4147471	-	0.00608799	2.94209	NA	NA	NA	NA	NA	NA	NA	NA	NA	NA	NA	NA	NA	NA
1:28168322-28168727	AT1G75010	IR	1	0	0	0	AT1G75010:I011	I	1.28168322.28168727	28168322-28168727	-	0.00629048	2.12149	NA	NA	NA	NA	NA	NA	NA	NA	NA	NA	NA	NA	NA	NA
1:30056665-30056742	AT1G79910	IR	1	0	0	0	AT1G79910:I008	I	1.30056665.30056742	30056665-30056742	-	0.00638533	1.80309	NA	NA	NA	NA	NA	NA	NA	NA	NA	NA	NA	NA	NA	NA
2:1115706-1115778	AT2G03667	IR	1	0	0	0	AT2G03667:I006	I	2.1115706.1115778	1115706-1115778	-	0.00665546	2.25048	NA	NA	NA	NA	NA	NA	NA	NA	NA	NA	NA	NA	NA	NA
5:7312556-7312720	AT5G22080	IR	1	0	0	0	AT5G22080:I007	I	5.7312556.7312720	7312556-7312720	AT5G22070	0.00678018	2.05415	NA	NA	NA	NA	NA	NA	NA	NA	NA	NA	NA	NA	NA	NA
1:30057386-30057462	AT1G79915	IR	1	0	0	0	AT1G79915:I001	I	1.30057386.30057462	30057386-30057462	-	0.00699701	1.81246	NA	NA	NA	NA	NA	NA	NA	NA	NA	NA	NA	NA	NA	NA
5:978080-978296	AT5G03730	IR	1	0	0	0	AT5G03730:I013	I	5.978080.978296	978080-978296	-	0.00717943	2.1254	NA	NA	NA	NA	NA	NA	NA	NA	NA	NA	NA	NA	NA	NA
4:13484025-13484112	AT4G26770	IR	1	0	0	0	AT4G26770:I007	I	4.13484025.13484112	13484025-13484112	AT4G26780	0.00724177	3.48584	NA	NA	NA	NA	NA	NA	NA	NA	NA	NA	NA	NA	NA	NA
4:14459095-14459223	AT4G29380	IR	1	0	0	0	AT4G29380:I001	I	4.14459095.14459223	14459095-14459223	AT4G29390	0.0072678	3.01407	NA	NA	NA	NA	NA	NA	NA	NA	NA	NA	NA	NA	NA	NA
3:3143142-3143506	AT3G10160	IR	1	0	0	0	AT3G10160:I014	I	3.3143142.3143506	3143142-3143506	-	0.0072853	2.49965	NA	NA	NA	NA	NA	NA	NA	NA	NA	NA	NA	NA	NA	NA
5:6776217-6776343	AT5G20060	IR	1	0	0	0	AT5G20060:I001	I	5.6776217.6776343	6776217-6776343	-	0.00745318	2.0053	NA	NA	NA	NA	NA	NA	NA	NA	NA	NA	NA	NA	NA	NA
5:10016685-10017027	AT5G27990	IR	1	0	0	0	AT5G27990:I001	I	5.10016685.10017027	10016685-10017027	AT5G27980	0.00755352	2.04003	NA	NA	NA	NA	NA	NA	NA	NA	NA	NA	NA	NA	NA	NA
5:21356887-21357000	AT5G52650	IR	1	0	0	0	AT5G52650:I004	I	5.21356886.21357001	21356887-21357000	-	0.00756838	2.20868	NA	NA	NA	NA	NA	NA	NA	NA	NA	NA	NA	NA	NA	NA
2:7107544-7107782	AT2G16405	IR	1	0	0	0	AT2G16405:I007	I	2.7107544.7107782	7107544-7107782	-	0.00756918	2.11733	NA	NA	NA	NA	NA	NA	NA	NA	NA	NA	NA	NA	NA	NA
2:11573315-11573561	AT2G27100	IR	1	0	0	0	AT2G27100:I002	I	2.11573315.11573561	11573315-11573561	-	0.00762767	1.67493	NA	NA	NA	NA	NA	NA	NA	NA	NA	NA	NA	NA	NA	NA
5:1440155-1440455	AT5G04920	IR	1	0	0	0	AT5G04920:I006	I	5.1440155.1440455	1440155-1440455	AT5G04910	0.00764868	2.37103	NA	NA	NA	NA	NA	NA	NA	NA	NA	NA	NA	NA	NA	NA
3:21815923-21816447	AT3G59020	IR	1	0	0	0	AT3G59020:I019	I	3.21815923.21816447	21815923-21816447	-	0.00804664	2.07442	NA	NA	NA	NA	NA	NA	NA	NA	NA	NA	NA	NA	NA	NA
3:5443218-5443475	AT3G16040	IR	1	0	0	0	AT3G16040:I001	I	3.5443218.5443475	5443218-5443475	AT3G16050	0.00813511	1.65111	NA	NA	NA	NA	NA	NA	NA	NA	NA	NA	NA	NA	NA	NA
3:4194151-4194236	AT3G13070	IR	1	0	0	0	AT3G13070:I012	I	3.4194151.4194236	4194151-4194236	AT3G13065;AT3G13075	0.00823508	2.24106	NA	NA	NA	NA	NA	NA	NA	NA	NA	NA	NA	NA	NA	NA
1:1440660-1441002	AT1G05030	IR	1	0	0	0	AT1G05030:I011	I	1.1440660.1441002	1440660-1441002	-	0.00827522	2.3568	NA	NA	NA	NA	NA	NA	NA	NA	NA	NA	NA	NA	NA	NA
5:25677939-25678061	AT5G64180	IR	1	0	0	0	AT5G64180:I002	I	5.25677939.25678061	25677939-25678061	-	0.00828423	1.66381	NA	NA	NA	NA	NA	NA	NA	NA	NA	NA	NA	NA	NA	NA
3:143180-143267	AT3G01370	IR	1	0	0	0	AT3G01370:I012	I	3.143180.143267	143180-143267	-	0.00841188	1.67774	NA	NA	NA	NA	NA	NA	NA	NA	NA	NA	NA	NA	NA	NA
2:18921590-18921729	AT2G46000	IR	1	0	0	0	AT2G46000:I002	I	2.18921590.18921729	18921590-18921729	AT2G45990	0.00853789	2.41848	NA	NA	NA	NA	NA	NA	NA	NA	NA	NA	NA	NA	NA	NA
5:4439321-4439395	AT5G13750	IR	1	0	0	0	AT5G13750:I006	I	5.4439321.4439395	4439321-4439395	-	0.00897506	2.5985	NA	NA	NA	NA	NA	NA	NA	NA	NA	NA	NA	NA	NA	NA
3:20408698-20409058	AT3G55070	IR	1	0	0	0	AT3G55070:I001	I	3.20408698.20409058	20408698-20409058	AT3G55080	0.00907502	3.84877	NA	NA	NA	NA	NA	NA	NA	NA	NA	NA	NA	NA	NA	NA
1:1016227-1016339	AT1G03960	IR	1	0	0	0	AT1G03960:I012	I	1.1016227.1016339	1016227-1016339	-	0.00908084	1.90832	NA	NA	NA	NA	NA	NA	NA	NA	NA	NA	NA	NA	NA	NA
5:21199041-21199120	AT5G52170	IR	1	0	0	0	AT5G52170:I007	I	5.21199041.21199120	21199041-21199120	AT5G52180;AT5G52190;AT5G52200	0.0094043	1.79518	NA	NA	NA	NA	NA	NA	NA	NA	NA	NA	NA	NA	NA	NA
1:804368-804738	AT1G03280	IR	1	0	0	0	AT1G03280:I006	I	1.804368.804738	804368-804738	-	0.00942155	1.82096	NA	NA	NA	NA	NA	NA	NA	NA	NA	NA	NA	NA	NA	NA
1:26535205-26535284	AT1G70410	IR	1	0	0	0	AT1G70410:I004	I	1.26535205.26535284	26535205-26535284	-	0.00961523	2.68539	NA	NA	NA	NA	NA	NA	NA	NA	NA	NA	NA	NA	NA	NA
2:7401394-7401632	AT2G17033	IR	1	0	0	0	AT2G17033:I004	I	2.7401394.7401632	7401394-7401632	-	0.00996648	2.04234	NA	NA	NA	NA	NA	NA	NA	NA	NA	NA	NA	NA	NA	NA

## Sheet: 1d_IRdown_in_tfIIs-1vCol-0
region	locus	bin.event	b	bjs	ja	jl	bin	feature	J3	binreg	locus_overlap	b.fdr	b.logfc	bjs.lr	bjs.fdr	bjs.logfc	bjs.nonuniformity	bjs.inclussion	a.lr	a.fdr	a.logfc	a.nonuniformity	a.dpir	l.lr	l.fdr	l.participation	l.dparticipation
3:20453210-20453279	AT3G55170	IoR	0	0	1	0	AT3G55170:E005	NA	3.20453210.20453279	NA-NA	-	NA	NA	NA	NA	NA	NA	NA	118.784	1.64162e-24	1.56789	NA	-0.398248	NA	NA	NA	NA
1:25755242-25755330	AT1G68580	IR	1	0	1	0	AT1G68580:E012	E	1.25755241.25755331	25755242-25755330	-	1.81312e-08	-1.05266	NA	NA	NA	NA	NA	114.307	1.42118e-23	1.77959	NA	-0.624041	NA	NA	NA	NA
2:4803296-4803408	AT2G11890	IoR	0	0	1	0	AT2G11890:E003	NA	2.4803296.4803408	NA-NA	-	NA	NA	NA	NA	NA	NA	NA	106.172	6.74648e-22	1.45454	NA	-0.388399	NA	NA	NA	NA
1:20730002-20730100	AT1G55530	IR	1	0	1	0	AT1G55530:E003	E	1.20730001.20730101	20730002-20730100	-	0.000389558	-0.539276	NA	NA	NA	NA	NA	96.7496	6.00059e-20	1.42903	NA	-0.415424	NA	NA	NA	NA
3:20837992-20838066	AT3G56160	IR	1	0	1	0	AT3G56160:E004	E	3.20837991.20838067	20837992-20838066	-	0.00018779	-1.15385	NA	NA	NA	NA	NA	92.8122	3.30551e-19	1.93587	NA	-0.605387	NA	NA	NA	NA
1:28485162-28485663	AT1G75860	IoR	0	0	1	0	AT1G75860:I002	NA	1.28485162.28485663	NA-NA	-	NA	NA	NA	NA	NA	NA	NA	91.0127	7.28737e-19	1.39224	NA	-0.41673	NA	NA	NA	NA
4:2757871-2758075	AT4G05440	IR	1	0	1	0	AT4G05440:E003	E	4.2757870.2758076	2757871-2758075	-	0.0028126	-0.647401	NA	NA	NA	NA	NA	89.4548	1.48564e-18	2.19596	NA	-0.537016	NA	NA	NA	NA
2:13788997-13789107	AT2G32480	IR	1	0	1	0	AT2G32480:E002	E	2.13788996.13789108	13788997-13789107	AT2G32470;AT2G08525	3.35045e-05	-0.617849	NA	NA	NA	NA	NA	89.276	1.57376e-18	1.62469	NA	-0.396596	NA	NA	NA	NA
5:9376055-9376195	AT5G26610	IR	1	0	1	0	AT5G26610:I005	I	5.9376054.9376196	9376055-9376195	-	1.00697e-07	-1.43682	NA	NA	NA	NA	NA	83.3506	2.56451e-17	0.777661	NA	-0.361181	NA	NA	NA	NA
4:12878145-12878382	AT4G25080	IoR	0	0	1	0	AT4G25080:Io004	NA	4.12878145.12878382	NA-NA	AT4G25090	NA	NA	NA	NA	NA	NA	NA	81.5294	6.05615e-17	1.30208	NA	-0.424852	NA	NA	NA	NA
5:16368482-16368554	AT5G40850	IR	1	0	1	0	AT5G40850:I005	I	5.16368481.16368555	16368482-16368554	AT5G40855	4.97529e-10	-2.72104	NA	NA	NA	NA	NA	80.2807	1.07686e-16	0.700707	NA	-0.336027	NA	NA	NA	NA
1:2137147-2137263	AT1G06960	IR	1	0	1	0	AT1G06960:E010	E	1.2137146.2137264	2137147-2137263	-	3.04747e-07	-1.97961	NA	NA	NA	NA	NA	77.7008	3.49561e-16	2.35738	NA	-0.701001	NA	NA	NA	NA
1:24815820-24816321	AT1G66520	IoR	0	0	1	0	AT1G66510:Io013	NA	1.24815820.24816321	NA-NA	AT1G66510	NA	NA	NA	NA	NA	NA	NA	67.7254	3.7634e-14	0.857885	NA	-0.384563	NA	NA	NA	NA
5:23570449-23570982	AT5G58290	IoR	0	0	1	0	AT5G58290:E005	NA	5.23570449.23570982	NA-NA	AT5G58300	NA	NA	NA	NA	NA	NA	NA	65.445	1.01789e-13	5.16936	NA	-0.846561	NA	NA	NA	NA
1:6561143-6561320	AT1G19000	IR	1	0	1	0	AT1G19000:E003	E	1.6561142.6561321	6561143-6561320	AT1G18990	1.36842e-05	-0.717258	NA	NA	NA	NA	NA	62.4153	4.39269e-13	0.820991	NA	-0.329057	NA	NA	NA	NA
4:14982600-14982669	AT4G30760	IoR	0	0	1	0	AT4G30760:I001	NA	4.14982600.14982669	NA-NA	AT4G30750;AT4G08335	NA	NA	NA	NA	NA	NA	NA	60.6395	9.79546e-13	0.789265	NA	-0.35241	NA	NA	NA	NA
1:1950456-1950601	AT1G06400	IR	1	0	1	0	AT1G06390:E014	E	1.1950455.1950602	1950456-1950601	AT1G06390	0.00567383	-1.12419	NA	NA	NA	NA	NA	54.2793	1.82026e-11	3.05244	NA	-0.49127	NA	NA	NA	NA
1:21783290-21783377	AT1G58807	IR	1	0	1	0	AT1G58807:E005	E	1.21783289.21783378	21783290-21783377	-	1.85929e-07	-1.46059	NA	NA	NA	NA	NA	54.1615	1.88956e-11	0.891468	NA	-0.399209	NA	NA	NA	NA
2:7995217-7996357	AT2G18440	IoR	0	0	1	0	AT2G18440:E003	NA	2.7995217.7996357	NA-NA	-	NA	NA	NA	NA	NA	NA	NA	54.1508	1.88956e-11	1.45848	NA	-0.480354	NA	NA	NA	NA
5:16355080-16355201	AT5G40830	IoR	0	0	1	0	AT5G40830:E003	NA	5.16355080.16355201	NA-NA	-	NA	NA	NA	NA	NA	NA	NA	51.6197	6.04199e-11	0.750794	NA	-0.354964	NA	NA	NA	NA
1:30149666-30149760	AT1G80150	IR	1	0	1	0	AT1G80150:E002	E	1.30149665.30149761	30149666-30149760	-	0.000378017	-1.74156	NA	NA	NA	NA	NA	50.0064	1.2562e-10	1.3336	NA	-0.55037	NA	NA	NA	NA
5:2617312-2617417	AT5G08139	IR	1	0	1	0	AT5G08139:E003	E	5.2617311.2617418	2617312-2617417	-	0.00217097	-1.03527	NA	NA	NA	NA	NA	46.3467	7.09406e-10	1.68245	NA	-0.580774	NA	NA	NA	NA
5:7544326-7544536	AT5G22690	IR*	1	0	1	0	AT5G22690:E006	E	5.7544325.7544537	7544326-7544536	-	0.00103388	-1.46318	NA	NA	NA	NA	NA	44.076	2.00589e-09	1.85742	NA	-0.672193	NA	NA	NA	NA
1:21819548-21819635	AT1G59124	IR	1	0	1	0	AT1G59124:E005	E	1.21819547.21819636	21819548-21819635	-	1.41401e-05	-1.24448	NA	NA	NA	NA	NA	43.8332	2.19783e-09	0.750291	NA	-0.342474	NA	NA	NA	NA
5:25276581-25276884	AT5G62980	IR	1	0	1	0	AT5G62980:I003	I	5.25276580.25276885	25276581-25276884	-	6.22192e-06	-1.52895	NA	NA	NA	NA	NA	42.6342	3.84357e-09	0.669119	NA	-0.31121	NA	NA	NA	NA
1:25539618-25539697	AT1G68140	IoR	0	0	1	0	AT1G68140:E004	NA	1.25539618.25539697	NA-NA	-	NA	NA	NA	NA	NA	NA	NA	40.8296	8.59625e-09	1.29994	NA	-0.369115	NA	NA	NA	NA
4:2329943-2330060	AT4G04620	IoR	0	0	1	0	AT4G04620:Io005	NA	4.2329943.2330060	NA-NA	-	NA	NA	NA	NA	NA	NA	NA	39.8946	1.35793e-08	1.11274	NA	-0.469017	NA	NA	NA	NA
4:2534800-2534887	AT4G04960	IoR	0	0	1	0	AT4G04960:E003	NA	4.2534800.2534887	NA-NA	-	NA	NA	NA	NA	NA	NA	NA	35.5225	1.03438e-07	3.86975	NA	-0.385852	NA	NA	NA	NA
5:8468672-8469020	AT5G24735	IoR	0	0	1	0	AT5G24735:I001	NA	5.8468672.8469020	NA-NA	-	NA	NA	NA	NA	NA	NA	NA	35.0804	1.2559e-07	1.15771	NA	-0.40935	NA	NA	NA	NA
5:25672719-25672810	AT5G64170	IR	1	0	1	0	AT5G64170:E002	E	5.25672718.25672811	25672719-25672810	AT5G64160	3.64637e-06	-1.4797	NA	NA	NA	NA	NA	34.174	1.88981e-07	1.63823	NA	-0.47452	NA	NA	NA	NA
5:26511206-26511291	AT5G66360	IoR	0	0	1	0	AT5G66360:E004	NA	5.26511206.26511291	NA-NA	-	NA	NA	NA	NA	NA	NA	NA	33.5534	2.48634e-07	1.63994	NA	-0.511208	NA	NA	NA	NA
4:13875577-13875663	AT4G27860	IoR	0	0	1	0	AT4G27860:I007	NA	4.13875577.13875663	NA-NA	AT4G27852	NA	NA	NA	NA	NA	NA	NA	32.2796	4.52331e-07	2.41956	NA	-0.417175	NA	NA	NA	NA
1:2030207-2031091	AT1G06630	IoR	0	0	1	0	AT1G06630:I008	NA	1.2030207.2031091	NA-NA	-	NA	NA	NA	NA	NA	NA	NA	30.0518	1.2679e-06	1.44974	NA	-0.488151	NA	NA	NA	NA
1:783596-783681	AT1G03210	IoR	0	0	1	0	AT1G03210:E003	NA	1.783596.783681	NA-NA	AT1G03200	NA	NA	NA	NA	NA	NA	NA	29.491	1.64964e-06	0.962835	NA	-0.423861	NA	NA	NA	NA
2:9083513-9083583	AT2G21195	IoR	0	0	1	0	AT2G21195:E005	NA	2.9083513.9083583	NA-NA	AT2G21200	NA	NA	NA	NA	NA	NA	NA	28.0386	3.30843e-06	0.749559	NA	-0.309164	NA	NA	NA	NA
1:6970179-6970619	AT1G20100	IoR	0	0	1	0	AT1G20100:I003	NA	1.6970179.6970619	NA-NA	-	NA	NA	NA	NA	NA	NA	NA	27.4798	4.262e-06	1.03499	NA	-0.401765	NA	NA	NA	NA
2:16849051-16849181	AT2G40340	IoR	0	0	1	0	AT2G40340:E005	NA	2.16849051.16849181	NA-NA	-	NA	NA	NA	NA	NA	NA	NA	27.3841	4.42795e-06	1.15164	NA	-0.337908	NA	NA	NA	NA
5:8857368-8857781	AT5G25450	IoR	0	0	1	0	AT5G25450:Io004	NA	5.8857368.8857781	NA-NA	AT5G03975	NA	NA	NA	NA	NA	NA	NA	26.8228	5.69884e-06	0.987391	NA	-0.41971	NA	NA	NA	NA
4:11806749-11806837	AT4G22350	IoR	0	0	1	0	AT4G22350:E014	NA	4.11806749.11806837	NA-NA	AT4G22360	NA	NA	NA	NA	NA	NA	NA	24.5537	1.62576e-05	1.69605	NA	-0.488325	NA	NA	NA	NA
4:1137741-1137860	AT4G02590	IR	1	0	1	0	AT4G02590:E004	E	4.1137740.1137861	1137741-1137860	-	0.00297785	-0.912251	NA	NA	NA	NA	NA	24.1056	2.00548e-05	1.10689	NA	-0.36142	NA	NA	NA	NA
2:19129777-19129866	AT2G46580	IoR	0	0	1	0	AT2G46580:I002	NA	2.19129777.19129866	NA-NA	-	NA	NA	NA	NA	NA	NA	NA	23.9468	2.14711e-05	0.687289	NA	-0.303742	NA	NA	NA	NA
1:17097075-17097214	AT1G45170	IoR	0	0	1	0	AT1G45170:E003	NA	1.17097075.17097214	NA-NA	-	NA	NA	NA	NA	NA	NA	NA	21.4878	6.575e-05	1.96315	NA	-0.396852	NA	NA	NA	NA
3:9640466-9640560	AT3G26300	IoR	0	0	1	0	AT3G26300:I002	NA	3.9640466.9640560	NA-NA	-	NA	NA	NA	NA	NA	NA	NA	21.2675	7.23275e-05	1.1938	NA	-0.391301	NA	NA	NA	NA
3:22833086-22833240	AT3G61690	IoR	0	0	1	0	AT3G61690:E010	NA	3.22833086.22833240	NA-NA	-	NA	NA	NA	NA	NA	NA	NA	20.4859	0.000103364	0.991753	NA	-0.411604	NA	NA	NA	NA
4:198112-198212	AT4G00440	IoR	0	0	1	0	AT4G00440:E014	NA	4.198112.198212	NA-NA	-	NA	NA	NA	NA	NA	NA	NA	19.9236	0.000133442	0.800089	NA	-0.345516	NA	NA	NA	NA
3:21049236-21049592	AT3G56860	IoR	0	0	1	0	AT3G56860:E006	NA	3.21049236.21049592	NA-NA	-	NA	NA	NA	NA	NA	NA	NA	19.7706	0.000143062	1.64254	NA	-0.409646	NA	NA	NA	NA
1:22664965-22665055	AT1G61430	IoR	0	0	1	0	AT1G61430:E005	NA	1.22664965.22665055	NA-NA	-	NA	NA	NA	NA	NA	NA	NA	19.3142	0.000176895	1.05674	NA	-0.476899	NA	NA	NA	NA
2:11259614-11259717	AT2G26470	IoR	0	0	1	0	AT2G26470:E003	NA	2.11259614.11259717	NA-NA	-	NA	NA	NA	NA	NA	NA	NA	18.2955	0.00028351	1.03502	NA	-0.441795	NA	NA	NA	NA
3:21837436-21837545	AT3G59080	IoR	0	0	1	0	AT3G59080:E003	NA	3.21837436.21837545	NA-NA	-	NA	NA	NA	NA	NA	NA	NA	17.9214	0.000337424	1.26292	NA	-0.418597	NA	NA	NA	NA
1:7289288-7289386	AT1G20920	IoR	0	0	1	0	AT1G20920:Io007	NA	1.7289288.7289386	NA-NA	AT1G20923	NA	NA	NA	NA	NA	NA	NA	17.6461	0.000383746	1.26015	NA	-0.306618	NA	NA	NA	NA
2:12223334-12223419	AT2G28540	IR	1	0	1	0	AT2G28540:E015	E	2.12223333.12223420	12223334-12223419	-	3.29268e-07	-1.70701	NA	NA	NA	NA	NA	15.214	0.00118437	1.19089	NA	-0.418218	NA	NA	NA	NA
1:12551419-12551536	AT1G34370	IoR	0	0	1	0	AT1G34370:E006	NA	1.12551419.12551536	NA-NA	AT1G06753	NA	NA	NA	NA	NA	NA	NA	14.1805	0.00187279	1.30217	NA	-0.304278	NA	NA	NA	NA
4:10169752-10169987	AT4G18400	IoR	0	0	1	0	AT4G06780:I001	NA	4.10169752.10169987	NA-NA	AT4G18395;AT4G06780;AT4G06785	NA	NA	NA	NA	NA	NA	NA	14.0875	0.00194408	1.21562	NA	-0.366	NA	NA	NA	NA
1:5860491-5860595	AT1G17145	IR	1	0	1	0	AT1G17145:E003	E	1.5860490.5860596	5860491-5860595	-	9.52431e-06	-1.18141	NA	NA	NA	NA	NA	13.9625	0.00206569	0.766213	NA	-0.314225	NA	NA	NA	NA
2:16960747-16960825	AT2G40630	IoR	0	0	1	0	AT2G40630:E011	NA	2.16960747.16960825	NA-NA	-	NA	NA	NA	NA	NA	NA	NA	13.4365	0.00263452	0.687915	NA	-0.326344	NA	NA	NA	NA
5:2873271-2873344	AT5G09230	IoR	0	0	1	0	AT5G09230:E019	NA	5.2873271.2873344	NA-NA	-	NA	NA	NA	NA	NA	NA	NA	13.397	0.00268233	0.800768	NA	-0.37931	NA	NA	NA	NA
5:25516081-25516220	AT5G63760	IoR	0	0	1	0	AT5G63760:Io002	NA	5.25516081.25516220	NA-NA	-	NA	NA	NA	NA	NA	NA	NA	13.0421	0.00315821	0.839746	NA	-0.312235	NA	NA	NA	NA
2:14891361-14891662	AT2G35370	IoR	0	0	1	0	AT2G35370:E002	NA	2.14891361.14891662	NA-NA	-	NA	NA	NA	NA	NA	NA	NA	12.3326	0.00434696	0.801371	NA	-0.337074	NA	NA	NA	NA
3:189628-189740	AT3G01480	IR	1	0	0	0	AT3G01480:I003	I	3.189628.189740	189628-189740	AT3G01490	9.55835e-30	-2.45345	NA	NA	NA	NA	NA	NA	NA	NA	NA	NA	NA	NA	NA	NA
4:18274568-18274850	AT4G39260	IR	1	0	0	0	AT4G39260:I005	I	4.18274567.18274851	18274568-18274850	-	3.37801e-25	-1.60087	NA	NA	NA	NA	NA	NA	NA	NA	NA	NA	NA	NA	NA	NA
4:6300580-6301708	AT4G10080	IR	1	0	0	0	AT4G10080:I001	I	4.6300580.6301708	6300580-6301708	-	1.71408e-22	-2.58039	NA	NA	NA	NA	NA	NA	NA	NA	NA	NA	NA	NA	NA	NA
2:1933536-1933847	AT2G05310	IR	1	0	0	0	AT2G05310:E002	E	2.1933536.1933847	1933536-1933847	-	1.37459e-21	-1.8561	NA	NA	NA	NA	NA	NA	NA	NA	NA	NA	NA	NA	NA	NA
4:1046634-1046729	AT4G02380	IR	1	0	0	0	AT4G02380:I001	I	4.1046634.1046729	1046634-1046729	AT4G04125	1.25677e-20	-2.29467	NA	NA	NA	NA	NA	NA	NA	NA	NA	NA	NA	NA	NA	NA
3:15988601-15988686	AT3G44310	IR	1	0	0	0	AT3G44310:I006	I	3.15988600.15988687	15988601-15988686	-	6.38929e-18	-3.29057	NA	NA	NA	NA	NA	NA	NA	NA	NA	NA	NA	NA	NA	NA
1:9934289-9934450	AT1G28330	IR*	1	0	0	0	AT1G28330:E008	E	1.9934289.9934450	9934289-9934450	-	3.21186e-16	-3.02992	NA	NA	NA	NA	NA	NA	NA	NA	NA	NA	NA	NA	NA	NA
4:9134325-9134447	AT4G16143	IR	1	0	0	0	AT4G16143:E002	E	4.9134324.9134448	9134325-9134447	-	5.4942e-16	-1.78145	NA	NA	NA	NA	NA	NA	NA	NA	NA	NA	NA	NA	NA	NA
2:14309805-14309890	AT2G33830	IR	1	0	0	0	AT2G33830:I002	I	2.14309805.14309890	14309805-14309890	-	1.08923e-15	-4.18812	NA	NA	NA	NA	NA	NA	NA	NA	NA	NA	NA	NA	NA	NA
1:9934567-9934793	AT1G28330	IR*	1	0	0	0	AT1G28330:E010	E	1.9934567.9934793	9934567-9934793	-	1.0507e-14	-3.34858	NA	NA	NA	NA	NA	NA	NA	NA	NA	NA	NA	NA	NA	NA
5:14422036-14422136	AT5G36700	IR	1	0	0	0	AT5G36700:E007	E	5.14422036.14422136	14422036-14422136	-	5.31761e-14	-2.01513	NA	NA	NA	NA	NA	NA	NA	NA	NA	NA	NA	NA	NA	NA
5:3429802-3429881	AT5G10860	IR	1	0	0	0	AT5G10860:I004	I	5.3429802.3429881	3429802-3429881	-	1.49457e-13	-5.70025	NA	NA	NA	NA	NA	NA	NA	NA	NA	NA	NA	NA	NA	NA
4:18557710-18557807	AT4G40040	IR	1	0	0	0	AT4G40040:I001	I	4.18557710.18557807	18557710-18557807	-	5.20507e-13	-4.43437	NA	NA	NA	NA	NA	NA	NA	NA	NA	NA	NA	NA	NA	NA
3:17229928-17230053	AT3G46780	IR	1	0	0	0	AT3G46780:I002	I	3.17229928.17230053	17229928-17230053	-	7.47393e-13	-1.93073	NA	NA	NA	NA	NA	NA	NA	NA	NA	NA	NA	NA	NA	NA
3:19685183-19685334	AT3G53100	IR	1	0	0	0	AT3G53100:I001	I	3.19685183.19685334	19685183-19685334	AT3G53090	1.74441e-12	-2.95509	NA	NA	NA	NA	NA	NA	NA	NA	NA	NA	NA	NA	NA	NA
2:7995975-7996356	AT2G18440	IR	1	0	0	0	AT2G18440:E004	E	2.7995974.7996357	7995975-7996356	-	1.80868e-12	-1.098	NA	NA	NA	NA	NA	NA	NA	NA	NA	NA	NA	NA	NA	NA
1:21832476-21832865	AT1G59218	IR	1	0	0	0	AT1G59218:I007	I	1.21832476.21832865	21832476-21832865	-	2.36022e-12	-3.96752	NA	NA	NA	NA	NA	NA	NA	NA	NA	NA	NA	NA	NA	NA
4:16153346-16153715	AT4G33625	IR	1	0	0	0	AT4G33625:E006	E	4.16153346.16153715	16153346-16153715	AT4G33620	2.93521e-12	-2.05002	NA	NA	NA	NA	NA	NA	NA	NA	NA	NA	NA	NA	NA	NA
2:6950526-6950608	AT2G15970	IR	1	0	0	0	AT2G15970:I002	I	2.6950526.6950608	6950526-6950608	-	5.06572e-12	-1.87338	NA	NA	NA	NA	NA	NA	NA	NA	NA	NA	NA	NA	NA	NA
1:8257796-8258184	AT1G23260	IR	1	0	0	0	AT1G23260:I003	I	1.8257796.8258184	8257796-8258184	-	1.36667e-11	-2.96533	NA	NA	NA	NA	NA	NA	NA	NA	NA	NA	NA	NA	NA	NA
4:10942122-10942209	AT4G20260	IR	1	0	0	0	AT4G20260:I008	I	4.10942122.10942209	10942122-10942209	AT4G20250	4.41618e-11	-5.12376	NA	NA	NA	NA	NA	NA	NA	NA	NA	NA	NA	NA	NA	NA
2:14891833-14891921	AT2G35370	IR	1	0	0	0	AT2G35370:I003	I	2.14891833.14891921	14891833-14891921	-	4.80651e-11	-2.94731	NA	NA	NA	NA	NA	NA	NA	NA	NA	NA	NA	NA	NA	NA
2:6950333-6950417	AT2G15970	IR	1	0	0	0	AT2G15970:I001	I	2.6950333.6950417	6950333-6950417	-	6.88956e-11	-4.54408	NA	NA	NA	NA	NA	NA	NA	NA	NA	NA	NA	NA	NA	NA
3:22737600-22737693	AT3G61440	IR	1	0	0	0	AT3G61440:I010	I	3.22737600.22737693	22737600-22737693	-	7.69926e-11	-2.276	NA	NA	NA	NA	NA	NA	NA	NA	NA	NA	NA	NA	NA	NA
5:3429316-3429418	AT5G10860	IR	1	0	0	0	AT5G10860:I001	I	5.3429316.3429418	3429316-3429418	-	1.13473e-10	-3.50813	NA	NA	NA	NA	NA	NA	NA	NA	NA	NA	NA	NA	NA	NA
3:21078484-21078589	AT3G56950	IR	1	0	0	0	AT3G56950:E003	E	3.21078484.21078589	21078484-21078589	AT3G56940;AT3G08805	1.521e-10	-1.92318	NA	NA	NA	NA	NA	NA	NA	NA	NA	NA	NA	NA	NA	NA
4:13389038-13389169	AT4G26520	IR	1	0	0	0	AT4G26520:I002	I	4.13389038.13389169	13389038-13389169	AT4G26510;AT4G26530	1.7529e-10	-2.49655	NA	NA	NA	NA	NA	NA	NA	NA	NA	NA	NA	NA	NA	NA
2:10567538-10567640	AT2G24790	IR	1	0	0	0	AT2G24790:I001	I	2.10567538.10567640	10567538-10567640	-	1.89528e-10	-2.82003	NA	NA	NA	NA	NA	NA	NA	NA	NA	NA	NA	NA	NA	NA
5:25773800-25773947	AT5G64460	IR	1	0	0	0	AT5G64460:I004	I	5.25773800.25773947	25773800-25773947	-	2.89828e-10	-2.72375	NA	NA	NA	NA	NA	NA	NA	NA	NA	NA	NA	NA	NA	NA
1:21796218-21796607	AT1G58848	IR	1	0	0	0	AT1G58848:I006	I	1.21796218.21796607	21796218-21796607	-	3.25831e-10	-3.76384	NA	NA	NA	NA	NA	NA	NA	NA	NA	NA	NA	NA	NA	NA
3:3777225-3777302	AT3G11930	IR	1	0	0	0	AT3G11930:E008	E	3.3777225.3777302	3777225-3777302	-	3.68029e-10	-2.42986	NA	NA	NA	NA	NA	NA	NA	NA	NA	NA	NA	NA	NA	NA
4:16840919-16841047	AT4G35450	IR	1	0	0	0	AT4G35450:I008	I	4.16840919.16841047	16840919-16841047	-	5.31015e-10	-2.06938	NA	NA	NA	NA	NA	NA	NA	NA	NA	NA	NA	NA	NA	NA
5:1824815-1825209	AT5G06060	IR	1	0	0	0	AT5G06060:I003	I	5.1824815.1825209	1824815-1825209	AT5G06050	5.40142e-10	-6.13342	NA	NA	NA	NA	NA	NA	NA	NA	NA	NA	NA	NA	NA	NA
2:10401416-10401498	AT2G24500	IR	1	0	0	0	AT2G24500:I001	I	2.10401416.10401498	10401416-10401498	AT2G24490	1.01566e-09	-2.9785	NA	NA	NA	NA	NA	NA	NA	NA	NA	NA	NA	NA	NA	NA
2:13139418-13139602	AT2G30860	IR	1	0	0	0	AT2G30860:I002	I	2.13139418.13139602	13139418-13139602	-	1.58544e-09	-3.87777	NA	NA	NA	NA	NA	NA	NA	NA	NA	NA	NA	NA	NA	NA
5:14481336-14481436	AT5G36790	IR	1	0	0	0	AT5G36790:I004	I	5.14481336.14481436	14481336-14481436	-	1.91041e-09	-1.71297	NA	NA	NA	NA	NA	NA	NA	NA	NA	NA	NA	NA	NA	NA
2:12880157-12880226	AT2G30170	IR	1	0	0	0	AT2G30170:E006	E	2.12880157.12880226	12880157-12880226	-	1.92611e-09	-1.95618	NA	NA	NA	NA	NA	NA	NA	NA	NA	NA	NA	NA	NA	NA
4:7924360-7924664	AT4G13615	IR	1	0	0	0	AT4G13615:I001	I	4.7924359.7924665	7924360-7924664	-	2.33496e-09	-1.76389	NA	NA	NA	NA	NA	NA	NA	NA	NA	NA	NA	NA	NA	NA
1:25419295-25419490	AT1G67792	IR	1	0	0	0	AT1G67792:E007	E	1.25419295.25419490	25419295-25419490	AT1G67790	2.51241e-09	-4.64953	NA	NA	NA	NA	NA	NA	NA	NA	NA	NA	NA	NA	NA	NA
5:26226403-26226483	AT5G65630	IR	1	0	0	0	AT5G65630:I001	I	5.26226402.26226484	26226403-26226483	AT5G65620;AT5G09405	2.66351e-09	-2.91154	NA	NA	NA	NA	NA	NA	NA	NA	NA	NA	NA	NA	NA	NA
3:2477127-2477423	AT3G07760	IR	1	0	0	0	AT3G07760:I005	I	3.2477127.2477423	2477127-2477423	-	3.14559e-09	-2.42704	NA	NA	NA	NA	NA	NA	NA	NA	NA	NA	NA	NA	NA	NA
4:18007761-18007850	AT4G38500	IR	1	0	0	0	AT4G38495:I002	I	4.18007761.18007850	18007761-18007850	AT4G38495;AT4G38510	5.41215e-09	-5.2734	NA	NA	NA	NA	NA	NA	NA	NA	NA	NA	NA	NA	NA	NA
2:10956621-10956704	AT2G25730	IR	1	0	0	0	AT2G25730:E003	E	2.10956620.10956705	10956621-10956704	-	5.5712e-09	-2.22378	NA	NA	NA	NA	NA	NA	NA	NA	NA	NA	NA	NA	NA	NA
2:14808413-14808496	AT2G35130	IR	1	0	0	0	AT2G35130:I002	I	2.14808413.14808496	14808413-14808496	-	6.37119e-09	-3.77575	NA	NA	NA	NA	NA	NA	NA	NA	NA	NA	NA	NA	NA	NA
2:14891516-14891661	AT2G35370	IR	1	0	0	0	AT2G35370:I002	I	2.14891516.14891661	14891516-14891661	-	7.23268e-09	-1.75965	NA	NA	NA	NA	NA	NA	NA	NA	NA	NA	NA	NA	NA	NA
4:17294604-17294703	AT4G36690	IR*	1	0	0	0	AT4G36690:E005	E	4.17294603.17294704	17294604-17294703	-	8.20583e-09	-1.43082	NA	NA	NA	NA	NA	NA	NA	NA	NA	NA	NA	NA	NA	NA
4:12759120-12759421	AT4G24750	IR	1	0	0	0	AT4G24750:I004	I	4.12759120.12759421	12759120-12759421	-	9.86832e-09	-2.80907	NA	NA	NA	NA	NA	NA	NA	NA	NA	NA	NA	NA	NA	NA
1:27346920-27347084	AT1G72640	IR	1	0	0	0	AT1G72640:I004	I	1.27346920.27347084	27346920-27347084	-	1.05928e-08	-4.53701	NA	NA	NA	NA	NA	NA	NA	NA	NA	NA	NA	NA	NA	NA
1:23472915-23473011	AT1G63290	IR	1	0	0	0	AT1G63290:I005	I	1.23472915.23473011	23472915-23473011	-	1.11667e-08	-4.71697	NA	NA	NA	NA	NA	NA	NA	NA	NA	NA	NA	NA	NA	NA
3:320778-321149	AT3G01930	IR	1	0	0	0	AT3G01930:E004	E	3.320778.321149	320778-321149	AT3G01920;AT3G01065	1.17662e-08	-1.66261	NA	NA	NA	NA	NA	NA	NA	NA	NA	NA	NA	NA	NA	NA
1:1431725-1431806	AT1G05010	IR	1	0	0	0	AT1G05010:I001	I	1.1431725.1431806	1431725-1431806	-	1.67956e-08	-2.90566	NA	NA	NA	NA	NA	NA	NA	NA	NA	NA	NA	NA	NA	NA
3:9770585-9770827	AT3G26600	IR	1	0	0	0	AT3G26600:E003	E	3.9770585.9770827	9770585-9770827	-	1.67956e-08	-1.75476	NA	NA	NA	NA	NA	NA	NA	NA	NA	NA	NA	NA	NA	NA
3:23064245-23064548	AT3G62330	IR	1	0	0	0	AT3G62330:I003	I	3.23064245.23064548	23064245-23064548	-	1.73945e-08	-4.35375	NA	NA	NA	NA	NA	NA	NA	NA	NA	NA	NA	NA	NA	NA
5:6688520-6688610	AT5G19780	IR	1	0	0	0	AT5G19780:I004	I	5.6688520.6688610	6688520-6688610	AT5G19790	1.92635e-08	-2.60389	NA	NA	NA	NA	NA	NA	NA	NA	NA	NA	NA	NA	NA	NA
1:7177523-7177797	AT1G20693	IR	1	0	0	0	AT1G20693:I003	I	1.7177523.7177797	7177523-7177797	-	1.97921e-08	-2.86755	NA	NA	NA	NA	NA	NA	NA	NA	NA	NA	NA	NA	NA	NA
2:13372320-13372499	AT2G31360	IR	1	0	0	0	AT2G31360:I001	I	2.13372320.13372499	13372320-13372499	-	2.00879e-08	-2.14939	NA	NA	NA	NA	NA	NA	NA	NA	NA	NA	NA	NA	NA	NA
2:14310090-14310195	AT2G33830	IR	1	0	0	0	AT2G33830:I004	I	2.14310090.14310195	14310090-14310195	-	2.06935e-08	-3.10583	NA	NA	NA	NA	NA	NA	NA	NA	NA	NA	NA	NA	NA	NA
1:18355490-18355746	AT1G49590	IR*	1	0	0	0	AT1G49590:E005	E	1.18355490.18355746	18355490-18355746	-	2.28075e-08	-3.33745	NA	NA	NA	NA	NA	NA	NA	NA	NA	NA	NA	NA	NA	NA
5:603584-603752	AT5G02670	IR	1	0	0	0	AT5G02670:I002	I	5.603584.603752	603584-603752	-	2.59289e-08	-2.3424	NA	NA	NA	NA	NA	NA	NA	NA	NA	NA	NA	NA	NA	NA
5:19289154-19289900	AT5G47560	IR	1	0	0	0	AT5G47560:I002	I	5.19289154.19289900	19289154-19289900	-	3.41798e-08	-2.87412	NA	NA	NA	NA	NA	NA	NA	NA	NA	NA	NA	NA	NA	NA
4:12009029-12009105	AT4G22890	IR	1	0	0	0	AT4G22890:E012	E	4.12009029.12009105	12009029-12009105	-	3.61502e-08	-2.89707	NA	NA	NA	NA	NA	NA	NA	NA	NA	NA	NA	NA	NA	NA
3:8676837-8677001	AT3G24010	IR	1	0	0	0	AT3G24010:I004	I	3.8676837.8677001	8676837-8677001	-	4.34783e-08	-2.86144	NA	NA	NA	NA	NA	NA	NA	NA	NA	NA	NA	NA	NA	NA
3:19331348-19331454	AT3G52120	IR	1	0	0	0	AT3G52120:E010	E	3.19331347.19331455	19331348-19331454	AT3G08240	5.83584e-08	-2.00187	NA	NA	NA	NA	NA	NA	NA	NA	NA	NA	NA	NA	NA	NA
5:26785524-26785617	AT5G67100	IR	1	0	0	0	AT5G67110:I001	I	5.26785524.26785617	26785524-26785617	-	5.87778e-08	-3.59606	NA	NA	NA	NA	NA	NA	NA	NA	NA	NA	NA	NA	NA	NA
1:27324729-27324816	AT1G72560	IR	1	0	0	0	AT1G72560:I001	I	1.27324728.27324817	27324729-27324816	AT1G09323	8.18429e-08	-1.75086	NA	NA	NA	NA	NA	NA	NA	NA	NA	NA	NA	NA	NA	NA
5:3645987-3646464	AT5G11420	IR	1	0	0	0	AT5G11420:I002	I	5.3645987.3646464	3645987-3646464	-	8.90136e-08	-1.92402	NA	NA	NA	NA	NA	NA	NA	NA	NA	NA	NA	NA	NA	NA
1:11615740-11615831	AT1G32230	IR	1	0	0	0	AT1G32230:E017	E	1.11615739.11615832	11615740-11615831	-	1.00161e-07	-2.44476	NA	NA	NA	NA	NA	NA	NA	NA	NA	NA	NA	NA	NA	NA
5:1825418-1825762	AT5G06060	IR	1	0	0	0	AT5G06060:I004	I	5.1825418.1825762	1825418-1825762	AT5G06050	1.09445e-07	-1.94929	NA	NA	NA	NA	NA	NA	NA	NA	NA	NA	NA	NA	NA	NA
4:15900740-15901047	AT4G32940	IR	1	0	0	0	AT4G32940:I001	I	4.15900740.15901047	15900740-15901047	AT4G32930	1.13703e-07	-2.38183	NA	NA	NA	NA	NA	NA	NA	NA	NA	NA	NA	NA	NA	NA
2:11717053-11717152	AT2G27385	IR	1	0	0	0	AT2G27385:I003	I	2.11717053.11717152	11717053-11717152	-	1.19526e-07	-2.44402	NA	NA	NA	NA	NA	NA	NA	NA	NA	NA	NA	NA	NA	NA
1:26695650-26695740	AT1G70780	IR	1	0	0	0	AT1G70780:I001	I	1.26695650.26695740	26695650-26695740	-	1.30076e-07	-2.14405	NA	NA	NA	NA	NA	NA	NA	NA	NA	NA	NA	NA	NA	NA
5:22932006-22932089	AT5G56650	IR	1	0	0	0	AT5G56650:E005	E	5.22932006.22932089	22932006-22932089	-	1.31817e-07	-2.0254	NA	NA	NA	NA	NA	NA	NA	NA	NA	NA	NA	NA	NA	NA
1:28959372-28959577	AT1G77080	IR*	1	0	0	0	AT1G77080:E019	E	1.28959372.28959577	28959372-28959577	-	1.50467e-07	-2.25134	NA	NA	NA	NA	NA	NA	NA	NA	NA	NA	NA	NA	NA	NA
3:190199-190284	AT3G01480	IR	1	0	0	0	AT3G01480:E007	E	3.190199.190284	190199-190284	AT3G01490	1.56462e-07	-3.78776	NA	NA	NA	NA	NA	NA	NA	NA	NA	NA	NA	NA	NA	NA
1:1402521-1402595	AT1G04945	IR*	1	0	0	0	AT1G04945:E011	E	1.1402521.1402595	1402521-1402595	AT1G04940;AT1G04950	1.70316e-07	-2.33147	NA	NA	NA	NA	NA	NA	NA	NA	NA	NA	NA	NA	NA	NA
5:15418860-15419099	AT5G38510	IR	1	0	0	0	AT5G38510:I003	I	5.15418860.15419099	15418860-15419099	-	1.83225e-07	-2.03321	NA	NA	NA	NA	NA	NA	NA	NA	NA	NA	NA	NA	NA	NA
5:25958892-25958982	AT5G64970	IR	1	0	0	0	AT5G64960:I012	I	5.25958892.25958982	25958892-25958982	AT5G64960	2.00446e-07	-2.44826	NA	NA	NA	NA	NA	NA	NA	NA	NA	NA	NA	NA	NA	NA
4:7867495-7868429	AT4G13530	IR	1	0	0	0	AT4G13530:I001	I	4.7867495.7868429	7867495-7868429	-	2.16845e-07	-2.70869	NA	NA	NA	NA	NA	NA	NA	NA	NA	NA	NA	NA	NA	NA
5:20580566-20580855	AT5G50565	IR*	1	0	0	0	AT5G50565:E007	E	5.20580566.20580855	20580566-20580855	AT5G50562;AT5G50570	2.99341e-07	-1.80998	NA	NA	NA	NA	NA	NA	NA	NA	NA	NA	NA	NA	NA	NA
1:18928937-18929018	AT1G51070	IR	1	0	0	0	AT1G51070:I005	I	1.18928937.18929018	18928937-18929018	AT1G51080	3.18916e-07	-2.80232	NA	NA	NA	NA	NA	NA	NA	NA	NA	NA	NA	NA	NA	NA
3:4515569-4515645	AT3G13750	IR	1	0	0	0	AT3G13750:I018	I	3.4515569.4515645	4515569-4515645	-	3.19797e-07	-4.61837	NA	NA	NA	NA	NA	NA	NA	NA	NA	NA	NA	NA	NA	NA
2:1824101-1824185	AT2G05100	IR	1	0	0	0	AT2G05100:I002	I	2.1824101.1824185	1824101-1824185	-	3.21578e-07	-2.85267	NA	NA	NA	NA	NA	NA	NA	NA	NA	NA	NA	NA	NA	NA
1:24655673-24655754	AT1G66200	IR	1	0	0	0	AT1G66200:I002	I	1.24655673.24655754	24655673-24655754	-	4.01986e-07	-4.60781	NA	NA	NA	NA	NA	NA	NA	NA	NA	NA	NA	NA	NA	NA
5:5081588-5081674	AT5G15610	IR	1	0	0	0	AT5G15610:E010	E	5.5081587.5081675	5081588-5081674	-	6.10293e-07	-1.60842	NA	NA	NA	NA	NA	NA	NA	NA	NA	NA	NA	NA	NA	NA
5:8277792-8277872	AT5G24314	IR	1	0	0	0	AT5G24314:I001	I	5.8277792.8277872	8277792-8277872	AT5G24316	6.80642e-07	-4.36934	NA	NA	NA	NA	NA	NA	NA	NA	NA	NA	NA	NA	NA	NA
1:23686806-23686903	AT1G63830	IR	1	0	0	0	AT1G63830:E014	E	1.23686806.23686903	23686806-23686903	-	7.45066e-07	-2.71228	NA	NA	NA	NA	NA	NA	NA	NA	NA	NA	NA	NA	NA	NA
3:22734924-22735017	AT3G61430	IR	1	0	0	0	AT3G61430:I004	I	3.22734924.22735017	22734924-22735017	-	7.73308e-07	-5.87796	NA	NA	NA	NA	NA	NA	NA	NA	NA	NA	NA	NA	NA	NA
5:5787994-5788120	AT5G17550	IR	1	0	0	0	AT5G17550:E006	E	5.5787994.5788120	5787994-5788120	-	8.83434e-07	-1.82307	NA	NA	NA	NA	NA	NA	NA	NA	NA	NA	NA	NA	NA	NA
5:8759378-8759466	AT5G25270	IR	1	0	0	0	AT5G25270:I005	I	5.8759378.8759466	8759378-8759466	-	1.10228e-06	-2.42972	NA	NA	NA	NA	NA	NA	NA	NA	NA	NA	NA	NA	NA	NA
3:7815563-7815673	AT3G22150	IR	1	0	0	0	AT3G22150:E003	E	3.7815562.7815674	7815563-7815673	-	1.22499e-06	-1.85778	NA	NA	NA	NA	NA	NA	NA	NA	NA	NA	NA	NA	NA	NA
1:1457642-1458347	AT1G05070	IR	1	0	0	0	AT1G05070:I002	I	1.1457642.1458347	1457642-1458347	-	1.2739e-06	-2.17048	NA	NA	NA	NA	NA	NA	NA	NA	NA	NA	NA	NA	NA	NA
5:26535810-26536276	AT5G66450	IR	1	0	0	0	AT5G66450:I006	I	5.26535810.26536276	26535810-26536276	-	1.38116e-06	-1.87006	NA	NA	NA	NA	NA	NA	NA	NA	NA	NA	NA	NA	NA	NA
1:28959628-28959743	AT1G77080	IR*	1	0	0	0	AT1G77080:E021	E	1.28959628.28959743	28959628-28959743	-	1.48688e-06	-2.27867	NA	NA	NA	NA	NA	NA	NA	NA	NA	NA	NA	NA	NA	NA
1:22219917-22220015	AT1G60260	IR	1	0	0	0	AT1G60260:I005	I	1.22219917.22220015	22219917-22220015	-	1.82972e-06	-3.23021	NA	NA	NA	NA	NA	NA	NA	NA	NA	NA	NA	NA	NA	NA
1:11968745-11968970	AT1G33050	IR	1	0	0	0	AT1G33050:I006	I	1.11968745.11968970	11968745-11968970	AT1G33040;AT1G33055	1.83301e-06	-4.58817	NA	NA	NA	NA	NA	NA	NA	NA	NA	NA	NA	NA	NA	NA
3:20838395-20838781	AT3G56160	IR	1	0	0	0	AT3G56160:I004	I	3.20838395.20838781	20838395-20838781	-	1.9673e-06	-2.04278	NA	NA	NA	NA	NA	NA	NA	NA	NA	NA	NA	NA	NA	NA
2:1644804-1645354	AT2G04690	IR	1	0	0	0	AT2G04690:I001	I	2.1644804.1645354	1644804-1645354	-	2.21682e-06	-3.10655	NA	NA	NA	NA	NA	NA	NA	NA	NA	NA	NA	NA	NA	NA
2:18074732-18074824	AT2G43560	IR	1	0	0	0	AT2G43560:I005	I	2.18074732.18074824	18074732-18074824	-	2.25433e-06	-2.06547	NA	NA	NA	NA	NA	NA	NA	NA	NA	NA	NA	NA	NA	NA
3:20827694-20827900	AT3G56130	IR	1	0	0	0	AT3G56130:E006	E	3.20827694.20827900	20827694-20827900	-	2.38376e-06	-2.99321	NA	NA	NA	NA	NA	NA	NA	NA	NA	NA	NA	NA	NA	NA
1:27346665-27346745	AT1G72640	IR	1	0	0	0	AT1G72640:E005	E	1.27346664.27346746	27346665-27346745	-	2.45963e-06	-3.21576	NA	NA	NA	NA	NA	NA	NA	NA	NA	NA	NA	NA	NA	NA
2:7918134-7918209	AT2G18193	IR	1	0	0	0	AT2G18193:I001	I	2.7918133.7918210	7918134-7918209	-	2.45963e-06	-2.24158	NA	NA	NA	NA	NA	NA	NA	NA	NA	NA	NA	NA	NA	NA
5:20849264-20849844	AT5G51300	IR*	1	0	0	0	AT5G51300:E004	E	5.20849264.20849844	20849264-20849844	-	2.61308e-06	-1.93235	NA	NA	NA	NA	NA	NA	NA	NA	NA	NA	NA	NA	NA	NA
3:9828301-9828385	AT3G26740	IR	1	0	0	0	AT3G26740:I002	I	3.9828301.9828385	9828301-9828385	-	2.65278e-06	-2.34001	NA	NA	NA	NA	NA	NA	NA	NA	NA	NA	NA	NA	NA	NA
4:12194113-12194196	AT4G23330	IR*	1	0	0	0	AT4G23330:E015	E	4.12194113.12194196	12194113-12194196	-	2.80924e-06	-4.26023	NA	NA	NA	NA	NA	NA	NA	NA	NA	NA	NA	NA	NA	NA
1:28422295-28422396	AT1G75690	IR	1	0	0	0	AT1G75690:I001	I	1.28422295.28422396	28422295-28422396	AT1G75700	2.91134e-06	-4.28775	NA	NA	NA	NA	NA	NA	NA	NA	NA	NA	NA	NA	NA	NA
4:13404700-13404788	AT4G26555	IR	1	0	0	0	AT4G26555:I001	I	4.13404700.13404788	13404700-13404788	-	2.98846e-06	-3.2248	NA	NA	NA	NA	NA	NA	NA	NA	NA	NA	NA	NA	NA	NA
1:1054529-1054662	AT1G04080	IR	1	0	0	0	AT1G04080:I012	I	1.1054529.1054662	1054529-1054662	-	3.12211e-06	-4.17404	NA	NA	NA	NA	NA	NA	NA	NA	NA	NA	NA	NA	NA	NA
4:15283875-15283998	AT4G31530	IR	1	0	0	0	AT4G31530:I009	I	4.15283875.15283998	15283875-15283998	AT4G31540	3.33775e-06	-5.20246	NA	NA	NA	NA	NA	NA	NA	NA	NA	NA	NA	NA	NA	NA
4:10638121-10638616	AT4G19510	IR	1	0	0	0	AT4G19510:I013	I	4.10638121.10638616	10638121-10638616	-	3.59986e-06	-1.94288	NA	NA	NA	NA	NA	NA	NA	NA	NA	NA	NA	NA	NA	NA
1:28338749-28338842	AT1G75500	IR	1	0	0	0	AT1G75500:I003	I	1.28338749.28338842	28338749-28338842	-	3.76931e-06	-3.73659	NA	NA	NA	NA	NA	NA	NA	NA	NA	NA	NA	NA	NA	NA
3:1418249-1418564	AT3G05090	IR	1	0	0	0	AT3G05090:I001	I	3.1418249.1418564	1418249-1418564	AT3G05080;AT3G01605	3.85096e-06	-1.98387	NA	NA	NA	NA	NA	NA	NA	NA	NA	NA	NA	NA	NA	NA
4:16674027-16674124	AT4G35020	IR	1	0	0	0	AT4G35020:E012	E	4.16674027.16674124	16674027-16674124	-	3.88251e-06	-2.16301	NA	NA	NA	NA	NA	NA	NA	NA	NA	NA	NA	NA	NA	NA
2:1933918-1933982	AT2G05310	IR	1	0	0	0	AT2G05310:I002	I	2.1933918.1933982	1933918-1933982	-	3.92376e-06	-1.62429	NA	NA	NA	NA	NA	NA	NA	NA	NA	NA	NA	NA	NA	NA
5:20581328-20581770	AT5G50565	IR	1	0	0	0	AT5G50565:E010	E	5.20581328.20581770	20581328-20581770	AT5G50562;AT5G50570	4.3978e-06	-3.10522	NA	NA	NA	NA	NA	NA	NA	NA	NA	NA	NA	NA	NA	NA
1:28958664-28958744	AT1G77080	IR	1	0	0	0	AT1G77080:E012	E	1.28958664.28958744	28958664-28958744	-	4.55747e-06	-2.50046	NA	NA	NA	NA	NA	NA	NA	NA	NA	NA	NA	NA	NA	NA
4:7229399-7229508	AT4G12060	IR	1	0	0	0	AT4G12060:I003	I	4.7229399.7229508	7229399-7229508	-	4.61702e-06	-4.23676	NA	NA	NA	NA	NA	NA	NA	NA	NA	NA	NA	NA	NA	NA
1:5930423-5930802	AT1G17330	IR	1	0	0	0	AT1G17330:I003	I	1.5930423.5930802	5930423-5930802	-	5.30084e-06	-2.88866	NA	NA	NA	NA	NA	NA	NA	NA	NA	NA	NA	NA	NA	NA
1:24696247-24696329	AT1G66260	IR	1	0	0	0	AT1G66260:I002	I	1.24696247.24696329	24696247-24696329	AT1G66250	5.4217e-06	-2.72078	NA	NA	NA	NA	NA	NA	NA	NA	NA	NA	NA	NA	NA	NA
4:15406880-15406979	AT4G31860	IR	1	0	0	0	AT4G31860:I001	I	4.15406879.15406980	15406880-15406979	AT4G31850	5.99239e-06	-1.72691	NA	NA	NA	NA	NA	NA	NA	NA	NA	NA	NA	NA	NA	NA
5:25629032-25629109	AT5G64040	IR	1	0	0	0	AT5G64040:I003	I	5.25629032.25629109	25629032-25629109	AT5G64030	6.15775e-06	-1.68581	NA	NA	NA	NA	NA	NA	NA	NA	NA	NA	NA	NA	NA	NA
5:26417735-26417813	AT5G66055	IR	1	0	0	0	AT5G66055:E003	E	5.26417735.26417813	26417735-26417813	-	6.16633e-06	-1.95048	NA	NA	NA	NA	NA	NA	NA	NA	NA	NA	NA	NA	NA	NA
3:2564968-2565298	AT3G08030	IR	1	0	0	0	AT3G08030:I002	I	3.2564968.2565298	2564968-2565298	-	6.64106e-06	-3.74881	NA	NA	NA	NA	NA	NA	NA	NA	NA	NA	NA	NA	NA	NA
5:26879119-26879189	AT5G67370	IR	1	0	0	0	AT5G67370:I006	I	5.26879119.26879189	26879119-26879189	-	6.8303e-06	-2.94608	NA	NA	NA	NA	NA	NA	NA	NA	NA	NA	NA	NA	NA	NA
5:372239-372315	AT5G01960	IR	1	0	0	0	AT5G01960:I006	I	5.372239.372315	372239-372315	AT5G01950;AT5G01970	7.18286e-06	-3.50635	NA	NA	NA	NA	NA	NA	NA	NA	NA	NA	NA	NA	NA	NA
1:28686007-28686082	AT1G76450	IR	1	0	0	0	AT1G76450:I009	I	1.28686007.28686082	28686007-28686082	AT1G76460	8.17436e-06	-3.06222	NA	NA	NA	NA	NA	NA	NA	NA	NA	NA	NA	NA	NA	NA
1:11146424-11146509	AT1G31190	IR	1	0	0	0	AT1G31190:I007	I	1.11146424.11146509	11146424-11146509	AT1G31200	9.07388e-06	-4.07611	NA	NA	NA	NA	NA	NA	NA	NA	NA	NA	NA	NA	NA	NA
2:14922906-14923007	AT2G35530	IR	1	0	0	0	AT2G35520:I006	I	2.14922906.14923007	14922906-14923007	-	1.0167e-05	-3.73478	NA	NA	NA	NA	NA	NA	NA	NA	NA	NA	NA	NA	NA	NA
4:13077025-13077108	AT4G25640	IR	1	0	0	0	AT4G25640:I002	I	4.13077025.13077108	13077025-13077108	AT4G25635	1.05724e-05	-4.24218	NA	NA	NA	NA	NA	NA	NA	NA	NA	NA	NA	NA	NA	NA
4:12319312-12319404	AT4G23630	IR	1	0	0	0	AT4G23630:I006	I	4.12319312.12319404	12319312-12319404	-	1.06295e-05	-1.83585	NA	NA	NA	NA	NA	NA	NA	NA	NA	NA	NA	NA	NA	NA
1:29259866-29259983	AT1G77800	IR	1	0	0	0	AT1G77800:I023	I	1.29259866.29259983	29259866-29259983	AT1G09757	1.07167e-05	-2.70112	NA	NA	NA	NA	NA	NA	NA	NA	NA	NA	NA	NA	NA	NA
1:2421784-2421902	AT1G07820	IR	1	0	0	0	AT1G07820:E002	E	1.2421784.2421902	2421784-2421902	-	1.12157e-05	-1.87189	NA	NA	NA	NA	NA	NA	NA	NA	NA	NA	NA	NA	NA	NA
2:1333566-1333639	AT2G04039	IR	1	0	0	0	AT2G04039:I001	I	2.1333566.1333639	1333566-1333639	AT2G04040	1.13917e-05	-2.20807	NA	NA	NA	NA	NA	NA	NA	NA	NA	NA	NA	NA	NA	NA
5:8371181-8371706	AT5G24520	IR	1	0	0	0	AT5G24520:I005	I	5.8371181.8371706	8371181-8371706	-	1.18046e-05	-2.2398	NA	NA	NA	NA	NA	NA	NA	NA	NA	NA	NA	NA	NA	NA
4:14921830-14922175	AT4G30530	IR	1	0	0	0	AT4G30530:I002	I	4.14921830.14922175	14921830-14922175	-	1.39547e-05	-2.31392	NA	NA	NA	NA	NA	NA	NA	NA	NA	NA	NA	NA	NA	NA
3:9579019-9579096	AT3G26180	IR	1	0	0	0	AT3G26180:I001	I	3.9579019.9579096	9579019-9579096	-	1.42281e-05	-2.64813	NA	NA	NA	NA	NA	NA	NA	NA	NA	NA	NA	NA	NA	NA
1:3396101-3396485	AT1G10360	IR	1	0	0	0	AT1G10360:I001	I	1.3396101.3396485	3396101-3396485	AT1G10370	1.50294e-05	-2.10122	NA	NA	NA	NA	NA	NA	NA	NA	NA	NA	NA	NA	NA	NA
2:18815333-18815421	AT2G45670	IR	1	0	0	0	AT2G45670:I002	I	2.18815333.18815421	18815333-18815421	-	1.50934e-05	-4.30086	NA	NA	NA	NA	NA	NA	NA	NA	NA	NA	NA	NA	NA	NA
2:13079659-13079925	AT2G30695	IR	1	0	0	0	AT2G30695:I004	I	2.13079659.13079925	13079659-13079925	AT2G30690	1.62789e-05	-4.16995	NA	NA	NA	NA	NA	NA	NA	NA	NA	NA	NA	NA	NA	NA
3:587786-587899	AT3G02720	IR	1	0	0	0	AT3G02720:I004	I	3.587786.587899	587786-587899	AT3G02730	1.65334e-05	-2.99938	NA	NA	NA	NA	NA	NA	NA	NA	NA	NA	NA	NA	NA	NA
5:6466442-6466547	AT5G19220	IR	1	0	0	0	AT5G19220:I014	I	5.6466442.6466547	6466442-6466547	AT5G19210;AT5G19221	1.6601e-05	-2.94832	NA	NA	NA	NA	NA	NA	NA	NA	NA	NA	NA	NA	NA	NA
4:18041299-18041380	AT4G38600	IR	1	0	0	0	AT4G38600:E003	E	4.18041298.18041381	18041299-18041380	AT4G38590	1.66496e-05	-1.18719	NA	NA	NA	NA	NA	NA	NA	NA	NA	NA	NA	NA	NA	NA
1:8181241-8181681	AT1G23080	IR	1	0	0	0	AT1G23080:E010	E	1.8181241.8181681	8181241-8181681	-	1.82053e-05	-2.43622	NA	NA	NA	NA	NA	NA	NA	NA	NA	NA	NA	NA	NA	NA
1:5067311-5067781	AT1G14720	IR	1	0	0	0	AT1G14720:I001	I	1.5067311.5067781	5067311-5067781	-	1.97281e-05	-3.75005	NA	NA	NA	NA	NA	NA	NA	NA	NA	NA	NA	NA	NA	NA
3:21012921-21013086	AT3G56720	IR*	1	0	0	0	AT3G56720:E011	E	3.21012921.21013086	21012921-21013086	-	2.05152e-05	-2.88683	NA	NA	NA	NA	NA	NA	NA	NA	NA	NA	NA	NA	NA	NA
5:360447-360519	AT5G01920	IR	1	0	0	0	AT5G01920:I003	I	5.360447.360519	360447-360519	AT5G01930	2.12354e-05	-2.31885	NA	NA	NA	NA	NA	NA	NA	NA	NA	NA	NA	NA	NA	NA
3:5213711-5213807	AT3G15450	IR*	1	0	0	0	AT3G15450:E004	E	3.5213711.5213807	5213711-5213807	AT3G15460	2.13244e-05	-2.57675	NA	NA	NA	NA	NA	NA	NA	NA	NA	NA	NA	NA	NA	NA
3:23136908-23136986	AT3G62550	IR	1	0	0	0	AT3G62550:I003	I	3.23136908.23136986	23136908-23136986	-	2.20081e-05	-4.33501	NA	NA	NA	NA	NA	NA	NA	NA	NA	NA	NA	NA	NA	NA
4:13637722-13638136	AT4G27230	IR	1	0	0	0	AT4G27230:I002	I	4.13637722.13638136	13637722-13638136	-	2.29617e-05	-3.89539	NA	NA	NA	NA	NA	NA	NA	NA	NA	NA	NA	NA	NA	NA
5:983651-983749	AT5G03740	IR	1	0	0	0	AT5G03740:I007	I	5.983651.983749	983651-983749	-	2.32117e-05	-2.78076	NA	NA	NA	NA	NA	NA	NA	NA	NA	NA	NA	NA	NA	NA
4:14819797-14819898	AT4G30270	IR	1	0	0	0	AT4G30270:I001	I	4.14819797.14819898	14819797-14819898	-	2.3839e-05	-2.06582	NA	NA	NA	NA	NA	NA	NA	NA	NA	NA	NA	NA	NA	NA
3:9492404-9492474	AT3G25920	IR	1	0	0	0	AT3G25920:I003	I	3.9492404.9492474	9492404-9492474	AT3G25910	2.43617e-05	-2.06871	NA	NA	NA	NA	NA	NA	NA	NA	NA	NA	NA	NA	NA	NA
1:30083396-30083492	AT1G79970	IR	1	0	0	0	AT1G79970:E005	E	1.30083396.30083492	30083396-30083492	-	2.45805e-05	-1.89364	NA	NA	NA	NA	NA	NA	NA	NA	NA	NA	NA	NA	NA	NA
4:9246305-9246506	AT4G16360	IR	1	0	0	0	AT4G16360:I003	I	4.9246305.9246506	9246305-9246506	-	2.45838e-05	-3.05661	NA	NA	NA	NA	NA	NA	NA	NA	NA	NA	NA	NA	NA	NA
2:7866459-7866545	AT2G18090	IR	1	0	0	0	AT2G18090:E006	E	2.7866459.7866545	7866459-7866545	-	2.45838e-05	-1.7658	NA	NA	NA	NA	NA	NA	NA	NA	NA	NA	NA	NA	NA	NA
1:233619-234249	AT1G01650	IR	1	0	0	0	AT1G01650:I003	I	1.233619.234249	233619-234249	-	2.55538e-05	-2.26741	NA	NA	NA	NA	NA	NA	NA	NA	NA	NA	NA	NA	NA	NA
3:19310880-19310966	AT3G52060	IR	1	0	0	0	AT3G52060:I001	I	3.19310880.19310966	19310880-19310966	AT3G52072	2.80204e-05	-4.29004	NA	NA	NA	NA	NA	NA	NA	NA	NA	NA	NA	NA	NA	NA
2:18953687-18953753	AT2G46100	IR	1	0	0	0	AT2G46100:I001	I	2.18953687.18953753	18953687-18953753	AT2G46090;AT2G46110	2.84456e-05	-2.37814	NA	NA	NA	NA	NA	NA	NA	NA	NA	NA	NA	NA	NA	NA
5:20613908-20614197	AT5G50665	IR*	1	0	0	0	AT5G50665:E006	E	5.20613908.20614197	20613908-20614197	-	2.86338e-05	-1.61384	NA	NA	NA	NA	NA	NA	NA	NA	NA	NA	NA	NA	NA	NA
5:18918024-18918852	AT5G46620	IR	1	0	0	0	AT5G46620:I001	I	5.18918024.18918852	18918024-18918852	-	2.93645e-05	-2.6358	NA	NA	NA	NA	NA	NA	NA	NA	NA	NA	NA	NA	NA	NA
3:22333112-22333304	AT3G60410	IR*	1	0	0	0	AT3G60410:E006	E	3.22333112.22333304	22333112-22333304	-	3.03256e-05	-3.86945	NA	NA	NA	NA	NA	NA	NA	NA	NA	NA	NA	NA	NA	NA
1:28253111-28253191	AT1G75280	IR	1	0	0	0	AT1G75280:I004	I	1.28253110.28253192	28253111-28253191	-	3.03256e-05	-1.87774	NA	NA	NA	NA	NA	NA	NA	NA	NA	NA	NA	NA	NA	NA
1:26639587-26639684	AT1G70650	IR	1	0	0	0	AT1G70650:I005	I	1.26639587.26639684	26639587-26639684	AT1G70645;AT1G70660	3.11406e-05	-4.37685	NA	NA	NA	NA	NA	NA	NA	NA	NA	NA	NA	NA	NA	NA
1:29651846-29651948	AT1G78870	IR	1	0	0	0	AT1G78870:E012	E	1.29651846.29651948	29651846-29651948	-	3.21312e-05	-2.70806	NA	NA	NA	NA	NA	NA	NA	NA	NA	NA	NA	NA	NA	NA
5:4557907-4557978	AT5G14120	IR	1	0	0	0	AT5G14120:I002	I	5.4557907.4557978	4557907-4557978	AT5G02155;AT5G14130	3.29297e-05	-2.70274	NA	NA	NA	NA	NA	NA	NA	NA	NA	NA	NA	NA	NA	NA
5:2357665-2357739	AT5G07440	IR	1	0	0	0	AT5G07440:E011	E	5.2357665.2357739	2357665-2357739	-	3.44754e-05	-4.11236	NA	NA	NA	NA	NA	NA	NA	NA	NA	NA	NA	NA	NA	NA
1:9775871-9775983	AT1G28050	IR	1	0	0	0	AT1G28050:I001	I	1.9775871.9775983	9775871-9775983	-	3.57327e-05	-4.60322	NA	NA	NA	NA	NA	NA	NA	NA	NA	NA	NA	NA	NA	NA
2:7995218-7995891	AT2G18440	IR	1	0	0	0	AT2G18440:I001	I	2.7995217.7995892	7995218-7995891	-	3.58944e-05	-1.07341	NA	NA	NA	NA	NA	NA	NA	NA	NA	NA	NA	NA	NA	NA
4:4197113-4197213	AT4G07390	IR	1	0	0	0	AT4G07390:I007	I	4.4197112.4197214	4197113-4197213	-	3.71325e-05	-2.29849	NA	NA	NA	NA	NA	NA	NA	NA	NA	NA	NA	NA	NA	NA
1:172545-172620	AT1G01470	IR	1	0	0	0	AT1G01470:I001	I	1.172545.172620	172545-172620	-	3.80322e-05	-3.16927	NA	NA	NA	NA	NA	NA	NA	NA	NA	NA	NA	NA	NA	NA
1:28283246-28283345	AT1G75380	IR	1	0	0	0	AT1G75380:I010	I	1.28283246.28283345	28283246-28283345	-	3.82688e-05	-2.43489	NA	NA	NA	NA	NA	NA	NA	NA	NA	NA	NA	NA	NA	NA
2:9150975-9151072	AT2G21385	IR	1	0	0	0	AT2G21385:I009	I	2.9150975.9151072	9150975-9151072	AT2G21390	3.84128e-05	-1.73269	NA	NA	NA	NA	NA	NA	NA	NA	NA	NA	NA	NA	NA	NA
5:22361297-22361419	AT5G55100	IR	1	0	0	0	AT5G55100:E008	E	5.22361296.22361420	22361297-22361419	-	3.86259e-05	-1.88674	NA	NA	NA	NA	NA	NA	NA	NA	NA	NA	NA	NA	NA	NA
5:25333672-25333947	AT5G63160	IR	1	0	0	0	AT5G63160:E003	E	5.25333672.25333947	25333672-25333947	-	4.0096e-05	-2.4074	NA	NA	NA	NA	NA	NA	NA	NA	NA	NA	NA	NA	NA	NA
5:25736551-25736688	AT5G64360	IR	1	0	0	0	AT5G64360:E006	E	5.25736551.25736688	25736551-25736688	-	4.05274e-05	-2.45114	NA	NA	NA	NA	NA	NA	NA	NA	NA	NA	NA	NA	NA	NA
1:12151082-12151333	AT1G33490	IR	1	0	0	0	AT1G33490:E003	E	1.12151082.12151333	12151082-12151333	-	4.21972e-05	-1.908	NA	NA	NA	NA	NA	NA	NA	NA	NA	NA	NA	NA	NA	NA
1:23472545-23472619	AT1G63290	IR	1	0	0	0	AT1G63290:I003	I	1.23472545.23472619	23472545-23472619	-	4.24857e-05	-2.27893	NA	NA	NA	NA	NA	NA	NA	NA	NA	NA	NA	NA	NA	NA
4:8886664-8886741	AT4G15560	IR	1	0	0	0	AT4G15560:I007	I	4.8886664.8886741	8886664-8886741	-	4.38605e-05	-2.72833	NA	NA	NA	NA	NA	NA	NA	NA	NA	NA	NA	NA	NA	NA
2:12598017-12598114	AT2G29340	IR	1	0	0	0	AT2G29340:E007	E	2.12598017.12598114	12598017-12598114	-	4.43649e-05	-4.34506	NA	NA	NA	NA	NA	NA	NA	NA	NA	NA	NA	NA	NA	NA
1:26084823-26085696	AT1G69390	IR	1	0	0	0	AT1G69390:I001	I	1.26084823.26085696	26084823-26085696	-	4.45454e-05	-2.33632	NA	NA	NA	NA	NA	NA	NA	NA	NA	NA	NA	NA	NA	NA
1:28961391-28961601	AT1G77090	IR	1	0	0	0	AT1G77090:I004	I	1.28961391.28961601	28961391-28961601	-	4.46749e-05	-2.64994	NA	NA	NA	NA	NA	NA	NA	NA	NA	NA	NA	NA	NA	NA
2:16218843-16218925	AT2G38800	IR	1	0	0	0	AT2G38800:I001	I	2.16218842.16218926	16218843-16218925	-	4.56073e-05	-2.63314	NA	NA	NA	NA	NA	NA	NA	NA	NA	NA	NA	NA	NA	NA
1:28339780-28339876	AT1G75500	IR	1	0	0	0	AT1G75500:I006	I	1.28339780.28339876	28339780-28339876	-	4.60451e-05	-2.65413	NA	NA	NA	NA	NA	NA	NA	NA	NA	NA	NA	NA	NA	NA
2:6950680-6950767	AT2G15970	IR	1	0	0	0	AT2G15970:I003	I	2.6950680.6950767	6950680-6950767	-	4.87223e-05	-1.88698	NA	NA	NA	NA	NA	NA	NA	NA	NA	NA	NA	NA	NA	NA
2:15593386-15593489	AT2G37110	IR	1	0	0	0	AT2G37110:I002	I	2.15593385.15593490	15593386-15593489	AT2G37120	4.87404e-05	-3.052	NA	NA	NA	NA	NA	NA	NA	NA	NA	NA	NA	NA	NA	NA
1:23790388-23790484	AT1G64090	IR	1	0	0	0	AT1G64090:I006	I	1.23790388.23790484	23790388-23790484	-	4.94446e-05	-4.12201	NA	NA	NA	NA	NA	NA	NA	NA	NA	NA	NA	NA	NA	NA
2:19620267-19620440	AT2G47940	IR	1	0	0	0	AT2G47940:I010	I	2.19620267.19620440	19620267-19620440	AT2G47935	4.96704e-05	-3.29586	NA	NA	NA	NA	NA	NA	NA	NA	NA	NA	NA	NA	NA	NA
1:1042742-1042953	AT1G04040	IR	1	0	0	0	AT1G04040:I001	I	1.1042742.1042953	1042742-1042953	AT1G04030;AT1G04237	5.23966e-05	-2.5067	NA	NA	NA	NA	NA	NA	NA	NA	NA	NA	NA	NA	NA	NA
2:18420008-18420131	AT2G44650	IR	1	0	0	0	AT2G44650:I004	I	2.18420008.18420131	18420008-18420131	AT2G44640;AT2G44660	5.30533e-05	-2.00805	NA	NA	NA	NA	NA	NA	NA	NA	NA	NA	NA	NA	NA	NA
2:10042825-10043266	AT2G23600	IR	1	0	0	0	AT2G23600:I002	I	2.10042825.10043266	10042825-10043266	-	5.50493e-05	-3.68659	NA	NA	NA	NA	NA	NA	NA	NA	NA	NA	NA	NA	NA	NA
5:25378790-25379062	AT5G63340	IR	1	0	0	0	AT5G63320:E014	E	5.25378790.25379062	25378790-25379062	AT5G63320	5.62958e-05	-1.86022	NA	NA	NA	NA	NA	NA	NA	NA	NA	NA	NA	NA	NA	NA
1:28684847-28684924	AT1G76450	IR	1	0	0	0	AT1G76450:I002	I	1.28684847.28684924	28684847-28684924	AT1G76460	5.89802e-05	-2.00431	NA	NA	NA	NA	NA	NA	NA	NA	NA	NA	NA	NA	NA	NA
5:20614670-20615112	AT5G50665	IR	1	0	0	0	AT5G50665:E009	E	5.20614670.20615112	20614670-20615112	-	5.97374e-05	-2.68961	NA	NA	NA	NA	NA	NA	NA	NA	NA	NA	NA	NA	NA	NA
5:19251980-19252203	AT5G47455	IR	1	0	0	0	AT5G47455:I007	I	5.19251980.19252203	19251980-19252203	AT5G47460	6.21531e-05	-1.84083	NA	NA	NA	NA	NA	NA	NA	NA	NA	NA	NA	NA	NA	NA
1:9438585-9438664	AT1G27170	IR	1	0	0	0	AT1G27170:I005	I	1.9438585.9438664	9438585-9438664	-	6.38845e-05	-2.9796	NA	NA	NA	NA	NA	NA	NA	NA	NA	NA	NA	NA	NA	NA
4:14298207-14298297	AT4G29010	IR	1	0	0	0	AT4G29010:I003	I	4.14298207.14298297	14298207-14298297	AT4G29000	6.6905e-05	-2.83657	NA	NA	NA	NA	NA	NA	NA	NA	NA	NA	NA	NA	NA	NA
4:14982885-14982974	AT4G30760	IR	1	0	0	0	AT4G30760:I002	I	4.14982885.14982974	14982885-14982974	AT4G30750;AT4G08335	6.71208e-05	-2.80617	NA	NA	NA	NA	NA	NA	NA	NA	NA	NA	NA	NA	NA	NA
3:22608659-22608736	AT3G61080	IR	1	0	0	0	AT3G61080:E010	E	3.22608658.22608737	22608659-22608736	AT3G61090	6.86379e-05	-1.53466	NA	NA	NA	NA	NA	NA	NA	NA	NA	NA	NA	NA	NA	NA
2:10830947-10831060	AT2G25450	IR	1	0	0	0	AT2G25450:I002	I	2.10830947.10831060	10830947-10831060	-	6.90263e-05	-2.77097	NA	NA	NA	NA	NA	NA	NA	NA	NA	NA	NA	NA	NA	NA
1:11615561-11615643	AT1G32230	IR	1	0	0	0	AT1G32230:I010	I	1.11615560.11615644	11615561-11615643	-	7.08324e-05	-1.87073	NA	NA	NA	NA	NA	NA	NA	NA	NA	NA	NA	NA	NA	NA
3:9822729-9822819	AT3G26720	IR*	1	0	0	0	AT3G26720:E034	E	3.9822729.9822819	9822729-9822819	-	7.18307e-05	-3.00855	NA	NA	NA	NA	NA	NA	NA	NA	NA	NA	NA	NA	NA	NA
3:319758-319830	AT3G01930	IR	1	0	0	0	AT3G01930:I001	I	3.319758.319830	319758-319830	AT3G01920;AT3G01065	7.25745e-05	-2.65396	NA	NA	NA	NA	NA	NA	NA	NA	NA	NA	NA	NA	NA	NA
1:1770404-1770883	AT1G05860	IR	1	0	0	0	AT1G05860:E005	E	1.1770404.1770883	1770404-1770883	-	7.49773e-05	-1.60855	NA	NA	NA	NA	NA	NA	NA	NA	NA	NA	NA	NA	NA	NA
4:16973426-16973499	AT4G35830	IR	1	0	0	0	AT4G35830:I002	I	4.16973426.16973499	16973426-16973499	-	7.65609e-05	-1.81769	NA	NA	NA	NA	NA	NA	NA	NA	NA	NA	NA	NA	NA	NA
3:23344476-23344552	AT3G63190	IR	1	0	0	0	AT3G63190:I010	I	3.23344476.23344552	23344476-23344552	-	7.67729e-05	-2.23781	NA	NA	NA	NA	NA	NA	NA	NA	NA	NA	NA	NA	NA	NA
2:13079940-13080294	AT2G30695	IR	1	0	0	0	AT2G30695:I006	I	2.13079940.13080294	13079940-13080294	AT2G30690	7.72285e-05	-2.98253	NA	NA	NA	NA	NA	NA	NA	NA	NA	NA	NA	NA	NA	NA
2:11515312-11515395	AT2G26980	IR	1	0	0	0	AT2G26980:E003	E	2.11515312.11515395	11515312-11515395	-	7.79973e-05	-4.19198	NA	NA	NA	NA	NA	NA	NA	NA	NA	NA	NA	NA	NA	NA
5:2793614-2793831	AT5G08610	IR	1	0	0	0	AT5G08610:I009	I	5.2793614.2793831	2793614-2793831	-	7.87402e-05	-2.5013	NA	NA	NA	NA	NA	NA	NA	NA	NA	NA	NA	NA	NA	NA
5:10862928-10863005	AT5G28840	IR	1	0	0	0	AT5G28840:I002	I	5.10862928.10863005	10862928-10863005	-	8.56268e-05	-1.97463	NA	NA	NA	NA	NA	NA	NA	NA	NA	NA	NA	NA	NA	NA
1:20241719-20241805	AT1G54210	IR	1	0	0	0	AT1G54210:I004	I	1.20241719.20241805	20241719-20241805	-	8.57376e-05	-2.74996	NA	NA	NA	NA	NA	NA	NA	NA	NA	NA	NA	NA	NA	NA
1:2655325-2655392	AT1G08420	IR	1	0	0	0	AT1G08420:I017	I	1.2655325.2655392	2655325-2655392	-	8.74396e-05	-3.88277	NA	NA	NA	NA	NA	NA	NA	NA	NA	NA	NA	NA	NA	NA
4:8551957-8552074	AT4G14965	IR	1	0	0	0	AT4G14965:I003	I	4.8551957.8552074	8551957-8552074	-	9.01774e-05	-2.55134	NA	NA	NA	NA	NA	NA	NA	NA	NA	NA	NA	NA	NA	NA
3:1835350-1835483	AT3G06080	IR	1	0	0	0	AT3G06080:E002	E	3.1835350.1835483	1835350-1835483	AT3G06085	9.0252e-05	-2.92684	NA	NA	NA	NA	NA	NA	NA	NA	NA	NA	NA	NA	NA	NA
2:199957-200038	AT2G01450	IR	1	0	0	0	AT2G01450:I001	I	2.199957.200038	199957-200038	-	9.11658e-05	-3.29057	NA	NA	NA	NA	NA	NA	NA	NA	NA	NA	NA	NA	NA	NA
5:22404537-22404630	AT5G55230	IR	1	0	0	0	AT5G55230:I009	I	5.22404537.22404630	22404537-22404630	-	9.16139e-05	-4.32919	NA	NA	NA	NA	NA	NA	NA	NA	NA	NA	NA	NA	NA	NA
1:27166749-27166842	AT1G72180	IR	1	0	0	0	AT1G72180:I003	I	1.27166749.27166842	27166749-27166842	AT1G72190	9.30341e-05	-5.00251	NA	NA	NA	NA	NA	NA	NA	NA	NA	NA	NA	NA	NA	NA
1:268995-269082	AT1G01720	IR	1	0	0	0	AT1G01720:I002	I	1.268995.269082	268995-269082	AT1G04043;AT1G01725	9.4106e-05	-2.02422	NA	NA	NA	NA	NA	NA	NA	NA	NA	NA	NA	NA	NA	NA
5:15411160-15411231	AT5G38480	IR	1	0	0	0	AT5G38480:I007	I	5.15411160.15411231	15411160-15411231	-	9.51875e-05	-4.77784	NA	NA	NA	NA	NA	NA	NA	NA	NA	NA	NA	NA	NA	NA
3:5213256-5213345	AT3G15450	IR	1	0	0	0	AT3G15450:I001	I	3.5213256.5213345	5213256-5213345	AT3G15460	9.52328e-05	-3.7329	NA	NA	NA	NA	NA	NA	NA	NA	NA	NA	NA	NA	NA	NA
3:17906736-17907097	AT3G48350	IR	1	0	0	0	AT3G48350:I002	I	3.17906736.17907097	17906736-17907097	-	9.56677e-05	-3.5512	NA	NA	NA	NA	NA	NA	NA	NA	NA	NA	NA	NA	NA	NA
4:18556102-18556186	AT4G40030	IR	1	0	0	0	AT4G40030:I001	I	4.18556102.18556186	18556102-18556186	-	0.00010385	-3.13535	NA	NA	NA	NA	NA	NA	NA	NA	NA	NA	NA	NA	NA	NA
5:2594214-2594421	AT5G08100	IR	1	0	0	0	AT5G08100:E004	E	5.2594214.2594421	2594214-2594421	-	0.000105694	-2.73642	NA	NA	NA	NA	NA	NA	NA	NA	NA	NA	NA	NA	NA	NA
1:7232290-7232550	AT1G20810	IR	1	0	0	0	AT1G20810:I001	I	1.7232290.7232550	7232290-7232550	AT1G20816	0.000107081	-2.05302	NA	NA	NA	NA	NA	NA	NA	NA	NA	NA	NA	NA	NA	NA
5:420525-420609	AT5G02130	IR	1	0	0	0	AT5G02130:I005	I	5.420525.420609	420525-420609	AT5G02120	0.000109279	-2.60674	NA	NA	NA	NA	NA	NA	NA	NA	NA	NA	NA	NA	NA	NA
3:318669-318749	AT3G01920	IR	1	0	0	0	AT3G01920:E007	E	3.318669.318749	318669-318749	AT3G01910;AT3G01930	0.000110036	-2.27293	NA	NA	NA	NA	NA	NA	NA	NA	NA	NA	NA	NA	NA	NA
5:23034862-23035230	AT5G56950	IR	1	0	0	0	AT5G56950:I011	I	5.23034862.23035230	23034862-23035230	-	0.000114204	-4.89223	NA	NA	NA	NA	NA	NA	NA	NA	NA	NA	NA	NA	NA	NA
5:9405024-9405127	AT5G26760	IR	1	0	0	0	AT5G26760:I004	I	5.9405024.9405127	9405024-9405127	-	0.00011791	-3.90979	NA	NA	NA	NA	NA	NA	NA	NA	NA	NA	NA	NA	NA	NA
1:6181598-6181695	AT1G17960	IR	1	0	0	0	AT1G17960:I003	I	1.6181598.6181695	6181598-6181695	-	0.000120691	-2.83516	NA	NA	NA	NA	NA	NA	NA	NA	NA	NA	NA	NA	NA	NA
3:23344101-23344183	AT3G63190	IR	1	0	0	0	AT3G63190:I008	I	3.23344101.23344183	23344101-23344183	-	0.000120798	-2.37935	NA	NA	NA	NA	NA	NA	NA	NA	NA	NA	NA	NA	NA	NA
5:7851804-7851881	AT5G23310	IR	1	0	0	0	AT5G23310:I005	I	5.7851804.7851881	7851804-7851881	-	0.000127306	-2.90219	NA	NA	NA	NA	NA	NA	NA	NA	NA	NA	NA	NA	NA	NA
2:11288205-11288371	AT2G26540	IR	1	0	0	0	AT2G26540:I003	I	2.11288205.11288371	11288205-11288371	-	0.000129326	-2.6521	NA	NA	NA	NA	NA	NA	NA	NA	NA	NA	NA	NA	NA	NA
2:939810-939993	AT2G03120	IR	1	0	0	0	AT2G03120:I010	I	2.939810.939993	939810-939993	-	0.000129503	-2.69156	NA	NA	NA	NA	NA	NA	NA	NA	NA	NA	NA	NA	NA	NA
5:8371007-8371131	AT5G24520	IR	1	0	0	0	AT5G24520:I003	I	5.8371007.8371131	8371007-8371131	-	0.000130831	-3.87917	NA	NA	NA	NA	NA	NA	NA	NA	NA	NA	NA	NA	NA	NA
5:8188957-8189069	AT5G24165	IR	1	0	0	0	AT5G24165:I003	I	5.8188957.8189069	8188957-8189069	AT5G24170	0.000137738	-2.2215	NA	NA	NA	NA	NA	NA	NA	NA	NA	NA	NA	NA	NA	NA
5:21897581-21897887	AT5G53940	IR	1	0	0	0	AT5G53940:I003	I	5.21897581.21897887	21897581-21897887	-	0.000138966	-4.04858	NA	NA	NA	NA	NA	NA	NA	NA	NA	NA	NA	NA	NA	NA
1:24172922-24173101	AT1G65070	IR	1	0	0	0	AT1G65070:E003	E	1.24172922.24173101	24172922-24173101	-	0.000143537	-1.83231	NA	NA	NA	NA	NA	NA	NA	NA	NA	NA	NA	NA	NA	NA
3:5049335-5049423	AT3G14990	IR	1	0	0	0	AT3G14990:I008	I	3.5049335.5049423	5049335-5049423	-	0.000144769	-2.17101	NA	NA	NA	NA	NA	NA	NA	NA	NA	NA	NA	NA	NA	NA
2:14808206-14808287	AT2G35130	IR	1	0	0	0	AT2G35130:I001	I	2.14808206.14808287	14808206-14808287	-	0.000146488	-4.45061	NA	NA	NA	NA	NA	NA	NA	NA	NA	NA	NA	NA	NA	NA
1:28961203-28961286	AT1G77090	IR	1	0	0	0	AT1G77090:I003	I	1.28961203.28961286	28961203-28961286	-	0.000146488	-2.29219	NA	NA	NA	NA	NA	NA	NA	NA	NA	NA	NA	NA	NA	NA
2:19310362-19310456	AT2G47000	IR	1	0	0	0	AT2G47000:E004	E	2.19310362.19310456	19310362-19310456	AT2G46995;AT2G09775	0.000163814	-2.0731	NA	NA	NA	NA	NA	NA	NA	NA	NA	NA	NA	NA	NA	NA
4:17995203-17995347	AT4G38460	IR	1	0	0	0	AT4G38460:I001	I	4.17995203.17995347	17995203-17995347	-	0.000165536	-2.7844	NA	NA	NA	NA	NA	NA	NA	NA	NA	NA	NA	NA	NA	NA
4:13089577-13089658	AT4G25680	IR	1	0	0	0	AT4G25680:I003	I	4.13089577.13089658	13089577-13089658	-	0.000165536	-2.44778	NA	NA	NA	NA	NA	NA	NA	NA	NA	NA	NA	NA	NA	NA
1:17942382-17942459	AT1G48520	IR	1	0	0	0	AT1G48520:I008	I	1.17942382.17942459	17942382-17942459	-	0.000167241	-4.74903	NA	NA	NA	NA	NA	NA	NA	NA	NA	NA	NA	NA	NA	NA
3:542963-543048	AT3G02560	IR	1	0	0	0	AT3G02560:I006	I	3.542963.543048	542963-543048	AT3G02570	0.000167967	-4.3328	NA	NA	NA	NA	NA	NA	NA	NA	NA	NA	NA	NA	NA	NA
1:18419422-18419510	AT1G49760	IR	1	0	0	0	AT1G49760:I008	I	1.18419422.18419510	18419422-18419510	-	0.000168318	-3.66553	NA	NA	NA	NA	NA	NA	NA	NA	NA	NA	NA	NA	NA	NA
3:4938813-4938884	AT3G14690	IR	1	0	0	0	AT3G14690:I004	I	3.4938813.4938884	4938813-4938884	-	0.000178134	-2.25773	NA	NA	NA	NA	NA	NA	NA	NA	NA	NA	NA	NA	NA	NA
2:84376-84449	AT2G01110	IR	1	0	0	0	AT2G01110:I002	I	2.84376.84449	84376-84449	AT2G01100;AT2G03895	0.000181862	-2.16451	NA	NA	NA	NA	NA	NA	NA	NA	NA	NA	NA	NA	NA	NA
1:3747952-3748073	AT1G11180	IR	1	0	0	0	AT1G11180:I011	I	1.3747952.3748073	3747952-3748073	-	0.000182109	-4.87769	NA	NA	NA	NA	NA	NA	NA	NA	NA	NA	NA	NA	NA	NA
3:16909830-16909933	AT3G46010	IR	1	0	0	0	AT3G46010:I001	I	3.16909830.16909933	16909830-16909933	-	0.000183168	-2.02121	NA	NA	NA	NA	NA	NA	NA	NA	NA	NA	NA	NA	NA	NA
1:4160171-4160733	AT1G12250	IR	1	0	0	0	AT1G12250:I005	I	1.4160171.4160733	4160171-4160733	-	0.000187822	-1.6026	NA	NA	NA	NA	NA	NA	NA	NA	NA	NA	NA	NA	NA	NA
3:20704776-20704875	AT3G55770	IR*	1	0	0	0	AT3G55770:E019	E	3.20704776.20704875	20704776-20704875	-	0.000198596	-2.04751	NA	NA	NA	NA	NA	NA	NA	NA	NA	NA	NA	NA	NA	NA
3:361079-361340	AT3G02070	IR	1	0	0	0	AT3G02070:I001	I	3.361079.361340	361079-361340	-	0.000201497	-1.89137	NA	NA	NA	NA	NA	NA	NA	NA	NA	NA	NA	NA	NA	NA
1:455041-455111	AT1G02300	IR	1	0	0	0	AT1G02300:I008	I	1.455041.455111	455041-455111	-	0.000208653	-2.53235	NA	NA	NA	NA	NA	NA	NA	NA	NA	NA	NA	NA	NA	NA
1:27821178-27821295	AT1G73980	IR	1	0	0	0	AT1G73980:I003	I	1.27821178.27821295	27821178-27821295	AT1G73970	0.000212171	-2.86976	NA	NA	NA	NA	NA	NA	NA	NA	NA	NA	NA	NA	NA	NA
5:13423266-13423347	AT5G35170	IR	1	0	0	0	AT5G35170:I017	I	5.13423266.13423347	13423266-13423347	-	0.000214375	-2.0867	NA	NA	NA	NA	NA	NA	NA	NA	NA	NA	NA	NA	NA	NA
4:9689164-9689254	AT4G17330	IR	1	0	0	0	AT4G17330:I001	I	4.9689164.9689254	9689164-9689254	-	0.000226379	-2.84826	NA	NA	NA	NA	NA	NA	NA	NA	NA	NA	NA	NA	NA	NA
2:13401081-13401162	AT2G31450	IR	1	0	0	0	AT2G31440:I006	I	2.13401081.13401162	13401081-13401162	-	0.000229075	-4.35679	NA	NA	NA	NA	NA	NA	NA	NA	NA	NA	NA	NA	NA	NA
1:6350394-6350741	AT1G18450	IR	1	0	0	0	AT1G18450:I013	I	1.6350394.6350741	6350394-6350741	-	0.000230327	-1.88127	NA	NA	NA	NA	NA	NA	NA	NA	NA	NA	NA	NA	NA	NA
1:7232804-7232882	AT1G20810	IR	1	0	0	0	AT1G20810:I003	I	1.7232804.7232882	7232804-7232882	AT1G20816	0.0002447	-3.9824	NA	NA	NA	NA	NA	NA	NA	NA	NA	NA	NA	NA	NA	NA
5:26960094-26960180	AT5G67600	IR	1	0	0	0	AT5G67600:I002	I	5.26960094.26960180	26960094-26960180	AT5G67590	0.0002447	-2.73443	NA	NA	NA	NA	NA	NA	NA	NA	NA	NA	NA	NA	NA	NA
1:1991516-1991883	AT1G06515	IR	1	0	0	0	AT1G06515:I002	I	1.1991516.1991883	1991516-1991883	AT1G06500;AT1G04477	0.0002447	-2.48627	NA	NA	NA	NA	NA	NA	NA	NA	NA	NA	NA	NA	NA	NA
4:13364782-13364864	AT4G26450	IR	1	0	0	0	AT4G26450:I004	I	4.13364782.13364864	13364782-13364864	-	0.000252145	-4.31447	NA	NA	NA	NA	NA	NA	NA	NA	NA	NA	NA	NA	NA	NA
3:3347562-3347653	AT3G10700	IR	1	0	0	0	AT3G10700:I004	I	3.3347562.3347653	3347562-3347653	-	0.000257827	-4.10274	NA	NA	NA	NA	NA	NA	NA	NA	NA	NA	NA	NA	NA	NA
5:25385078-25385150	AT5G63370	IR	1	0	0	0	AT5G63370:E012	E	5.25385077.25385151	25385078-25385150	AT5G63375	0.000261487	-0.645578	NA	NA	NA	NA	NA	NA	NA	NA	NA	NA	NA	NA	NA	NA
1:20169030-20169099	AT1G54030	IR	1	0	0	0	AT1G54030:E005	E	1.20169030.20169099	20169030-20169099	-	0.000266927	-3.77937	NA	NA	NA	NA	NA	NA	NA	NA	NA	NA	NA	NA	NA	NA
1:8296159-8296253	AT1G23360	IR	1	0	0	0	AT1G23360:I004	I	1.8296159.8296253	8296159-8296253	-	0.000266927	-2.13918	NA	NA	NA	NA	NA	NA	NA	NA	NA	NA	NA	NA	NA	NA
3:2014929-2015009	AT3G06500	IR	1	0	0	0	AT3G06500:I006	I	3.2014929.2015009	2014929-2015009	-	0.000269717	-2.21621	NA	NA	NA	NA	NA	NA	NA	NA	NA	NA	NA	NA	NA	NA
3:8423661-8424004	AT3G23490	IR	1	0	0	0	AT3G23490:I004	I	3.8423661.8424004	8423661-8424004	AT3G23480	0.000270678	-1.81166	NA	NA	NA	NA	NA	NA	NA	NA	NA	NA	NA	NA	NA	NA
5:8299756-8300096	AT5G24340	IR	1	0	0	0	AT5G24340:E007	E	5.8299756.8300096	8299756-8300096	-	0.000281737	-3.85231	NA	NA	NA	NA	NA	NA	NA	NA	NA	NA	NA	NA	NA	NA
5:638403-638505	AT5G02810	IR	1	0	0	0	AT5G02810:I001	I	5.638403.638505	638403-638505	-	0.000284316	-3.55904	NA	NA	NA	NA	NA	NA	NA	NA	NA	NA	NA	NA	NA	NA
2:18953909-18953988	AT2G46100	IR	1	0	0	0	AT2G46100:E004	E	2.18953909.18953988	18953909-18953988	AT2G46090;AT2G46110	0.000286716	-2.69338	NA	NA	NA	NA	NA	NA	NA	NA	NA	NA	NA	NA	NA	NA
1:2468628-2468739	AT1G07960	IR	1	0	0	0	AT1G07960:I006	I	1.2468628.2468739	2468628-2468739	AT1G07950;AT1G07970	0.000288722	-4.13772	NA	NA	NA	NA	NA	NA	NA	NA	NA	NA	NA	NA	NA	NA
2:9357458-9357535	AT2G21970	IR	1	0	0	0	AT2G21970:I001	I	2.9357458.9357535	9357458-9357535	AT2G21960	0.000294388	-2.70695	NA	NA	NA	NA	NA	NA	NA	NA	NA	NA	NA	NA	NA	NA
1:25209828-25210046	AT1G67325	IR	1	0	0	0	AT1G67325:I001	I	1.25209828.25210046	25209828-25210046	-	0.000294789	-2.03691	NA	NA	NA	NA	NA	NA	NA	NA	NA	NA	NA	NA	NA	NA
3:301052-301118	AT3G01850	IR	1	0	0	0	AT3G01850:I006	I	3.301052.301118	301052-301118	-	0.000309896	-3.22673	NA	NA	NA	NA	NA	NA	NA	NA	NA	NA	NA	NA	NA	NA
5:7303241-7303260	AT5G22050	IR	1	0	0	0	AT5G22050:E011	E	5.7303241.7303260	7303241-7303260	AT5G22060	0.000314696	-1.97986	NA	NA	NA	NA	NA	NA	NA	NA	NA	NA	NA	NA	NA	NA
1:23668219-23668310	AT1G63800	IR	1	0	0	0	AT1G63800:I002	I	1.23668219.23668310	23668219-23668310	-	0.000320386	-2.67228	NA	NA	NA	NA	NA	NA	NA	NA	NA	NA	NA	NA	NA	NA
2:18851554-18851660	AT2G45770	IR	1	0	0	0	AT2G45770:I001	I	2.18851554.18851660	18851554-18851660	-	0.000320735	-3.08121	NA	NA	NA	NA	NA	NA	NA	NA	NA	NA	NA	NA	NA	NA
1:3656583-3656665	AT1G10940	IR	1	0	0	0	AT1G10940:I002	I	1.3656583.3656665	3656583-3656665	AT1G10930	0.000333826	-2.14198	NA	NA	NA	NA	NA	NA	NA	NA	NA	NA	NA	NA	NA	NA
4:9706980-9707059	AT4G17370	IR	1	0	0	0	AT4G17370:I003	I	4.9706980.9707059	9706980-9707059	-	0.000336497	-3.74328	NA	NA	NA	NA	NA	NA	NA	NA	NA	NA	NA	NA	NA	NA
1:45955-46043	AT1G01080	IR	1	0	0	0	AT1G01080:I002	I	1.45955.46043	45955-46043	-	0.00033755	-4.16912	NA	NA	NA	NA	NA	NA	NA	NA	NA	NA	NA	NA	NA	NA
1:8028834-8029085	AT1G22700	IR	1	0	0	0	AT1G22700:I002	I	1.8028834.8029085	8028834-8029085	AT1G22690;AT1G05763	0.000338255	-2.16477	NA	NA	NA	NA	NA	NA	NA	NA	NA	NA	NA	NA	NA	NA
2:19130225-19130291	AT2G46580	IR	1	0	0	0	AT2G46580:I005	I	2.19130225.19130291	19130225-19130291	-	0.00034131	-1.80606	NA	NA	NA	NA	NA	NA	NA	NA	NA	NA	NA	NA	NA	NA
5:6465988-6466066	AT5G19220	IR	1	0	0	0	AT5G19220:I012	I	5.6465988.6466066	6465988-6466066	AT5G19210;AT5G19221	0.000353282	-2.98151	NA	NA	NA	NA	NA	NA	NA	NA	NA	NA	NA	NA	NA	NA
5:8947498-8947696	AT5G25630	IR	1	0	0	0	AT5G25630:E003	E	5.8947498.8947696	8947498-8947696	AT5G25640	0.000353768	-2.75353	NA	NA	NA	NA	NA	NA	NA	NA	NA	NA	NA	NA	NA	NA
5:4604128-4604247	AT5G14260	IR*	1	0	0	0	AT5G14260:E016	E	5.4604128.4604247	4604128-4604247	-	0.000362368	-2.17551	NA	NA	NA	NA	NA	NA	NA	NA	NA	NA	NA	NA	NA	NA
2:11106161-11106274	AT2G26070	IR	1	0	0	0	AT2G26070:E002	E	2.11106161.11106274	11106161-11106274	-	0.00036723	-2.85498	NA	NA	NA	NA	NA	NA	NA	NA	NA	NA	NA	NA	NA	NA
2:19311450-19311570	AT2G47000	IR	1	0	0	0	AT2G47000:I004	I	2.19311450.19311570	19311450-19311570	AT2G46995;AT2G09775	0.000381056	-3.6215	NA	NA	NA	NA	NA	NA	NA	NA	NA	NA	NA	NA	NA	NA
3:18425266-18425355	AT3G49680	IR	1	0	0	0	AT3G49680:I010	I	3.18425266.18425355	18425266-18425355	-	0.000382049	-4.052	NA	NA	NA	NA	NA	NA	NA	NA	NA	NA	NA	NA	NA	NA
5:849585-849758	AT5G03430	IR	1	0	0	0	AT5G03430:I003	I	5.849585.849758	849585-849758	AT5G03420;AT5G00925	0.00038357	-4.10532	NA	NA	NA	NA	NA	NA	NA	NA	NA	NA	NA	NA	NA	NA
1:392496-392575	AT1G02100	IR	1	0	0	0	AT1G02100:E016	E	1.392495.392576	392496-392575	-	0.000385058	-1.18658	NA	NA	NA	NA	NA	NA	NA	NA	NA	NA	NA	NA	NA	NA
1:2847366-2847469	AT1G08880	IR	1	0	0	0	AT1G08880:I001	I	1.2847365.2847470	2847366-2847469	-	0.00038585	-2.55332	NA	NA	NA	NA	NA	NA	NA	NA	NA	NA	NA	NA	NA	NA
3:3139990-3140069	AT3G10160	IR	1	0	0	0	AT3G10160:I002	I	3.3139990.3140069	3139990-3140069	-	0.000394636	-3.93342	NA	NA	NA	NA	NA	NA	NA	NA	NA	NA	NA	NA	NA	NA
1:2049928-2050095	AT1G06690	IR	1	0	0	0	AT1G06690:I001	I	1.2049928.2050095	2049928-2050095	AT1G06680	0.000401163	-2.84006	NA	NA	NA	NA	NA	NA	NA	NA	NA	NA	NA	NA	NA	NA
1:28741484-28741585	AT1G76590	IR	1	0	0	0	AT1G76590:I003	I	1.28741484.28741585	28741484-28741585	-	0.000405403	-3.80737	NA	NA	NA	NA	NA	NA	NA	NA	NA	NA	NA	NA	NA	NA
4:9153785-9153876	AT4G16155	IR	1	0	0	0	AT4G16155:I002	I	4.9153785.9153876	9153785-9153876	-	0.000406627	-2.35624	NA	NA	NA	NA	NA	NA	NA	NA	NA	NA	NA	NA	NA	NA
2:13189250-13189339	AT2G30990	IR	1	0	0	0	AT2G30990:E005	E	2.13189250.13189339	13189250-13189339	-	0.0004188	-1.80041	NA	NA	NA	NA	NA	NA	NA	NA	NA	NA	NA	NA	NA	NA
4:1376761-1376855	AT4G03110	IR	1	0	0	0	AT4G03110:E002	E	4.1376761.1376855	1376761-1376855	-	0.000428885	-2.81531	NA	NA	NA	NA	NA	NA	NA	NA	NA	NA	NA	NA	NA	NA
3:9452184-9452492	AT3G25840	IR	1	0	0	0	AT3G25840:I002	I	3.9452184.9452492	9452184-9452492	-	0.000433696	-1.6158	NA	NA	NA	NA	NA	NA	NA	NA	NA	NA	NA	NA	NA	NA
4:11339336-11339415	AT4G21310	IR	1	0	0	0	AT4G21310:I001	I	4.11339336.11339415	11339336-11339415	AT4G21300;AT4G06995	0.000434203	-2.55863	NA	NA	NA	NA	NA	NA	NA	NA	NA	NA	NA	NA	NA	NA
1:10079034-10079119	AT1G28680	IR	1	0	0	0	AT1G28680:I001	I	1.10079034.10079119	10079034-10079119	AT1G28685	0.000444871	-3.49014	NA	NA	NA	NA	NA	NA	NA	NA	NA	NA	NA	NA	NA	NA
5:21171778-21171901	AT5G52110	IR	1	0	0	0	AT5G52100:I008	I	5.21171778.21171901	21171778-21171901	AT5G52100;AT5G07885	0.000446607	-2.14152	NA	NA	NA	NA	NA	NA	NA	NA	NA	NA	NA	NA	NA	NA
4:198113-198206	AT4G00440	IR*	1	0	0	0	AT4G00440:E013	E	4.198112.198207	198113-198206	-	0.000446607	-1.16199	NA	NA	NA	NA	NA	NA	NA	NA	NA	NA	NA	NA	NA	NA
2:9526956-9527083	AT2G22430	IR	1	0	0	0	AT2G22430:I001	I	2.9526956.9527083	9526956-9527083	-	0.000457442	-3.57647	NA	NA	NA	NA	NA	NA	NA	NA	NA	NA	NA	NA	NA	NA
4:17868962-17869029	AT4G38040	IR	1	0	0	0	AT4G38040:E005	E	4.17868961.17869030	17868962-17869029	AT4G38050	0.000462897	-2.40886	NA	NA	NA	NA	NA	NA	NA	NA	NA	NA	NA	NA	NA	NA
5:857903-857985	AT5G03440	IR	1	0	0	0	AT5G03440:E006	E	5.857903.857985	857903-857985	-	0.000478296	-2.21706	NA	NA	NA	NA	NA	NA	NA	NA	NA	NA	NA	NA	NA	NA
2:19311098-19311182	AT2G47000	IR	1	0	0	0	AT2G47000:E008	E	2.19311098.19311182	19311098-19311182	AT2G46995;AT2G09775	0.000484077	-2.24104	NA	NA	NA	NA	NA	NA	NA	NA	NA	NA	NA	NA	NA	NA
5:15749007-15749495	AT5G39340	IR	1	0	0	0	AT5G39340:I001	I	5.15749007.15749495	15749007-15749495	AT5G39350	0.000485246	-3.81466	NA	NA	NA	NA	NA	NA	NA	NA	NA	NA	NA	NA	NA	NA
5:6814909-6815020	AT5G20190	IR	1	0	0	0	AT5G20190:I002	I	5.6814909.6815020	6814909-6815020	-	0.000485837	-1.74514	NA	NA	NA	NA	NA	NA	NA	NA	NA	NA	NA	NA	NA	NA
4:9645070-9645157	AT4G17170	IR	1	0	0	0	AT4G17170:I001	I	4.9645070.9645157	9645070-9645157	-	0.000490127	-2.20825	NA	NA	NA	NA	NA	NA	NA	NA	NA	NA	NA	NA	NA	NA
2:15548342-15548459	AT2G37020	IR	1	0	0	0	AT2G37020:E008	E	2.15548342.15548459	15548342-15548459	-	0.000498477	-3.81391	NA	NA	NA	NA	NA	NA	NA	NA	NA	NA	NA	NA	NA	NA
1:16487320-16487398	AT1G43710	IR	1	0	0	0	AT1G43710:I002	I	1.16487320.16487398	16487320-16487398	AT1G43700	0.000506196	-3.78067	NA	NA	NA	NA	NA	NA	NA	NA	NA	NA	NA	NA	NA	NA
5:26274059-26274149	AT5G65685	IR	1	0	0	0	AT5G65685:I005	I	5.26274059.26274149	26274059-26274149	AT5G09435	0.000509292	-2.49135	NA	NA	NA	NA	NA	NA	NA	NA	NA	NA	NA	NA	NA	NA
3:9538282-9538376	AT3G26100	IR	1	0	0	0	AT3G26100:E008	E	3.9538282.9538376	9538282-9538376	-	0.000510425	-2.31794	NA	NA	NA	NA	NA	NA	NA	NA	NA	NA	NA	NA	NA	NA
3:7674167-7674245	AT3G21770	IR	1	0	0	0	AT3G21770:I003	I	3.7674167.7674245	7674167-7674245	-	0.000513386	-4.17791	NA	NA	NA	NA	NA	NA	NA	NA	NA	NA	NA	NA	NA	NA
3:1239304-1239506	AT3G04590	IR	1	0	0	0	AT3G04590:I002	I	3.1239304.1239506	1239304-1239506	-	0.00051481	-3.99953	NA	NA	NA	NA	NA	NA	NA	NA	NA	NA	NA	NA	NA	NA
3:16387692-16387842	AT3G44890	IR	1	0	0	0	AT3G44890:I005	I	3.16387692.16387842	16387692-16387842	-	0.00052308	-2.36897	NA	NA	NA	NA	NA	NA	NA	NA	NA	NA	NA	NA	NA	NA
3:182999-183300	AT3G01470	IR	1	0	0	0	AT3G01470:I001	I	3.182999.183300	182999-183300	AT3G01460;AT3G01035;AT3G01475	0.000534359	-2.06023	NA	NA	NA	NA	NA	NA	NA	NA	NA	NA	NA	NA	NA	NA
4:9388721-9388838	AT4G16680	IR	1	0	0	0	AT4G16680:E004	E	4.9388721.9388838	9388721-9388838	AT4G16670;AT4G06415	0.000534879	-2.6789	NA	NA	NA	NA	NA	NA	NA	NA	NA	NA	NA	NA	NA	NA
5:22961993-22962138	AT5G56760	IR	1	0	0	0	AT5G56760:I001	I	5.22961993.22962138	22961993-22962138	-	0.000539115	-2.33881	NA	NA	NA	NA	NA	NA	NA	NA	NA	NA	NA	NA	NA	NA
5:24141235-24141329	AT5G59950	IR	1	0	0	0	AT5G59950:I005	I	5.24141235.24141329	24141235-24141329	AT5G59945	0.000541926	-3.82609	NA	NA	NA	NA	NA	NA	NA	NA	NA	NA	NA	NA	NA	NA
1:21043529-21043703	AT1G56220	IR	1	0	0	0	AT1G56220:I001	I	1.21043529.21043703	21043529-21043703	AT1G56225	0.000549852	-1.66117	NA	NA	NA	NA	NA	NA	NA	NA	NA	NA	NA	NA	NA	NA
3:22471416-22471494	AT3G60810	IR	1	0	0	0	AT3G60810:I006	I	3.22471416.22471494	22471416-22471494	AT3G60820	0.00057277	-1.89105	NA	NA	NA	NA	NA	NA	NA	NA	NA	NA	NA	NA	NA	NA
5:26123292-26123386	AT5G65380	IR	1	0	0	0	AT5G65380:I001	I	5.26123292.26123386	26123292-26123386	-	0.000580775	-3.14647	NA	NA	NA	NA	NA	NA	NA	NA	NA	NA	NA	NA	NA	NA
4:13503369-13503500	AT4G26860	IR	1	0	0	0	AT4G26860:I001	I	4.13503369.13503500	13503369-13503500	-	0.000589818	-4.09364	NA	NA	NA	NA	NA	NA	NA	NA	NA	NA	NA	NA	NA	NA
1:9431896-9431981	AT1G27150	IR	1	0	0	0	AT1G27150:I013	I	1.9431896.9431981	9431896-9431981	-	0.00059765	-3.82569	NA	NA	NA	NA	NA	NA	NA	NA	NA	NA	NA	NA	NA	NA
1:25045712-25045783	AT1G67080	IR	1	0	0	0	AT1G67080:E003	E	1.25045712.25045783	25045712-25045783	-	0.00060146	-3.84972	NA	NA	NA	NA	NA	NA	NA	NA	NA	NA	NA	NA	NA	NA
1:8027685-8027779	AT1G22690	IR	1	0	0	0	AT1G22690:I003	I	1.8027685.8027779	8027685-8027779	AT1G22700	0.000601648	-1.76037	NA	NA	NA	NA	NA	NA	NA	NA	NA	NA	NA	NA	NA	NA
2:18436632-18436798	AT2G44710	IR	1	0	0	0	AT2G44710:E015	E	2.18436631.18436799	18436632-18436798	-	0.00060359	-1.68027	NA	NA	NA	NA	NA	NA	NA	NA	NA	NA	NA	NA	NA	NA
5:3813835-3813953	AT5G11840	IR*	1	0	0	0	AT5G11840:E006	E	5.3813835.3813953	3813835-3813953	-	0.000606964	-1.7561	NA	NA	NA	NA	NA	NA	NA	NA	NA	NA	NA	NA	NA	NA
3:4567171-4567260	AT3G13870	IR	1	0	0	0	AT3G13870:I006	I	3.4567171.4567260	4567171-4567260	-	0.000631231	-1.95782	NA	NA	NA	NA	NA	NA	NA	NA	NA	NA	NA	NA	NA	NA
4:8200943-8201019	AT4G14230	IR	1	0	0	0	AT4G14230:I001	I	4.8200943.8201019	8200943-8201019	-	0.000634436	-4.31066	NA	NA	NA	NA	NA	NA	NA	NA	NA	NA	NA	NA	NA	NA
1:21504658-21504840	AT1G58080	IR	1	0	0	0	AT1G58080:I001	I	1.21504658.21504840	21504658-21504840	-	0.000639553	-2.40675	NA	NA	NA	NA	NA	NA	NA	NA	NA	NA	NA	NA	NA	NA
2:11026243-11026619	AT2G25850	IR	1	0	0	0	AT2G25850:E011	E	2.11026243.11026619	11026243-11026619	AT2G25840	0.000645668	-1.97502	NA	NA	NA	NA	NA	NA	NA	NA	NA	NA	NA	NA	NA	NA
5:20746515-20746611	AT5G51020	IR	1	0	0	0	AT5G51020:I006	I	5.20746515.20746611	20746515-20746611	AT5G51010	0.000647829	-2.40021	NA	NA	NA	NA	NA	NA	NA	NA	NA	NA	NA	NA	NA	NA
2:19310751-19310833	AT2G47000	IR	1	0	0	0	AT2G47000:E006	E	2.19310751.19310833	19310751-19310833	AT2G46995;AT2G09775	0.000651514	-2.09587	NA	NA	NA	NA	NA	NA	NA	NA	NA	NA	NA	NA	NA	NA
2:2929721-2929803	AT2G07050	IR	1	0	0	0	AT2G07050:I016	I	2.2929721.2929803	2929721-2929803	-	0.000655327	-3.79527	NA	NA	NA	NA	NA	NA	NA	NA	NA	NA	NA	NA	NA	NA
2:17403809-17403904	AT2G41720	IR	1	0	0	0	AT2G41720:E003	E	2.17403808.17403905	17403809-17403904	-	0.000655381	-1.39853	NA	NA	NA	NA	NA	NA	NA	NA	NA	NA	NA	NA	NA	NA
5:26338168-26338256	AT5G65810	IR	1	0	0	0	AT5G65810:I002	I	5.26338168.26338256	26338168-26338256	-	0.000657713	-3.47808	NA	NA	NA	NA	NA	NA	NA	NA	NA	NA	NA	NA	NA	NA
1:26744946-26745381	AT1G70940	IR	1	0	0	0	AT1G70940:I003	I	1.26744946.26745381	26744946-26745381	-	0.000659874	-3.65211	NA	NA	NA	NA	NA	NA	NA	NA	NA	NA	NA	NA	NA	NA
1:2876754-2876854	AT1G08930	IR	1	0	0	0	AT1G08930:I016	I	1.2876754.2876854	2876754-2876854	-	0.000678768	-2.51446	NA	NA	NA	NA	NA	NA	NA	NA	NA	NA	NA	NA	NA	NA
2:8502047-8502435	AT2G19680	IR	1	0	0	0	AT2G19680:I003	I	2.8502047.8502435	8502047-8502435	AT2G19670	0.000684091	-4.10752	NA	NA	NA	NA	NA	NA	NA	NA	NA	NA	NA	NA	NA	NA
3:9527438-9527527	AT3G26070	IR	1	0	0	0	AT3G26070:I002	I	3.9527438.9527527	9527438-9527527	-	0.000684091	-1.62579	NA	NA	NA	NA	NA	NA	NA	NA	NA	NA	NA	NA	NA	NA
4:14170231-14170535	AT4G28706	IR	1	0	0	0	AT4G28706:I014	I	4.14170231.14170535	14170231-14170535	AT4G28710	0.00068463	-2.44215	NA	NA	NA	NA	NA	NA	NA	NA	NA	NA	NA	NA	NA	NA
3:7864570-7864644	AT3G22240	IR	1	0	0	0	AT3G22240:I002	I	3.7864570.7864644	7864570-7864644	-	0.000686581	-3.06	NA	NA	NA	NA	NA	NA	NA	NA	NA	NA	NA	NA	NA	NA
5:20785114-20785336	AT5G51140	IR	1	0	0	0	AT5G51140:I005	I	5.20785114.20785336	20785114-20785336	AT5G51130	0.000686581	-2.26452	NA	NA	NA	NA	NA	NA	NA	NA	NA	NA	NA	NA	NA	NA
3:19836131-19836400	AT3G53500	IR*	1	0	0	0	AT3G53500:E007	E	3.19836131.19836400	19836131-19836400	AT3G53490	0.000687906	-1.69679	NA	NA	NA	NA	NA	NA	NA	NA	NA	NA	NA	NA	NA	NA
2:15037874-15037958	AT2G35780	IR	1	0	0	0	AT2G35780:I001	I	2.15037874.15037958	15037874-15037958	-	0.00069558	-2.79084	NA	NA	NA	NA	NA	NA	NA	NA	NA	NA	NA	NA	NA	NA
2:4483179-4483221	AT2G11225	IR	1	0	0	0	AT2G11225:I008	I	2.4483179.4483221	4483179-4483221	-	0.000699665	-3.42681	NA	NA	NA	NA	NA	NA	NA	NA	NA	NA	NA	NA	NA	NA
1:10177959-10178038	AT1G29120	IR	1	0	0	0	AT1G29120:E019	E	1.10177959.10178038	10177959-10178038	-	0.000718176	-2.95005	NA	NA	NA	NA	NA	NA	NA	NA	NA	NA	NA	NA	NA	NA
4:16283083-16283165	AT4G33980	IR	1	0	0	0	AT4G33980:I002	I	4.16283083.16283165	16283083-16283165	-	0.000721733	-2.58085	NA	NA	NA	NA	NA	NA	NA	NA	NA	NA	NA	NA	NA	NA
3:5201090-5201203	AT3G15395	IR	1	0	0	0	AT3G15395:I006	I	3.5201090.5201203	5201090-5201203	-	0.000728003	-3.95095	NA	NA	NA	NA	NA	NA	NA	NA	NA	NA	NA	NA	NA	NA
5:18922971-18923171	AT5G46630	IR	1	0	0	0	AT5G46630:E014	E	5.18922971.18923171	18922971-18923171	-	0.000731588	-1.94289	NA	NA	NA	NA	NA	NA	NA	NA	NA	NA	NA	NA	NA	NA
2:950399-950485	AT2G03140	IR	1	0	0	0	AT2G03140:E031	E	2.950399.950485	950399-950485	AT2G04485	0.000746072	-2.37686	NA	NA	NA	NA	NA	NA	NA	NA	NA	NA	NA	NA	NA	NA
1:17942034-17942103	AT1G48520	IR	1	0	0	0	AT1G48520:E007	E	1.17942034.17942103	17942034-17942103	-	0.000751046	-2.58118	NA	NA	NA	NA	NA	NA	NA	NA	NA	NA	NA	NA	NA	NA
1:22543267-22543367	AT1G61150	IR	1	0	0	0	AT1G61150:E016	E	1.22543267.22543367	22543267-22543367	AT1G61160	0.000753401	-3.80087	NA	NA	NA	NA	NA	NA	NA	NA	NA	NA	NA	NA	NA	NA
3:3730007-3730294	AT3G11820	IR	1	0	0	0	AT3G11820:I001	I	3.3730007.3730294	3730007-3730294	-	0.000754927	-2.50921	NA	NA	NA	NA	NA	NA	NA	NA	NA	NA	NA	NA	NA	NA
3:5200881-5200969	AT3G15395	IR*	1	0	0	0	AT3G15395:E006	E	3.5200881.5200969	5200881-5200969	-	0.000759912	-1.72005	NA	NA	NA	NA	NA	NA	NA	NA	NA	NA	NA	NA	NA	NA
3:15778564-15778644	AT3G43980	IR	1	0	0	0	AT3G43980:I001	I	3.15778564.15778644	15778564-15778644	-	0.000765124	-4.26752	NA	NA	NA	NA	NA	NA	NA	NA	NA	NA	NA	NA	NA	NA
1:448734-448811	AT1G02280	IR	1	0	0	0	AT1G02280:I001	I	1.448733.448812	448734-448811	-	0.000777036	-2.05434	NA	NA	NA	NA	NA	NA	NA	NA	NA	NA	NA	NA	NA	NA
5:21171989-21172074	AT5G52110	IR	1	0	0	0	AT5G52100:I009	I	5.21171989.21172074	21171989-21172074	AT5G52100;AT5G07885	0.000793633	-1.93017	NA	NA	NA	NA	NA	NA	NA	NA	NA	NA	NA	NA	NA	NA
4:15797176-15797715	AT4G32750	IR	1	0	0	0	AT4G32750:I002	I	4.15797176.15797715	15797176-15797715	AT4G32730	0.000805308	-2.244	NA	NA	NA	NA	NA	NA	NA	NA	NA	NA	NA	NA	NA	NA
3:18742269-18742377	AT3G50500	IR	1	0	0	0	AT3G50500:I002	I	3.18742269.18742377	18742269-18742377	-	0.000812947	-1.92682	NA	NA	NA	NA	NA	NA	NA	NA	NA	NA	NA	NA	NA	NA
2:102918-102998	AT2G01170	IR	1	0	0	0	AT2G01170:I002	I	2.102918.102998	102918-102998	-	0.000821403	-1.8391	NA	NA	NA	NA	NA	NA	NA	NA	NA	NA	NA	NA	NA	NA
5:15944319-15944411	AT5G39830	IR	1	0	0	0	AT5G39830:I006	I	5.15944319.15944411	15944319-15944411	-	0.000830674	-1.95096	NA	NA	NA	NA	NA	NA	NA	NA	NA	NA	NA	NA	NA	NA
2:8972307-8972380	AT2G20840	IR	1	0	0	0	AT2G20840:I003	I	2.8972307.8972380	8972307-8972380	-	0.000850883	-4.82834	NA	NA	NA	NA	NA	NA	NA	NA	NA	NA	NA	NA	NA	NA
4:10627382-10627467	AT4G19500	IR	1	0	0	0	AT4G19500:E003	E	4.10627382.10627467	10627382-10627467	-	0.000858584	-2.02257	NA	NA	NA	NA	NA	NA	NA	NA	NA	NA	NA	NA	NA	NA
3:3671575-3671663	AT3G11620	IR	1	0	0	0	AT3G11620:I011	I	3.3671575.3671663	3671575-3671663	AT3G11630	0.000861261	-4.04495	NA	NA	NA	NA	NA	NA	NA	NA	NA	NA	NA	NA	NA	NA
5:5550727-5550833	AT5G16880	IR	1	0	0	0	AT5G16880:I004	I	5.5550727.5550833	5550727-5550833	-	0.000867788	-2.39351	NA	NA	NA	NA	NA	NA	NA	NA	NA	NA	NA	NA	NA	NA
5:18175701-18175793	AT5G45040	IR	1	0	0	0	AT5G45040:I001	I	5.18175701.18175793	18175701-18175793	AT5G45030;AT5G06695	0.000871271	-2.68152	NA	NA	NA	NA	NA	NA	NA	NA	NA	NA	NA	NA	NA	NA
1:18444652-18444738	AT1G49820	IR	1	0	0	0	AT1G49820:I005	I	1.18444652.18444738	18444652-18444738	AT1G49830	0.00090964	-4.3915	NA	NA	NA	NA	NA	NA	NA	NA	NA	NA	NA	NA	NA	NA
5:20509484-20509558	AT5G50370	IR	1	0	0	0	AT5G50370:E002	E	5.20509483.20509559	20509484-20509558	-	0.000911112	-2.41697	NA	NA	NA	NA	NA	NA	NA	NA	NA	NA	NA	NA	NA	NA
3:6142388-6142472	AT3G17930	IR	1	0	0	0	AT3G17930:I001	I	3.6142388.6142472	6142388-6142472	AT3G17920	0.000921592	-1.98065	NA	NA	NA	NA	NA	NA	NA	NA	NA	NA	NA	NA	NA	NA
1:20184190-20184320	AT1G54080	IR	1	0	0	0	AT1G54080:I001	I	1.20184190.20184320	20184190-20184320	-	0.0009249	-2.13519	NA	NA	NA	NA	NA	NA	NA	NA	NA	NA	NA	NA	NA	NA
4:13467091-13467171	AT4G26700	IR	1	0	0	0	AT4G26700:I016	I	4.13467091.13467171	13467091-13467171	-	0.000932323	-2.54135	NA	NA	NA	NA	NA	NA	NA	NA	NA	NA	NA	NA	NA	NA
1:3607943-3608022	AT1G10840	IR	1	0	0	0	AT1G10840:I001	I	1.3607942.3608023	3607943-3608022	-	0.000932323	-2.00678	NA	NA	NA	NA	NA	NA	NA	NA	NA	NA	NA	NA	NA	NA
1:25418811-25418891	AT1G67792	IR	1	0	0	0	AT1G67792:E005	E	1.25418811.25418891	25418811-25418891	AT1G67790	0.000942713	-2.21258	NA	NA	NA	NA	NA	NA	NA	NA	NA	NA	NA	NA	NA	NA
4:7650413-7650488	AT4G13150	IR	1	0	0	0	AT4G13150:I001	I	4.7650413.7650488	7650413-7650488	-	0.00094516	-3.66228	NA	NA	NA	NA	NA	NA	NA	NA	NA	NA	NA	NA	NA	NA
2:17827216-17827299	AT2G42840	IR	1	0	0	0	AT2G42840:I002	I	2.17827216.17827299	17827216-17827299	-	0.000954705	-2.38362	NA	NA	NA	NA	NA	NA	NA	NA	NA	NA	NA	NA	NA	NA
3:4922801-4922905	AT3G14650	IR	1	0	0	0	AT3G14650:I002	I	3.4922801.4922905	4922801-4922905	-	0.000956689	-2.10796	NA	NA	NA	NA	NA	NA	NA	NA	NA	NA	NA	NA	NA	NA
2:8646163-8646259	AT2G20020	IR	1	0	0	0	AT2G20020:I004	I	2.8646163.8646259	8646163-8646259	-	0.000967061	-3.52758	NA	NA	NA	NA	NA	NA	NA	NA	NA	NA	NA	NA	NA	NA
2:10899995-10900096	AT2G25605	IR	1	0	0	0	AT2G25605:I002	I	2.10899995.10900096	10899995-10900096	AT2G25610	0.000969494	-1.93407	NA	NA	NA	NA	NA	NA	NA	NA	NA	NA	NA	NA	NA	NA
3:3636538-3636631	AT3G11540	IR	1	0	0	0	AT3G11540:I022	I	3.3636538.3636631	3636538-3636631	-	0.000991278	-3.81427	NA	NA	NA	NA	NA	NA	NA	NA	NA	NA	NA	NA	NA	NA
5:17386343-17386424	AT5G43320	IR	1	0	0	0	AT5G43320:I001	I	5.17386343.17386424	17386343-17386424	-	0.000991278	-2.89078	NA	NA	NA	NA	NA	NA	NA	NA	NA	NA	NA	NA	NA	NA
5:24080754-24080836	AT5G59770	IR	1	0	0	0	AT5G59770:I007	I	5.24080754.24080836	24080754-24080836	-	0.00102215	-2.38191	NA	NA	NA	NA	NA	NA	NA	NA	NA	NA	NA	NA	NA	NA
5:25698459-25698530	AT5G64250	IR	1	0	0	0	AT5G64250:I003	I	5.25698459.25698530	25698459-25698530	AT5G64240	0.00102323	-1.98638	NA	NA	NA	NA	NA	NA	NA	NA	NA	NA	NA	NA	NA	NA
3:111729-111793	AT3G01320	IR	1	0	0	0	AT3G01320:I017	I	3.111729.111793	111729-111793	AT3G01319	0.00102816	-3.56206	NA	NA	NA	NA	NA	NA	NA	NA	NA	NA	NA	NA	NA	NA
1:9404398-9404480	AT1G27090	IR	1	0	0	0	AT1G27090:I001	I	1.9404398.9404480	9404398-9404480	AT1G27080	0.00103007	-1.68461	NA	NA	NA	NA	NA	NA	NA	NA	NA	NA	NA	NA	NA	NA
2:5954391-5954466	AT2G14120	IR	1	0	0	0	AT2G14120:I001	I	2.5954390.5954467	5954391-5954466	AT2G14115	0.0010409	-1.91073	NA	NA	NA	NA	NA	NA	NA	NA	NA	NA	NA	NA	NA	NA
5:26386553-26386736	AT5G65960	IR	1	0	0	0	AT5G65960:I005	I	5.26386553.26386736	26386553-26386736	AT5G09535;AT5G65970	0.0010477	-1.79666	NA	NA	NA	NA	NA	NA	NA	NA	NA	NA	NA	NA	NA	NA
1:22445866-22445964	AT1G60960	IR	1	0	0	0	AT1G60960:E003	E	1.22445865.22445965	22445866-22445964	-	0.00105122	-2.29531	NA	NA	NA	NA	NA	NA	NA	NA	NA	NA	NA	NA	NA	NA
3:2106389-2106454	AT3G06670	IR	1	0	0	0	AT3G06670:I001	I	3.2106389.2106454	2106389-2106454	-	0.00105187	-4.24678	NA	NA	NA	NA	NA	NA	NA	NA	NA	NA	NA	NA	NA	NA
1:25278116-25278220	AT1G67480	IR	1	0	0	0	AT1G67480:I005	I	1.25278116.25278220	25278116-25278220	-	0.00108021	-3.07507	NA	NA	NA	NA	NA	NA	NA	NA	NA	NA	NA	NA	NA	NA
4:16960995-16961082	AT4G35800	IR	1	0	0	0	AT4G35800:I001	I	4.16960994.16961083	16960995-16961082	-	0.0010894	-1.61869	NA	NA	NA	NA	NA	NA	NA	NA	NA	NA	NA	NA	NA	NA
1:25570415-25570495	AT1G68220	IR	1	0	0	0	AT1G68220:I001	I	1.25570415.25570495	25570415-25570495	-	0.00109102	-4.50976	NA	NA	NA	NA	NA	NA	NA	NA	NA	NA	NA	NA	NA	NA
5:16829529-16829959	AT5G42100	IR	1	0	0	0	AT5G42100:E003	E	5.16829529.16829959	16829529-16829959	-	0.00109102	-1.64823	NA	NA	NA	NA	NA	NA	NA	NA	NA	NA	NA	NA	NA	NA
5:2132914-2132982	AT5G06865	IR	1	0	0	0	AT5G06860:I001	I	5.2132914.2132982	2132914-2132982	AT5G06860	0.00109308	-2.06755	NA	NA	NA	NA	NA	NA	NA	NA	NA	NA	NA	NA	NA	NA
4:74428-74696	AT4G00180	IR	1	0	0	0	AT4G00180:I005	I	4.74428.74696	74428-74696	-	0.00113694	-2.1764	NA	NA	NA	NA	NA	NA	NA	NA	NA	NA	NA	NA	NA	NA
5:2578517-2578586	AT5G08050	IR	1	0	0	0	AT5G08050:I001	I	5.2578517.2578586	2578517-2578586	AT5G08040	0.00114255	-1.92794	NA	NA	NA	NA	NA	NA	NA	NA	NA	NA	NA	NA	NA	NA
1:19297494-19297569	AT1G51940	IR	1	0	0	0	AT1G51940:I007	I	1.19297494.19297569	19297494-19297569	-	0.00115285	-2.57457	NA	NA	NA	NA	NA	NA	NA	NA	NA	NA	NA	NA	NA	NA
1:5415866-5415949	AT1G15750	IR	1	0	0	0	AT1G15750:I003	I	1.5415866.5415949	5415866-5415949	AT1G15740	0.00115508	-3.50413	NA	NA	NA	NA	NA	NA	NA	NA	NA	NA	NA	NA	NA	NA
2:562784-562868	AT2G02180	IR	1	0	0	0	AT2G02180:I010	I	2.562784.562868	562784-562868	-	0.00115802	-3.27965	NA	NA	NA	NA	NA	NA	NA	NA	NA	NA	NA	NA	NA	NA
1:1834367-1834471	AT1G06060	IR	1	0	0	0	AT1G06060:E008	E	1.1834367.1834471	1834367-1834471	AT1G06070	0.00115866	-1.77878	NA	NA	NA	NA	NA	NA	NA	NA	NA	NA	NA	NA	NA	NA
2:12644944-12645083	AT2G29550	IR	1	0	0	0	AT2G29550:I001	I	2.12644944.12645083	12644944-12645083	AT2G29540	0.00116869	-2.96648	NA	NA	NA	NA	NA	NA	NA	NA	NA	NA	NA	NA	NA	NA
5:19507816-19508059	AT5G48120	IR	1	0	0	0	AT5G48120:I002	I	5.19507816.19508059	19507816-19508059	-	0.00116917	-1.96403	NA	NA	NA	NA	NA	NA	NA	NA	NA	NA	NA	NA	NA	NA
1:23584921-23585017	AT1G63610	IR	1	0	0	0	AT1G63610:I005	I	1.23584921.23585017	23584921-23585017	-	0.00120031	-3.23256	NA	NA	NA	NA	NA	NA	NA	NA	NA	NA	NA	NA	NA	NA
5:6229243-6229466	AT5G18680	IR	1	0	0	0	AT5G18680:I002	I	5.6229243.6229466	6229243-6229466	AT5G18670	0.00122052	-3.44333	NA	NA	NA	NA	NA	NA	NA	NA	NA	NA	NA	NA	NA	NA
5:3983713-3983787	AT5G12320	IR	1	0	0	0	AT5G12320:I005	I	5.3983713.3983787	3983713-3983787	-	0.00123059	-3.74735	NA	NA	NA	NA	NA	NA	NA	NA	NA	NA	NA	NA	NA	NA
3:4196129-4196216	AT3G13080	IR	1	0	0	0	AT3G13080:E004	E	3.4196129.4196216	4196129-4196216	-	0.00123478	-1.88347	NA	NA	NA	NA	NA	NA	NA	NA	NA	NA	NA	NA	NA	NA
3:315863-315953	AT3G01910	IR	1	0	0	0	AT3G01910:I004	I	3.315863.315953	315863-315953	AT3G01920	0.0012535	-1.71235	NA	NA	NA	NA	NA	NA	NA	NA	NA	NA	NA	NA	NA	NA
2:17566476-17566747	AT2G42130	IR*	1	0	0	0	AT2G42130:E005	E	2.17566476.17566747	17566476-17566747	AT2G42120	0.0012907	-2.71171	NA	NA	NA	NA	NA	NA	NA	NA	NA	NA	NA	NA	NA	NA
1:29998536-29998773	AT1G79720	IR	1	0	0	0	AT1G79720:I001	I	1.29998536.29998773	29998536-29998773	AT1G79710;AT1G09913	0.0012956	-4.39979	NA	NA	NA	NA	NA	NA	NA	NA	NA	NA	NA	NA	NA	NA
3:6326855-6327241	AT3G18430	IR	1	0	0	0	AT3G18430:I006	I	3.6326855.6327241	6326855-6327241	AT3G18420	0.00130699	-3.58941	NA	NA	NA	NA	NA	NA	NA	NA	NA	NA	NA	NA	NA	NA
4:12828107-12828226	AT4G24960	IR	1	0	0	0	AT4G24960:I001	I	4.12828107.12828226	12828107-12828226	-	0.00131714	-3.48823	NA	NA	NA	NA	NA	NA	NA	NA	NA	NA	NA	NA	NA	NA
5:4452554-4452652	AT5G13800	IR	1	0	0	0	AT5G13800:I002	I	5.4452554.4452652	4452554-4452652	-	0.00134485	-3.47871	NA	NA	NA	NA	NA	NA	NA	NA	NA	NA	NA	NA	NA	NA
2:10231032-10231141	AT2G24060	IR	1	0	0	0	AT2G24060:I008	I	2.10231032.10231141	10231032-10231141	AT2G24070	0.00135124	-4.10604	NA	NA	NA	NA	NA	NA	NA	NA	NA	NA	NA	NA	NA	NA
4:18078352-18078546	AT4G38710	IR	1	0	0	0	AT4G38710:I001	I	4.18078352.18078546	18078352-18078546	-	0.00135764	-2.41153	NA	NA	NA	NA	NA	NA	NA	NA	NA	NA	NA	NA	NA	NA
3:5758848-5759070	AT3G16857	IR	1	0	0	0	AT3G16857:E008	E	3.5758848.5759070	5758848-5759070	AT3G16860	0.001366	-1.68395	NA	NA	NA	NA	NA	NA	NA	NA	NA	NA	NA	NA	NA	NA
4:814467-814540	AT4G01883	IR	1	0	0	0	AT4G01883:E007	E	4.814467.814540	814467-814540	-	0.0013914	-4.91929	NA	NA	NA	NA	NA	NA	NA	NA	NA	NA	NA	NA	NA	NA
3:20851563-20851658	AT3G56200	IR	1	0	0	0	AT3G56200:I004	I	3.20851563.20851658	20851563-20851658	-	0.00139317	-3.73806	NA	NA	NA	NA	NA	NA	NA	NA	NA	NA	NA	NA	NA	NA
5:25957616-25957698	AT5G64960	IR	1	0	0	0	AT5G64960:I010	I	5.25957616.25957698	25957616-25957698	AT5G64970	0.00139317	-1.93315	NA	NA	NA	NA	NA	NA	NA	NA	NA	NA	NA	NA	NA	NA
1:18593273-18593359	AT1G50200	IR	1	0	0	0	AT1G50200:I010	I	1.18593273.18593359	18593273-18593359	-	0.00140454	-1.81702	NA	NA	NA	NA	NA	NA	NA	NA	NA	NA	NA	NA	NA	NA
1:18682729-18682837	AT1G50430	IR	1	0	0	0	AT1G50430:I004	I	1.18682729.18682837	18682729-18682837	-	0.00142171	-2.06007	NA	NA	NA	NA	NA	NA	NA	NA	NA	NA	NA	NA	NA	NA
5:6814642-6814735	AT5G20190	IR	1	0	0	0	AT5G20190:I001	I	5.6814642.6814735	6814642-6814735	-	0.0014285	-2.06432	NA	NA	NA	NA	NA	NA	NA	NA	NA	NA	NA	NA	NA	NA
3:8141394-8141469	AT3G22960	IR	1	0	0	0	AT3G22960:I005	I	3.8141394.8141469	8141394-8141469	-	0.00144101	-4.01279	NA	NA	NA	NA	NA	NA	NA	NA	NA	NA	NA	NA	NA	NA
1:10278407-10278504	AT1G29370	IR	1	0	0	0	AT1G29370:I001	I	1.10278407.10278504	10278407-10278504	-	0.00145398	-4.62372	NA	NA	NA	NA	NA	NA	NA	NA	NA	NA	NA	NA	NA	NA
3:17187245-17187379	AT3G46650	IR	1	0	0	0	AT3G46650:I002	I	3.17187245.17187379	17187245-17187379	AT3G46640	0.00145862	-2.02921	NA	NA	NA	NA	NA	NA	NA	NA	NA	NA	NA	NA	NA	NA
3:22836994-22837139	AT3G61700	IR	1	0	0	0	AT3G61700:I005	I	3.22836994.22837139	22836994-22837139	-	0.00154618	-3.51769	NA	NA	NA	NA	NA	NA	NA	NA	NA	NA	NA	NA	NA	NA
1:16648201-16648278	AT1G43890	IR	1	0	0	0	AT1G43890:I006	I	1.16648201.16648278	16648201-16648278	-	0.00154618	-2.79627	NA	NA	NA	NA	NA	NA	NA	NA	NA	NA	NA	NA	NA	NA
3:1481267-1481362	AT3G05210	IR	1	0	0	0	AT3G05210:E008	E	3.1481267.1481362	1481267-1481362	-	0.00156452	-2.14947	NA	NA	NA	NA	NA	NA	NA	NA	NA	NA	NA	NA	NA	NA
1:12582385-12582468	AT1G34418	IR	1	0	0	0	AT1G34418:I001	I	1.12582385.12582468	12582385-12582468	-	0.00156647	-2.05852	NA	NA	NA	NA	NA	NA	NA	NA	NA	NA	NA	NA	NA	NA
3:70712-70961	AT3G01200	IR	1	0	0	0	AT3G01200:I002	I	3.70712.70961	70712-70961	AT3G01202	0.00157774	-1.81734	NA	NA	NA	NA	NA	NA	NA	NA	NA	NA	NA	NA	NA	NA
4:16356424-16356508	AT4G34150	IR	1	0	0	0	AT4G34150:I005	I	4.16356424.16356508	16356424-16356508	AT4G34160	0.00158649	-2.16903	NA	NA	NA	NA	NA	NA	NA	NA	NA	NA	NA	NA	NA	NA
3:5200758-5200850	AT3G15395	IR*	1	0	0	0	AT3G15395:E004	E	3.5200758.5200850	5200758-5200850	-	0.0016147	-2.01364	NA	NA	NA	NA	NA	NA	NA	NA	NA	NA	NA	NA	NA	NA
1:18704311-18704411	AT1G50480	IR	1	0	0	0	AT1G50480:I004	I	1.18704311.18704411	18704311-18704411	AT1G50490	0.0016308	-2.01984	NA	NA	NA	NA	NA	NA	NA	NA	NA	NA	NA	NA	NA	NA
4:14512814-14512918	AT4G29590	IR	1	0	0	0	AT4G29590:I001	I	4.14512814.14512918	14512814-14512918	AT4G29580	0.00164157	-4.01871	NA	NA	NA	NA	NA	NA	NA	NA	NA	NA	NA	NA	NA	NA
1:18085509-18085596	AT1G48900	IR	1	0	0	0	AT1G48900:I003	I	1.18085509.18085596	18085509-18085596	-	0.00164282	-1.92862	NA	NA	NA	NA	NA	NA	NA	NA	NA	NA	NA	NA	NA	NA
4:16355689-16356377	AT4G34150	IR	1	0	0	0	AT4G34150:I004	I	4.16355689.16356377	16355689-16356377	AT4G34160	0.00165156	-1.6219	NA	NA	NA	NA	NA	NA	NA	NA	NA	NA	NA	NA	NA	NA
5:20773649-20773751	AT5G51100	IR*	1	0	0	0	AT5G51100:E006	E	5.20773649.20773751	20773649-20773751	-	0.00166069	-3.80486	NA	NA	NA	NA	NA	NA	NA	NA	NA	NA	NA	NA	NA	NA
5:17151343-17151433	AT5G42765	IR	1	0	0	0	AT5G42765:I004	I	5.17151343.17151433	17151343-17151433	AT5G42760	0.00171052	-1.92046	NA	NA	NA	NA	NA	NA	NA	NA	NA	NA	NA	NA	NA	NA
1:5860839-5861172	AT1G17145	IR	1	0	0	0	AT1G17145:I003	I	1.5860839.5861172	5860839-5861172	-	0.00173145	-1.63434	NA	NA	NA	NA	NA	NA	NA	NA	NA	NA	NA	NA	NA	NA
4:10601605-10601785	AT4G19440	IR	1	0	0	0	AT4G19440:E005	E	4.10601605.10601785	10601605-10601785	AT4G06895	0.00174119	-1.66382	NA	NA	NA	NA	NA	NA	NA	NA	NA	NA	NA	NA	NA	NA
4:10298634-10298715	AT4G18710	IR	1	0	0	0	AT4G18710:I013	I	4.10298634.10298715	10298634-10298715	AT4G18720	0.00174271	-4.08866	NA	NA	NA	NA	NA	NA	NA	NA	NA	NA	NA	NA	NA	NA
3:21046635-21046998	AT3G56850	IR	1	0	0	0	AT3G56850:I001	I	3.21046635.21046998	21046635-21046998	AT3G56840	0.00179892	-4.03768	NA	NA	NA	NA	NA	NA	NA	NA	NA	NA	NA	NA	NA	NA
1:8181003-8181082	AT1G23080	IR	1	0	0	0	AT1G23080:E008	E	1.8181003.8181082	8181003-8181082	-	0.00182017	-3.83897	NA	NA	NA	NA	NA	NA	NA	NA	NA	NA	NA	NA	NA	NA
1:22721095-22721191	AT1G61580	IR	1	0	0	0	AT1G61580:I001	I	1.22721095.22721191	22721095-22721191	AT1G61575	0.00185775	-3.54194	NA	NA	NA	NA	NA	NA	NA	NA	NA	NA	NA	NA	NA	NA
5:1147085-1147414	AT5G04170	IR	1	0	0	0	AT5G04170:I004	I	5.1147085.1147414	1147085-1147414	AT5G04180	0.0018809	-1.64091	NA	NA	NA	NA	NA	NA	NA	NA	NA	NA	NA	NA	NA	NA
5:26553887-26553975	AT5G66530	IR	1	0	0	0	AT5G66530:I004	I	5.26553887.26553975	26553887-26553975	AT5G66520	0.00189	-4.22279	NA	NA	NA	NA	NA	NA	NA	NA	NA	NA	NA	NA	NA	NA
3:807765-807901	AT3G03380	IR	1	0	0	0	AT3G03380:I023	I	3.807765.807901	807765-807901	-	0.0019234	-2.19689	NA	NA	NA	NA	NA	NA	NA	NA	NA	NA	NA	NA	NA	NA
3:18440345-18440596	AT3G49720	IR	1	0	0	0	AT3G49720:I001	I	3.18440345.18440596	18440345-18440596	AT3G49710;AT3G08075	0.00192996	-2.06302	NA	NA	NA	NA	NA	NA	NA	NA	NA	NA	NA	NA	NA	NA
2:83996-84084	AT2G01110	IR	1	0	0	0	AT2G01110:I001	I	2.83996.84084	83996-84084	AT2G01100;AT2G03895	0.00192996	-1.78954	NA	NA	NA	NA	NA	NA	NA	NA	NA	NA	NA	NA	NA	NA
5:16799862-16800542	AT5G42000	IR	1	0	0	0	AT5G42000:E004	E	5.16799862.16800542	16799862-16800542	-	0.00195981	-3.3504	NA	NA	NA	NA	NA	NA	NA	NA	NA	NA	NA	NA	NA	NA
5:26307622-26307705	AT5G65750	IR	1	0	0	0	AT5G65750:I008	I	5.26307622.26307705	26307622-26307705	AT5G65760	0.00196885	-3.70277	NA	NA	NA	NA	NA	NA	NA	NA	NA	NA	NA	NA	NA	NA
5:9285619-9285694	AT5G26742	IR	1	0	0	0	AT5G26742:I003	I	5.9285619.9285694	9285619-9285694	AT5G26717	0.0019807	-1.8536	NA	NA	NA	NA	NA	NA	NA	NA	NA	NA	NA	NA	NA	NA
2:2231679-2231758	AT2G05830	IR	1	0	0	0	AT2G05830:I010	I	2.2231679.2231758	2231679-2231758	-	0.00199542	-2.96126	NA	NA	NA	NA	NA	NA	NA	NA	NA	NA	NA	NA	NA	NA
4:8098403-8098488	AT4G14030	IR	1	0	0	0	AT4G14030:I001	I	4.8098403.8098488	8098403-8098488	-	0.00199692	-3.64185	NA	NA	NA	NA	NA	NA	NA	NA	NA	NA	NA	NA	NA	NA
4:14832274-14832351	AT4G30310	IR	1	0	0	0	AT4G30310:I002	I	4.14832274.14832351	14832274-14832351	-	0.00202768	-1.98408	NA	NA	NA	NA	NA	NA	NA	NA	NA	NA	NA	NA	NA	NA
5:1696333-1696457	AT5G05670	IR	1	0	0	0	AT5G05670:I002	I	5.1696333.1696457	1696333-1696457	AT5G05675	0.00203049	-2.16127	NA	NA	NA	NA	NA	NA	NA	NA	NA	NA	NA	NA	NA	NA
3:2454431-2454530	AT3G07670	IR	1	0	0	0	AT3G07670:I012	I	3.2454431.2454530	2454431-2454530	-	0.00204473	-3.33606	NA	NA	NA	NA	NA	NA	NA	NA	NA	NA	NA	NA	NA	NA
2:1520112-1520234	AT2G04360	IR	1	0	0	0	AT2G04360:E005	E	2.1520112.1520234	1520112-1520234	-	0.00207026	-2.00243	NA	NA	NA	NA	NA	NA	NA	NA	NA	NA	NA	NA	NA	NA
1:21890770-21891179	AT1G59600	IR	1	0	0	0	AT1G59600:I003	I	1.21890770.21891179	21890770-21891179	-	0.00207067	-3.81514	NA	NA	NA	NA	NA	NA	NA	NA	NA	NA	NA	NA	NA	NA
2:7823375-7823804	AT2G17975	IR	1	0	0	0	AT2G17975:I007	I	2.7823375.7823804	7823375-7823804	AT2G17972;AT2G07015	0.00209526	-2.25694	NA	NA	NA	NA	NA	NA	NA	NA	NA	NA	NA	NA	NA	NA
3:22096597-22096769	AT3G59810	IR*	1	0	0	0	AT3G59810:E003	E	3.22096597.22096769	22096597-22096769	AT3G59800	0.00210302	-1.9218	NA	NA	NA	NA	NA	NA	NA	NA	NA	NA	NA	NA	NA	NA
3:4764865-4765156	AT3G14290	IR	1	0	0	0	AT3G14290:I004	I	3.4764865.4765156	4764865-4765156	-	0.00210302	-1.72336	NA	NA	NA	NA	NA	NA	NA	NA	NA	NA	NA	NA	NA	NA
5:26639980-26640048	AT5G66720	IR	1	0	0	0	AT5G66720:I004	I	5.26639980.26640048	26639980-26640048	AT5G66710;AT5G09685	0.00211897	-3.86116	NA	NA	NA	NA	NA	NA	NA	NA	NA	NA	NA	NA	NA	NA
3:22797027-22797127	AT3G61600	IR	1	0	0	0	AT3G61600:I005	I	3.22797027.22797127	22797027-22797127	-	0.00215188	-2.95194	NA	NA	NA	NA	NA	NA	NA	NA	NA	NA	NA	NA	NA	NA
3:22245115-22245191	AT3G60190	IR	1	0	0	0	AT3G60190:I003	I	3.22245115.22245191	22245115-22245191	-	0.0021724	-2.89666	NA	NA	NA	NA	NA	NA	NA	NA	NA	NA	NA	NA	NA	NA
4:16674190-16674270	AT4G35020	IR	1	0	0	0	AT4G35020:I010	I	4.16674190.16674270	16674190-16674270	-	0.00217545	-2.70664	NA	NA	NA	NA	NA	NA	NA	NA	NA	NA	NA	NA	NA	NA
1:29908761-29908837	AT1G09863	IR	1	0	0	0	AT1G79510:I001	I	1.29908761.29908837	29908761-29908837	AT1G79510	0.00217924	-2.01243	NA	NA	NA	NA	NA	NA	NA	NA	NA	NA	NA	NA	NA	NA
1:30017108-30017184	AT1G79790	IR	1	0	0	0	AT1G79790:I001	I	1.30017108.30017184	30017108-30017184	AT1G79780	0.0022516	-2.63511	NA	NA	NA	NA	NA	NA	NA	NA	NA	NA	NA	NA	NA	NA
5:7731624-7731699	AT5G23050	IR	1	0	0	0	AT5G23050:I001	I	5.7731624.7731699	7731624-7731699	-	0.00225182	-3.61755	NA	NA	NA	NA	NA	NA	NA	NA	NA	NA	NA	NA	NA	NA
2:7608512-7608598	AT2G17500	IR	1	0	0	0	AT2G17500:I010	I	2.7608512.7608598	7608512-7608598	AT2G17510	0.00225182	-2.48082	NA	NA	NA	NA	NA	NA	NA	NA	NA	NA	NA	NA	NA	NA
5:25572312-25572398	AT5G63910	IR	1	0	0	0	AT5G63910:I001	I	5.25572312.25572398	25572312-25572398	-	0.00227733	-4.21164	NA	NA	NA	NA	NA	NA	NA	NA	NA	NA	NA	NA	NA	NA
5:26417563-26417635	AT5G66055	IR	1	0	0	0	AT5G66055:I001	I	5.26417563.26417635	26417563-26417635	-	0.00231727	-2.59788	NA	NA	NA	NA	NA	NA	NA	NA	NA	NA	NA	NA	NA	NA
1:28339264-28339522	AT1G75500	IR	1	0	0	0	AT1G75500:I004	I	1.28339264.28339522	28339264-28339522	-	0.00232029	-1.68208	NA	NA	NA	NA	NA	NA	NA	NA	NA	NA	NA	NA	NA	NA
5:16821015-16821087	AT5G42080	IR	1	0	0	0	AT5G42080:I003	I	5.16821015.16821087	16821015-16821087	-	0.00236247	-1.8437	NA	NA	NA	NA	NA	NA	NA	NA	NA	NA	NA	NA	NA	NA
1:17463515-17463598	AT1G47550	IR	1	0	0	0	AT1G47550:I024	I	1.17463515.17463598	17463515-17463598	-	0.0023677	-3.04282	NA	NA	NA	NA	NA	NA	NA	NA	NA	NA	NA	NA	NA	NA
5:14866417-14866573	AT5G37475	IR	1	0	0	0	AT5G37475:I001	I	5.14866417.14866573	14866417-14866573	-	0.00238371	-4.33733	NA	NA	NA	NA	NA	NA	NA	NA	NA	NA	NA	NA	NA	NA
2:13417184-13417484	AT2G31510	IR	1	0	0	0	AT2G31510:E002	E	2.13417184.13417484	13417184-13417484	AT2G31500	0.00242172	-1.86233	NA	NA	NA	NA	NA	NA	NA	NA	NA	NA	NA	NA	NA	NA
1:2200220-2200329	AT1G07170	IR*	1	0	0	0	AT1G07170:E004	E	1.2200220.2200329	2200220-2200329	-	0.00243008	-2.95295	NA	NA	NA	NA	NA	NA	NA	NA	NA	NA	NA	NA	NA	NA
4:155903-155985	AT4G00355	IR	1	0	0	0	AT4G00355:E007	E	4.155903.155985	155903-155985	-	0.00243008	-2.42319	NA	NA	NA	NA	NA	NA	NA	NA	NA	NA	NA	NA	NA	NA
1:3128188-3128258	AT1G09660	IR	1	0	0	0	AT1G09660:E003	E	1.3128188.3128258	3128188-3128258	-	0.00246737	-2.13912	NA	NA	NA	NA	NA	NA	NA	NA	NA	NA	NA	NA	NA	NA
3:6404302-6404402	AT3G18610	IR	1	0	0	0	AT3G18610:I001	I	3.6404302.6404402	6404302-6404402	-	0.00246787	-4.05231	NA	NA	NA	NA	NA	NA	NA	NA	NA	NA	NA	NA	NA	NA
1:25375727-25375803	AT1G67700	IR	1	0	0	0	AT1G67700:I008	I	1.25375727.25375803	25375727-25375803	-	0.00249988	-3.08865	NA	NA	NA	NA	NA	NA	NA	NA	NA	NA	NA	NA	NA	NA
3:22373558-22373634	AT3G60530	IR	1	0	0	0	AT3G60530:I001	I	3.22373558.22373634	22373558-22373634	-	0.0025216	-2.53817	NA	NA	NA	NA	NA	NA	NA	NA	NA	NA	NA	NA	NA	NA
4:14834019-14834123	AT4G30310	IR	1	0	0	0	AT4G30310:I011	I	4.14834019.14834123	14834019-14834123	-	0.00255108	-3.71096	NA	NA	NA	NA	NA	NA	NA	NA	NA	NA	NA	NA	NA	NA
5:5753007-5753093	AT5G17440	IR	1	0	0	0	AT5G17440:I011	I	5.5753007.5753093	5753007-5753093	-	0.00255231	-2.56287	NA	NA	NA	NA	NA	NA	NA	NA	NA	NA	NA	NA	NA	NA
4:11286161-11286250	AT4G21160	IR	1	0	0	0	AT4G21160:I010	I	4.11286161.11286250	11286161-11286250	AT4G21170	0.00258343	-3.75495	NA	NA	NA	NA	NA	NA	NA	NA	NA	NA	NA	NA	NA	NA
4:10954455-10954536	AT4G20280	IR	1	0	0	0	AT4G20280:I004	I	4.10954455.10954536	10954455-10954536	-	0.00267694	-3.88574	NA	NA	NA	NA	NA	NA	NA	NA	NA	NA	NA	NA	NA	NA
3:8706345-8706623	AT3G24120	IR	1	0	0	0	AT3G24120:I002	I	3.8706345.8706623	8706345-8706623	-	0.00269926	-3.78457	NA	NA	NA	NA	NA	NA	NA	NA	NA	NA	NA	NA	NA	NA
3:2477442-2477540	AT3G07760	IR*	1	0	0	0	AT3G07760:E014	E	3.2477442.2477540	2477442-2477540	-	0.002706	-2.22691	NA	NA	NA	NA	NA	NA	NA	NA	NA	NA	NA	NA	NA	NA
5:16368077-16368203	AT5G40850	IR	1	0	0	0	AT5G40850:E006	E	5.16368077.16368203	16368077-16368203	AT5G40855	0.00271021	-1.99781	NA	NA	NA	NA	NA	NA	NA	NA	NA	NA	NA	NA	NA	NA
3:6734728-6734841	AT3G19420	IR	1	0	0	0	AT3G19420:I011	I	3.6734728.6734841	6734728-6734841	-	0.00271589	-3.64184	NA	NA	NA	NA	NA	NA	NA	NA	NA	NA	NA	NA	NA	NA
1:18520267-18520569	AT1G50020	IR	1	0	0	0	AT1G50020:I001	I	1.18520267.18520569	18520267-18520569	AT1G50010;AT1G07607	0.00272805	-2.13191	NA	NA	NA	NA	NA	NA	NA	NA	NA	NA	NA	NA	NA	NA
4:6420769-6420845	AT4G10360	IR	1	0	0	0	AT4G10360:I003	I	4.6420769.6420845	6420769-6420845	-	0.00274899	-3.84855	NA	NA	NA	NA	NA	NA	NA	NA	NA	NA	NA	NA	NA	NA
1:30209189-30209262	AT1G80360	IR	1	0	0	0	AT1G80360:I001	I	1.30209189.30209262	30209189-30209262	-	0.00275079	-3.02514	NA	NA	NA	NA	NA	NA	NA	NA	NA	NA	NA	NA	NA	NA
2:16222919-16223028	AT2G38820	IR	1	0	0	0	AT2G38820:E004	E	2.16222919.16223028	16222919-16223028	-	0.00277324	-2.26332	NA	NA	NA	NA	NA	NA	NA	NA	NA	NA	NA	NA	NA	NA
1:18682964-18683349	AT1G50430	IR	1	0	0	0	AT1G50430:I005	I	1.18682964.18683349	18682964-18683349	-	0.00278189	-1.66843	NA	NA	NA	NA	NA	NA	NA	NA	NA	NA	NA	NA	NA	NA
5:24300284-24300531	AT5G60410	IR	1	0	0	0	AT5G60410:E020	E	5.24300284.24300531	24300284-24300531	-	0.00279445	-2.34416	NA	NA	NA	NA	NA	NA	NA	NA	NA	NA	NA	NA	NA	NA
1:2713974-2714063	AT1G08570	IR	1	0	0	0	AT1G08570:I006	I	1.2713974.2714063	2713974-2714063	-	0.00282067	-2.32562	NA	NA	NA	NA	NA	NA	NA	NA	NA	NA	NA	NA	NA	NA
2:18851766-18851841	AT2G45770	IR	1	0	0	0	AT2G45770:I002	I	2.18851766.18851841	18851766-18851841	-	0.00282519	-4.07535	NA	NA	NA	NA	NA	NA	NA	NA	NA	NA	NA	NA	NA	NA
3:8676231-8676306	AT3G24010	IR	1	0	0	0	AT3G24010:I001	I	3.8676231.8676306	8676231-8676306	-	0.00285287	-4.14232	NA	NA	NA	NA	NA	NA	NA	NA	NA	NA	NA	NA	NA	NA
3:9759764-9759855	AT3G26580	IR	1	0	0	0	AT3G26580:I002	I	3.9759764.9759855	9759764-9759855	-	0.00285436	-1.80755	NA	NA	NA	NA	NA	NA	NA	NA	NA	NA	NA	NA	NA	NA
1:8470045-8470134	AT1G23950	IR	1	0	0	0	AT1G23950:E005	E	1.8470045.8470134	8470045-8470134	AT1G23935	0.00289364	-2.58854	NA	NA	NA	NA	NA	NA	NA	NA	NA	NA	NA	NA	NA	NA
1:3118839-3119406	AT1G09630	IR	1	0	0	0	AT1G09630:I001	I	1.3118839.3119406	3118839-3119406	AT1G09640	0.0029023	-3.78697	NA	NA	NA	NA	NA	NA	NA	NA	NA	NA	NA	NA	NA	NA
1:19882136-19882222	AT1G53300	IR	1	0	0	0	AT1G53300:I006	I	1.19882136.19882222	19882136-19882222	-	0.00291844	-3.48834	NA	NA	NA	NA	NA	NA	NA	NA	NA	NA	NA	NA	NA	NA
2:630004-630089	AT2G02390	IR	1	0	0	0	AT2G02390:I007	I	2.630004.630089	630004-630089	AT2G02400	0.00292296	-2.95001	NA	NA	NA	NA	NA	NA	NA	NA	NA	NA	NA	NA	NA	NA
4:12744023-12744100	AT4G24690	IR	1	0	0	0	AT4G24690:I006	I	4.12744023.12744100	12744023-12744100	AT4G24700	0.00292296	-2.64394	NA	NA	NA	NA	NA	NA	NA	NA	NA	NA	NA	NA	NA	NA
5:19161728-19162157	AT5G47180	IR	1	0	0	0	AT5G47180:I002	I	5.19161728.19162157	19161728-19162157	-	0.0029651	-3.71614	NA	NA	NA	NA	NA	NA	NA	NA	NA	NA	NA	NA	NA	NA
4:10150440-10150772	AT4G18370	IR	1	0	0	0	AT4G18370:I006	I	4.10150440.10150772	10150440-10150772	AT4G06770;AT4G18372	0.0029668	-2.56377	NA	NA	NA	NA	NA	NA	NA	NA	NA	NA	NA	NA	NA	NA
1:4912183-4912267	AT1G14360	IR	1	0	0	0	AT1G14360:I003	I	1.4912183.4912267	4912183-4912267	AT1G14350	0.0029668	-1.62882	NA	NA	NA	NA	NA	NA	NA	NA	NA	NA	NA	NA	NA	NA
1:25418886-25418985	AT1G67792	IR	1	0	0	0	AT1G67790:I002	I	1.25418886.25418985	25418886-25418985	AT1G67790	0.00297565	-2.04021	NA	NA	NA	NA	NA	NA	NA	NA	NA	NA	NA	NA	NA	NA
1:4199686-4199783	AT1G12350	IR	1	0	0	0	AT1G12350:I007	I	1.4199686.4199783	4199686-4199783	-	0.00301817	-2.05557	NA	NA	NA	NA	NA	NA	NA	NA	NA	NA	NA	NA	NA	NA
4:10453510-10453771	AT4G19100	IR	1	0	0	0	AT4G19100:I001	I	4.10453510.10453771	10453510-10453771	AT4G19095;AT4G06870;AT4G19110	0.00303541	-1.95651	NA	NA	NA	NA	NA	NA	NA	NA	NA	NA	NA	NA	NA	NA
3:13490076-13490266	AT3G32930	IR	1	0	0	0	AT3G32930:I003	I	3.13490076.13490266	13490076-13490266	AT3G32940	0.00304934	-2.11978	NA	NA	NA	NA	NA	NA	NA	NA	NA	NA	NA	NA	NA	NA
1:27489267-27489339	AT1G73090	IR	1	0	0	0	AT1G73090:I003	I	1.27489267.27489339	27489267-27489339	-	0.00307595	-4.17303	NA	NA	NA	NA	NA	NA	NA	NA	NA	NA	NA	NA	NA	NA
1:30404219-30404306	AT1G80920	IR	1	0	0	0	AT1G80920:I002	I	1.30404219.30404306	30404219-30404306	AT1G80910	0.00310615	-1.6085	NA	NA	NA	NA	NA	NA	NA	NA	NA	NA	NA	NA	NA	NA
1:17179941-17180020	AT1G45474	IR	1	0	0	0	AT1G45474:I003	I	1.17179941.17180020	17179941-17180020	AT1G45545	0.00311031	-1.74557	NA	NA	NA	NA	NA	NA	NA	NA	NA	NA	NA	NA	NA	NA
4:9226927-9227011	AT4G16330	IR	1	0	0	0	AT4G16330:I002	I	4.9226927.9227011	9226927-9227011	AT4G16310	0.00311865	-2.45693	NA	NA	NA	NA	NA	NA	NA	NA	NA	NA	NA	NA	NA	NA
5:1724873-1724966	AT5G05740	IR	1	0	0	0	AT5G05740:I003	I	5.1724873.1724966	1724873-1724966	-	0.00312369	-2.71689	NA	NA	NA	NA	NA	NA	NA	NA	NA	NA	NA	NA	NA	NA
4:14264716-14264788	AT4G28910	IR	1	0	0	0	AT4G28910:I001	I	4.14264716.14264788	14264716-14264788	-	0.00312759	-2.39661	NA	NA	NA	NA	NA	NA	NA	NA	NA	NA	NA	NA	NA	NA
1:20726059-20726143	AT1G55520	IR*	1	0	0	0	AT1G55520:E006	E	1.20726059.20726143	20726059-20726143	AT1G55510	0.00313943	-2.18429	NA	NA	NA	NA	NA	NA	NA	NA	NA	NA	NA	NA	NA	NA
2:8788498-8788573	AT2G20360	IR	1	0	0	0	AT2G20360:I009	I	2.8788498.8788573	8788498-8788573	-	0.00314014	-1.69374	NA	NA	NA	NA	NA	NA	NA	NA	NA	NA	NA	NA	NA	NA
1:22799154-22800255	AT1G61740	IR	1	0	0	0	AT1G61740:I003	I	1.22799154.22800255	22799154-22800255	-	0.00320993	-1.62926	NA	NA	NA	NA	NA	NA	NA	NA	NA	NA	NA	NA	NA	NA
1:4006191-4006280	AT1G11870	IR*	1	0	0	0	AT1G11870:E015	E	1.4006191.4006280	4006191-4006280	AT1G04897	0.00323871	-2.60864	NA	NA	NA	NA	NA	NA	NA	NA	NA	NA	NA	NA	NA	NA
4:15520431-15520687	AT4G32130	IR	1	0	0	0	AT4G32130:I001	I	4.15520431.15520687	15520431-15520687	-	0.0032464	-2.03219	NA	NA	NA	NA	NA	NA	NA	NA	NA	NA	NA	NA	NA	NA
1:514606-514704	AT1G02475	IR	1	0	0	0	AT1G02475:I005	I	1.514606.514704	514606-514704	AT1G02470	0.00325525	-2.32516	NA	NA	NA	NA	NA	NA	NA	NA	NA	NA	NA	NA	NA	NA
4:1772128-1772224	AT4G03820	IR	1	0	0	0	AT4G03820:E004	E	4.1772128.1772224	1772128-1772224	-	0.0032707	-4.13842	NA	NA	NA	NA	NA	NA	NA	NA	NA	NA	NA	NA	NA	NA
4:773000-773193	AT4G01800	IR	1	0	0	0	AT4G01800:I010	I	4.773000.773193	773000-773193	AT4G01790;AT4G01810	0.00327297	-2.36115	NA	NA	NA	NA	NA	NA	NA	NA	NA	NA	NA	NA	NA	NA
4:15504278-15504599	AT4G32070	IR	1	0	0	0	AT4G32070:I001	I	4.15504278.15504599	15504278-15504599	-	0.00332397	-3.13553	NA	NA	NA	NA	NA	NA	NA	NA	NA	NA	NA	NA	NA	NA
5:7437600-7437793	AT5G22450	IR	1	0	0	0	AT5G22450:I001	I	5.7437600.7437793	7437600-7437793	AT5G22460	0.00336572	-3.12759	NA	NA	NA	NA	NA	NA	NA	NA	NA	NA	NA	NA	NA	NA
4:12972965-12973067	AT4G25370	IR	1	0	0	0	AT4G25370:I001	I	4.12972965.12973067	12972965-12973067	-	0.00338523	-3.29162	NA	NA	NA	NA	NA	NA	NA	NA	NA	NA	NA	NA	NA	NA
4:1248699-1248800	AT4G02790	IR	1	0	0	0	AT4G02790:I006	I	4.1248699.1248800	1248699-1248800	-	0.00338781	-3.65752	NA	NA	NA	NA	NA	NA	NA	NA	NA	NA	NA	NA	NA	NA
3:20230904-20230979	AT3G54660	IR	1	0	0	0	AT3G54660:I004	I	3.20230904.20230979	20230904-20230979	-	0.00344329	-1.70374	NA	NA	NA	NA	NA	NA	NA	NA	NA	NA	NA	NA	NA	NA
5:2798238-2798309	AT5G08630	IR	1	0	0	0	AT5G08630:E003	E	5.2798238.2798309	2798238-2798309	-	0.0034559	-3.10017	NA	NA	NA	NA	NA	NA	NA	NA	NA	NA	NA	NA	NA	NA
3:20004617-20004751	AT3G54010	IR	1	0	0	0	AT3G54010:I019	I	3.20004617.20004751	20004617-20004751	-	0.00345983	-3.05218	NA	NA	NA	NA	NA	NA	NA	NA	NA	NA	NA	NA	NA	NA
3:1458409-1458760	AT3G05165	IR*	1	0	0	0	AT3G05165:E005	E	3.1458409.1458760	1458409-1458760	-	0.00346404	-1.99575	NA	NA	NA	NA	NA	NA	NA	NA	NA	NA	NA	NA	NA	NA
2:19630512-19630718	AT2G47970	IR	1	0	0	0	AT2G47970:E003	E	2.19630512.19630718	19630512-19630718	-	0.00346415	-2.01517	NA	NA	NA	NA	NA	NA	NA	NA	NA	NA	NA	NA	NA	NA
3:300878-300953	AT3G01850	IR	1	0	0	0	AT3G01850:I005	I	3.300878.300953	300878-300953	-	0.0034662	-3.51946	NA	NA	NA	NA	NA	NA	NA	NA	NA	NA	NA	NA	NA	NA
3:1393804-1394029	AT3G05030	IR	1	0	0	0	AT3G05030:E004	E	3.1393804.1394029	1393804-1394029	AT3G01555	0.00346661	-1.92161	NA	NA	NA	NA	NA	NA	NA	NA	NA	NA	NA	NA	NA	NA
4:16176592-16176665	AT4G33700	IR	1	0	0	0	AT4G33700:I001	I	4.16176592.16176665	16176592-16176665	AT4G33690	0.00349563	-4.26033	NA	NA	NA	NA	NA	NA	NA	NA	NA	NA	NA	NA	NA	NA
3:17931172-17931254	AT3G48420	IR	1	0	0	0	AT3G48420:I006	I	3.17931172.17931254	17931172-17931254	AT3G48425	0.00352187	-1.64208	NA	NA	NA	NA	NA	NA	NA	NA	NA	NA	NA	NA	NA	NA
1:5555315-5555508	AT1G16240	IR	1	0	0	0	AT1G16240:I002	I	1.5555315.5555508	5555315-5555508	-	0.00353475	-1.69905	NA	NA	NA	NA	NA	NA	NA	NA	NA	NA	NA	NA	NA	NA
5:25541116-25541197	AT5G63810	IR	1	0	0	0	AT5G63810:I017	I	5.25541116.25541197	25541116-25541197	-	0.00356003	-2.60644	NA	NA	NA	NA	NA	NA	NA	NA	NA	NA	NA	NA	NA	NA
5:15822716-15822802	AT5G39510	IR	1	0	0	0	AT5G39510:I003	I	5.15822716.15822802	15822716-15822802	AT5G39520	0.00357555	-2.02159	NA	NA	NA	NA	NA	NA	NA	NA	NA	NA	NA	NA	NA	NA
4:6455242-6455325	AT4G10430	IR*	1	0	0	0	AT4G10430:E007	E	4.6455242.6455325	6455242-6455325	-	0.00358082	-1.75576	NA	NA	NA	NA	NA	NA	NA	NA	NA	NA	NA	NA	NA	NA
1:10479745-10479854	AT1G29940	IR	1	0	0	0	AT1G29940:I001	I	1.10479745.10479854	10479745-10479854	AT1G29930	0.00360095	-3.34828	NA	NA	NA	NA	NA	NA	NA	NA	NA	NA	NA	NA	NA	NA
1:656235-656316	AT1G02910	IR	1	0	0	0	AT1G02910:E004	E	1.656235.656316	656235-656316	-	0.00360967	-2.61496	NA	NA	NA	NA	NA	NA	NA	NA	NA	NA	NA	NA	NA	NA
4:14402705-14402815	AT4G29210	IR	1	0	0	0	AT4G29210:E005	E	4.14402705.14402815	14402705-14402815	AT4G29220	0.00361579	-3.12383	NA	NA	NA	NA	NA	NA	NA	NA	NA	NA	NA	NA	NA	NA
4:10408020-10408153	AT4G19003	IR	1	0	0	0	AT4G19003:I005	I	4.10408020.10408153	10408020-10408153	AT4G19000	0.00365137	-3.34291	NA	NA	NA	NA	NA	NA	NA	NA	NA	NA	NA	NA	NA	NA
5:18670789-18670875	AT5G46030	IR	1	0	0	0	AT5G46030:I005	I	5.18670789.18670875	18670789-18670875	AT5G46040	0.00365287	-2.0668	NA	NA	NA	NA	NA	NA	NA	NA	NA	NA	NA	NA	NA	NA
1:4105953-4106126	AT1G12110	IR	1	0	0	0	AT1G12110:I003	I	1.4105953.4106126	4105953-4106126	-	0.00367922	-2.51723	NA	NA	NA	NA	NA	NA	NA	NA	NA	NA	NA	NA	NA	NA
4:814589-814716	AT4G01883	IR	1	0	0	0	AT4G01883:E009	E	4.814589.814716	814589-814716	-	0.00368435	-2.43068	NA	NA	NA	NA	NA	NA	NA	NA	NA	NA	NA	NA	NA	NA
1:18355797-18355879	AT1G49590	IR	1	0	0	0	AT1G49590:I005	I	1.18355797.18355879	18355797-18355879	-	0.00372153	-2.39902	NA	NA	NA	NA	NA	NA	NA	NA	NA	NA	NA	NA	NA	NA
3:3103688-3103773	AT3G10060	IR	1	0	0	0	AT3G10060:I009	I	3.3103688.3103773	3103688-3103773	AT3G10070	0.00375811	-1.79203	NA	NA	NA	NA	NA	NA	NA	NA	NA	NA	NA	NA	NA	NA
3:1844058-1844420	AT3G06110	IR	1	0	0	0	AT3G06110:I004	I	3.1844058.1844420	1844058-1844420	-	0.00379937	-2.07017	NA	NA	NA	NA	NA	NA	NA	NA	NA	NA	NA	NA	NA	NA
2:7160140-7160224	AT2G16510	IR	1	0	0	0	AT2G16510:I001	I	2.7160140.7160224	7160140-7160224	AT2G06655	0.00380185	-2.59181	NA	NA	NA	NA	NA	NA	NA	NA	NA	NA	NA	NA	NA	NA
2:16681766-16681852	AT2G39960	IR	1	0	0	0	AT2G39960:I001	I	2.16681766.16681852	16681766-16681852	-	0.00383312	-2.78033	NA	NA	NA	NA	NA	NA	NA	NA	NA	NA	NA	NA	NA	NA
3:2765208-2765478	AT3G09050	IR	1	0	0	0	AT3G09050:I001	I	3.2765208.2765478	2765208-2765478	AT3G09055;AT3G09060	0.00390896	-1.80946	NA	NA	NA	NA	NA	NA	NA	NA	NA	NA	NA	NA	NA	NA
4:14660929-14661024	AT4G29960	IR	1	0	0	0	AT4G29960:I001	I	4.14660929.14661024	14660929-14661024	AT4G29950	0.00393716	-2.27904	NA	NA	NA	NA	NA	NA	NA	NA	NA	NA	NA	NA	NA	NA
2:16503746-16503994	AT2G39550	IR	1	0	0	0	AT2G39550:I010	I	2.16503746.16503994	16503746-16503994	-	0.00395802	-3.81851	NA	NA	NA	NA	NA	NA	NA	NA	NA	NA	NA	NA	NA	NA
5:15902227-15902306	AT5G39730	IR	1	0	0	0	AT5G39730:I003	I	5.15902227.15902306	15902227-15902306	-	0.00396782	-2.6558	NA	NA	NA	NA	NA	NA	NA	NA	NA	NA	NA	NA	NA	NA
4:8300133-8300298	AT4G14410	IR*	1	0	0	0	AT4G14410:E003	E	4.8300133.8300298	8300133-8300298	-	0.00397075	-4.01868	NA	NA	NA	NA	NA	NA	NA	NA	NA	NA	NA	NA	NA	NA
1:26656629-26656710	AT1G70700	IR	1	0	0	0	AT1G70700:E010	E	1.26656629.26656710	26656629-26656710	-	0.00397643	-1.94751	NA	NA	NA	NA	NA	NA	NA	NA	NA	NA	NA	NA	NA	NA
1:1282960-1283067	AT1G04620	IR	1	0	0	0	AT1G04620:I001	I	1.1282960.1283067	1282960-1283067	-	0.00404082	-4.17839	NA	NA	NA	NA	NA	NA	NA	NA	NA	NA	NA	NA	NA	NA
3:4923658-4923739	AT3G14650	IR	1	0	0	0	AT3G14650:I004	I	3.4923658.4923739	4923658-4923739	-	0.00404082	-2.53597	NA	NA	NA	NA	NA	NA	NA	NA	NA	NA	NA	NA	NA	NA
5:14233791-14233863	AT5G36160	IR	1	0	0	0	AT5G36160:I003	I	5.14233791.14233863	14233791-14233863	-	0.00412507	-2.6417	NA	NA	NA	NA	NA	NA	NA	NA	NA	NA	NA	NA	NA	NA
1:8180835-8180925	AT1G23080	IR	1	0	0	0	AT1G23080:E006	E	1.8180835.8180925	8180835-8180925	-	0.00414953	-3.48206	NA	NA	NA	NA	NA	NA	NA	NA	NA	NA	NA	NA	NA	NA
1:2155756-2155877	AT1G07020	IR	1	0	0	0	AT1G07020:I001	I	1.2155756.2155877	2155756-2155877	AT1G07010;AT1G04537	0.00415105	-3.58248	NA	NA	NA	NA	NA	NA	NA	NA	NA	NA	NA	NA	NA	NA
1:9673107-9673280	AT1G27770	IR	1	0	0	0	AT1G27770:I004	I	1.9673107.9673280	9673107-9673280	AT1G27760	0.004191	-2.3541	NA	NA	NA	NA	NA	NA	NA	NA	NA	NA	NA	NA	NA	NA
4:13602422-13602586	AT4G27120	IR	1	0	0	0	AT4G27120:I001	I	4.13602422.13602586	13602422-13602586	AT4G27130	0.00429637	-1.88059	NA	NA	NA	NA	NA	NA	NA	NA	NA	NA	NA	NA	NA	NA
2:17566933-17567018	AT2G42130	IR	1	0	0	0	AT2G42130:I003	I	2.17566933.17567018	17566933-17567018	AT2G42120	0.00429714	-2.07041	NA	NA	NA	NA	NA	NA	NA	NA	NA	NA	NA	NA	NA	NA
5:19857247-19857825	AT5G48970	IR	1	0	0	0	AT5G48970:I001	I	5.19857247.19857825	19857247-19857825	-	0.0043043	-2.31841	NA	NA	NA	NA	NA	NA	NA	NA	NA	NA	NA	NA	NA	NA
4:17427063-17427234	AT4G36960	IR	1	0	0	0	AT4G36960:E003	E	4.17427063.17427234	17427063-17427234	AT4G36970	0.00431833	-1.8108	NA	NA	NA	NA	NA	NA	NA	NA	NA	NA	NA	NA	NA	NA
3:2666427-2666561	AT3G08780	IR	1	0	0	0	AT3G08780:E002	E	3.2666427.2666561	2666427-2666561	-	0.00432429	-1.86427	NA	NA	NA	NA	NA	NA	NA	NA	NA	NA	NA	NA	NA	NA
3:5103771-5103992	AT3G15150	IR	1	0	0	0	AT3G15150:I006	I	3.5103771.5103992	5103771-5103992	AT3G15140	0.004346	-4.22691	NA	NA	NA	NA	NA	NA	NA	NA	NA	NA	NA	NA	NA	NA
4:16504495-16504889	AT4G34555	IR	1	0	0	0	AT4G34555:I001	I	4.16504495.16504889	16504495-16504889	AT4G34550	0.00452731	-3.66191	NA	NA	NA	NA	NA	NA	NA	NA	NA	NA	NA	NA	NA	NA
4:14233598-14233670	AT4G28830	IR	1	0	0	0	AT4G28830:I007	I	4.14233598.14233670	14233598-14233670	-	0.00456239	-2.79502	NA	NA	NA	NA	NA	NA	NA	NA	NA	NA	NA	NA	NA	NA
2:18008259-18008336	AT2G43340	IR	1	0	0	0	AT2G43340:I001	I	2.18008259.18008336	18008259-18008336	AT2G43350	0.00457128	-3.54078	NA	NA	NA	NA	NA	NA	NA	NA	NA	NA	NA	NA	NA	NA
2:10419166-10419252	AT2G24520	IR	1	0	0	0	AT2G24520:I014	I	2.10419166.10419252	10419166-10419252	-	0.00458359	-2.17	NA	NA	NA	NA	NA	NA	NA	NA	NA	NA	NA	NA	NA	NA
3:19344562-19344647	AT3G52155	IR	1	0	0	0	AT3G52155:E007	E	3.19344562.19344647	19344562-19344647	AT3G52160	0.00458359	-1.61718	NA	NA	NA	NA	NA	NA	NA	NA	NA	NA	NA	NA	NA	NA
3:20410294-20410435	AT3G55070	IR	1	0	0	0	AT3G55070:E007	E	3.20410294.20410435	20410294-20410435	AT3G55080	0.00458941	-1.92547	NA	NA	NA	NA	NA	NA	NA	NA	NA	NA	NA	NA	NA	NA
1:18583182-18583403	AT1G50170	IR	1	0	0	0	AT1G50170:E009	E	1.18583182.18583403	18583182-18583403	-	0.0045907	-2.45305	NA	NA	NA	NA	NA	NA	NA	NA	NA	NA	NA	NA	NA	NA
1:1186307-1186451	AT1G04400	IR	1	0	0	0	AT1G04400:I001	I	1.1186307.1186451	1186307-1186451	-	0.00461329	-2.07973	NA	NA	NA	NA	NA	NA	NA	NA	NA	NA	NA	NA	NA	NA
1:27228549-27228981	AT1G72320	IR	1	0	0	0	AT1G72320:E005	E	1.27228549.27228981	27228549-27228981	-	0.00461669	-2.2344	NA	NA	NA	NA	NA	NA	NA	NA	NA	NA	NA	NA	NA	NA
1:6949776-6949855	AT1G20050	IR	1	0	0	0	AT1G20050:I003	I	1.6949776.6949855	6949776-6949855	AT1G20060	0.00463341	-2.17753	NA	NA	NA	NA	NA	NA	NA	NA	NA	NA	NA	NA	NA	NA
4:9678386-9678491	AT4G17270	IR	1	0	0	0	AT4G17270:I010	I	4.9678386.9678491	9678386-9678491	AT4G17280	0.00467583	-4.24253	NA	NA	NA	NA	NA	NA	NA	NA	NA	NA	NA	NA	NA	NA
3:1263678-1263750	AT3G04650	IR	1	0	0	0	AT3G04650:I005	I	3.1263678.1263750	1263678-1263750	-	0.00468355	-2.32039	NA	NA	NA	NA	NA	NA	NA	NA	NA	NA	NA	NA	NA	NA
1:10036032-10036722	AT1G28550	IR	1	0	0	0	AT1G28540:I001	I	1.10036032.10036722	10036032-10036722	-	0.00470758	-3.11488	NA	NA	NA	NA	NA	NA	NA	NA	NA	NA	NA	NA	NA	NA
2:8897964-8898045	AT2G20630	IR	1	0	0	0	AT2G20630:I002	I	2.8897964.8898045	8897964-8898045	AT2G20625	0.00470846	-4.70311	NA	NA	NA	NA	NA	NA	NA	NA	NA	NA	NA	NA	NA	NA
4:16356819-16356917	AT4G34150	IR	1	0	0	0	AT4G34150:I006	I	4.16356819.16356917	16356819-16356917	AT4G34160	0.00477597	-1.59104	NA	NA	NA	NA	NA	NA	NA	NA	NA	NA	NA	NA	NA	NA
3:4010062-4010211	AT3G12620	IR	1	0	0	0	AT3G12620:I002	I	3.4010062.4010211	4010062-4010211	-	0.00480512	-2.38692	NA	NA	NA	NA	NA	NA	NA	NA	NA	NA	NA	NA	NA	NA
1:28417548-28417625	AT1G75680	IR	1	0	0	0	AT1G75680:I001	I	1.28417548.28417625	28417548-28417625	-	0.00484244	-3.34078	NA	NA	NA	NA	NA	NA	NA	NA	NA	NA	NA	NA	NA	NA
5:26470053-26470207	AT5G66250	IR	1	0	0	0	AT5G66250:I005	I	5.26470053.26470207	26470053-26470207	-	0.00485313	-2.86807	NA	NA	NA	NA	NA	NA	NA	NA	NA	NA	NA	NA	NA	NA
3:9124570-9124897	AT3G25040	IR	1	0	0	0	AT3G25040:I001	I	3.9124570.9124897	9124570-9124897	-	0.00491284	-2.955	NA	NA	NA	NA	NA	NA	NA	NA	NA	NA	NA	NA	NA	NA
1:8435043-8435164	AT1G23870	IR	1	0	0	0	AT1G23870:I003	I	1.8435043.8435164	8435043-8435164	-	0.00493315	-4.15415	NA	NA	NA	NA	NA	NA	NA	NA	NA	NA	NA	NA	NA	NA
2:18852684-18852775	AT2G45770	IR	1	0	0	0	AT2G45770:I007	I	2.18852684.18852775	18852684-18852775	-	0.00493591	-1.86227	NA	NA	NA	NA	NA	NA	NA	NA	NA	NA	NA	NA	NA	NA
5:379312-379402	AT5G01990	IR	1	0	0	0	AT5G01990:I008	I	5.379312.379402	379312-379402	AT5G01980	0.00494065	-1.61222	NA	NA	NA	NA	NA	NA	NA	NA	NA	NA	NA	NA	NA	NA
1:26514833-26514947	AT1G70370	IR	1	0	0	0	AT1G70370:I002	I	1.26514833.26514947	26514833-26514947	-	0.0049435	-2.8398	NA	NA	NA	NA	NA	NA	NA	NA	NA	NA	NA	NA	NA	NA
1:23658110-23658215	AT1G63770	IR	1	0	0	0	AT1G63770:E004	E	1.23658110.23658215	23658110-23658215	AT1G08633	0.00498153	-2.16398	NA	NA	NA	NA	NA	NA	NA	NA	NA	NA	NA	NA	NA	NA
1:30289112-30289201	AT1G80560	IR	1	0	0	0	AT1G80560:I006	I	1.30289112.30289201	30289112-30289201	-	0.00500929	-1.78692	NA	NA	NA	NA	NA	NA	NA	NA	NA	NA	NA	NA	NA	NA
1:2053913-2053994	AT1G06700	IR	1	0	0	0	AT1G06700:I005	I	1.2053913.2053994	2053913-2053994	-	0.0050104	-1.66991	NA	NA	NA	NA	NA	NA	NA	NA	NA	NA	NA	NA	NA	NA
4:8339503-8339578	AT4G14510	IR	1	0	0	0	AT4G14510:I007	I	4.8339503.8339578	8339503-8339578	AT4G14500	0.00502455	-3.43349	NA	NA	NA	NA	NA	NA	NA	NA	NA	NA	NA	NA	NA	NA
4:13457655-13457754	AT4G26690	IR	1	0	0	0	AT4G26690:I002	I	4.13457655.13457754	13457655-13457754	AT4G26680	0.00506468	-2.40959	NA	NA	NA	NA	NA	NA	NA	NA	NA	NA	NA	NA	NA	NA
2:11288002-11288118	AT2G26540	IR	1	0	0	0	AT2G26540:E005	E	2.11288002.11288118	11288002-11288118	-	0.00508147	-3.02687	NA	NA	NA	NA	NA	NA	NA	NA	NA	NA	NA	NA	NA	NA
1:5773951-5774331	AT1G16880	IR	1	0	0	0	AT1G16880:I001	I	1.5773951.5774331	5773951-5774331	AT1G16890	0.00516394	-1.63742	NA	NA	NA	NA	NA	NA	NA	NA	NA	NA	NA	NA	NA	NA
1:18071107-18071192	AT1G48860	IR	1	0	0	0	AT1G48860:I009	I	1.18071107.18071192	18071107-18071192	-	0.00517646	-4.01049	NA	NA	NA	NA	NA	NA	NA	NA	NA	NA	NA	NA	NA	NA
4:163589-163837	AT4G00370	IR	1	0	0	0	AT4G00370:I003	I	4.163589.163837	163589-163837	AT4G00360;AT4G03595	0.00523379	-2.6434	NA	NA	NA	NA	NA	NA	NA	NA	NA	NA	NA	NA	NA	NA
3:3757007-3757087	AT3G11890	IR	1	0	0	0	AT3G11890:E009	E	3.3757007.3757087	3757007-3757087	-	0.00523788	-2.01335	NA	NA	NA	NA	NA	NA	NA	NA	NA	NA	NA	NA	NA	NA
5:19781180-19781262	AT5G48790	IR	1	0	0	0	AT5G48790:I006	I	5.19781180.19781262	19781180-19781262	-	0.00523788	-1.70932	NA	NA	NA	NA	NA	NA	NA	NA	NA	NA	NA	NA	NA	NA
5:7616558-7616640	AT5G22800	IR	1	0	0	0	AT5G22800:I001	I	5.7616558.7616640	7616558-7616640	-	0.00523788	-1.6839	NA	NA	NA	NA	NA	NA	NA	NA	NA	NA	NA	NA	NA	NA
2:16569584-16570062	AT2G39725	IR	1	0	0	0	AT2G39725:I002	I	2.16569584.16570062	16569584-16570062	AT2G39730	0.00525777	-3.60126	NA	NA	NA	NA	NA	NA	NA	NA	NA	NA	NA	NA	NA	NA
1:10044863-10044947	AT1G28580	IR	1	0	0	0	AT1G28580:I001	I	1.10044863.10044947	10044863-10044947	-	0.00527862	-3.89738	NA	NA	NA	NA	NA	NA	NA	NA	NA	NA	NA	NA	NA	NA
3:5798210-5798348	AT3G17000	IR	1	0	0	0	AT3G17000:I003	I	3.5798210.5798348	5798210-5798348	-	0.00528443	-2.03868	NA	NA	NA	NA	NA	NA	NA	NA	NA	NA	NA	NA	NA	NA
2:17858151-17858263	AT2G42910	IR	1	0	0	0	AT2G42910:I006	I	2.17858151.17858263	17858151-17858263	AT2G42920	0.0053481	-2.56748	NA	NA	NA	NA	NA	NA	NA	NA	NA	NA	NA	NA	NA	NA
1:28685881-28685961	AT1G76450	IR	1	0	0	0	AT1G76450:I008	I	1.28685881.28685961	28685881-28685961	AT1G76460	0.00534954	-1.67706	NA	NA	NA	NA	NA	NA	NA	NA	NA	NA	NA	NA	NA	NA
4:18380098-18380187	AT4G39540	IR	1	0	0	0	AT4G39540:I012	I	4.18380098.18380187	18380098-18380187	-	0.0053557	-3.93788	NA	NA	NA	NA	NA	NA	NA	NA	NA	NA	NA	NA	NA	NA
3:19242285-19242366	AT3G51860	IR	1	0	0	0	AT3G51860:E011	E	3.19242285.19242366	19242285-19242366	-	0.00536257	-3.67008	NA	NA	NA	NA	NA	NA	NA	NA	NA	NA	NA	NA	NA	NA
2:14990540-14990650	AT2G35658	IR*	1	0	0	0	AT2G35658:E005	E	2.14990540.14990650	14990540-14990650	AT2G35660;AT2G08745	0.00538969	-3.45021	NA	NA	NA	NA	NA	NA	NA	NA	NA	NA	NA	NA	NA	NA
1:24029887-24029986	AT1G64660	IR	1	0	0	0	AT1G64660:I002	I	1.24029887.24029986	24029887-24029986	AT1G64670	0.00539298	-3.96258	NA	NA	NA	NA	NA	NA	NA	NA	NA	NA	NA	NA	NA	NA
1:17801041-17801360	AT1G48210	IR	1	0	0	0	AT1G48210:E013	E	1.17801041.17801360	17801041-17801360	-	0.00539298	-3.64032	NA	NA	NA	NA	NA	NA	NA	NA	NA	NA	NA	NA	NA	NA
4:6558989-6559082	AT4G10610	IR	1	0	0	0	AT4G10610:E010	E	4.6558989.6559082	6558989-6559082	-	0.00539298	-2.70983	NA	NA	NA	NA	NA	NA	NA	NA	NA	NA	NA	NA	NA	NA
5:1738030-1738110	AT5G05780	IR	1	0	0	0	AT5G05780:I010	I	5.1738030.1738110	1738030-1738110	-	0.00539548	-2.32526	NA	NA	NA	NA	NA	NA	NA	NA	NA	NA	NA	NA	NA	NA
4:14951876-14951964	AT4G30630	IR	1	0	0	0	AT4G30630:E004	E	4.14951876.14951964	14951876-14951964	-	0.00542023	-1.66256	NA	NA	NA	NA	NA	NA	NA	NA	NA	NA	NA	NA	NA	NA
5:25341591-25341953	AT5G63180	IR	1	0	0	0	AT5G63180:I002	I	5.25341591.25341953	25341591-25341953	-	0.00542448	-2.30587	NA	NA	NA	NA	NA	NA	NA	NA	NA	NA	NA	NA	NA	NA
1:27236368-27236454	AT1G72330	IR	1	0	0	0	AT1G72330:I015	I	1.27236368.27236454	27236368-27236454	AT1G72340	0.00542514	-4.60275	NA	NA	NA	NA	NA	NA	NA	NA	NA	NA	NA	NA	NA	NA
5:1393169-1393244	AT5G04810	IR	1	0	0	0	AT5G04810:E011	E	5.1393169.1393244	1393169-1393244	-	0.00543785	-1.71341	NA	NA	NA	NA	NA	NA	NA	NA	NA	NA	NA	NA	NA	NA
1:19127885-19127964	AT1G51580	IR	1	0	0	0	AT1G51580:I007	I	1.19127885.19127964	19127885-19127964	AT1G51590	0.0055115	-2.79759	NA	NA	NA	NA	NA	NA	NA	NA	NA	NA	NA	NA	NA	NA
3:15615686-15615862	AT3G43720	IR	1	0	0	0	AT3G43720:I002	I	3.15615686.15615862	15615686-15615862	-	0.00552532	-2.34951	NA	NA	NA	NA	NA	NA	NA	NA	NA	NA	NA	NA	NA	NA
3:18334369-18334457	AT3G49430	IR	1	0	0	0	AT3G49430:I013	I	3.18334369.18334457	18334369-18334457	-	0.0055365	-2.57903	NA	NA	NA	NA	NA	NA	NA	NA	NA	NA	NA	NA	NA	NA
3:633136-633227	AT3G02875	IR	1	0	0	0	AT3G02875:E004	E	3.633136.633227	633136-633227	-	0.00555201	-3.56962	NA	NA	NA	NA	NA	NA	NA	NA	NA	NA	NA	NA	NA	NA
4:13751531-13751632	AT4G27520	IR	1	0	0	0	AT4G27520:I001	I	4.13751531.13751632	13751531-13751632	-	0.00563426	-2.12412	NA	NA	NA	NA	NA	NA	NA	NA	NA	NA	NA	NA	NA	NA
1:157757-157828	AT1G01430	IR	1	0	0	0	AT1G01430:I001	I	1.157757.157828	157757-157828	-	0.00564258	-3.26613	NA	NA	NA	NA	NA	NA	NA	NA	NA	NA	NA	NA	NA	NA
4:9619056-9619153	AT4G17140	IR	1	0	0	0	AT4G17140:I017	I	4.9619056.9619153	9619056-9619153	-	0.00573058	-2.00926	NA	NA	NA	NA	NA	NA	NA	NA	NA	NA	NA	NA	NA	NA
2:74143-74239	AT2G01060	IR	1	0	0	0	AT2G01060:I002	I	2.74143.74239	74143-74239	-	0.0057475	-2.10866	NA	NA	NA	NA	NA	NA	NA	NA	NA	NA	NA	NA	NA	NA
2:11818963-11819021	AT2G27720	IR*	1	0	0	0	AT2G27720:E008	E	2.11818963.11819021	11818963-11819021	-	0.00582695	-2.05454	NA	NA	NA	NA	NA	NA	NA	NA	NA	NA	NA	NA	NA	NA
1:4613890-4614197	AT1G13450	IR	1	0	0	0	AT1G13450:I003	I	1.4613890.4614197	4613890-4614197	AT1G13448	0.00585806	-2.0489	NA	NA	NA	NA	NA	NA	NA	NA	NA	NA	NA	NA	NA	NA
1:9526221-9526389	AT1G27430	IR	1	0	0	0	AT1G27430:I010	I	1.9526221.9526389	9526221-9526389	-	0.00599075	-4.05162	NA	NA	NA	NA	NA	NA	NA	NA	NA	NA	NA	NA	NA	NA
3:23201198-23201295	AT3G62720	IR	1	0	0	0	AT3G62720:E003	E	3.23201198.23201295	23201198-23201295	-	0.00603414	-1.89389	NA	NA	NA	NA	NA	NA	NA	NA	NA	NA	NA	NA	NA	NA
5:26855919-26856006	AT5G67310	IR	1	0	0	0	AT5G67310:I001	I	5.26855919.26856006	26855919-26856006	AT5G67300;AT5G09865	0.00607073	-2.15757	NA	NA	NA	NA	NA	NA	NA	NA	NA	NA	NA	NA	NA	NA
2:12072241-12072333	AT2G28290	IR*	1	0	0	0	AT2G28290:E037	E	2.12072241.12072333	12072241-12072333	-	0.0060934	-2.45032	NA	NA	NA	NA	NA	NA	NA	NA	NA	NA	NA	NA	NA	NA
1:28366251-28366345	AT1G75540	IR	1	0	0	0	AT1G75540:I001	I	1.28366251.28366345	28366251-28366345	-	0.0060934	-1.78778	NA	NA	NA	NA	NA	NA	NA	NA	NA	NA	NA	NA	NA	NA
5:5135035-5135106	AT5G15740	IR	1	0	0	0	AT5G15740:I001	I	5.5135035.5135106	5135035-5135106	AT5G15745	0.00613259	-3.59157	NA	NA	NA	NA	NA	NA	NA	NA	NA	NA	NA	NA	NA	NA
4:16403023-16403454	AT4G34265	IR	1	0	0	0	AT4G34265:I006	I	4.16403023.16403454	16403023-16403454	-	0.00613942	-1.77256	NA	NA	NA	NA	NA	NA	NA	NA	NA	NA	NA	NA	NA	NA
2:17549499-17549662	AT2G42070	IR	1	0	0	0	AT2G42070:I001	I	2.17549499.17549662	17549499-17549662	AT2G42060	0.00629308	-3.70174	NA	NA	NA	NA	NA	NA	NA	NA	NA	NA	NA	NA	NA	NA
5:1667924-1668204	AT5G05590	IR	1	0	0	0	AT5G05590:I005	I	5.1667924.1668204	1667924-1668204	AT5G05580	0.00631069	-2.09785	NA	NA	NA	NA	NA	NA	NA	NA	NA	NA	NA	NA	NA	NA
3:4236458-4236529	AT3G13180	IR	1	0	0	0	AT3G13180:I001	I	3.4236458.4236529	4236458-4236529	-	0.00634075	-2.32781	NA	NA	NA	NA	NA	NA	NA	NA	NA	NA	NA	NA	NA	NA
5:21511544-21511669	AT5G53050	IR	1	0	0	0	AT5G53050:E011	E	5.21511544.21511669	21511544-21511669	AT5G53048	0.00640474	-2.33813	NA	NA	NA	NA	NA	NA	NA	NA	NA	NA	NA	NA	NA	NA
5:12077934-12078033	AT5G32440	IR	1	0	0	0	AT5G32440:I004	I	5.12077934.12078033	12077934-12078033	-	0.00644764	-1.88788	NA	NA	NA	NA	NA	NA	NA	NA	NA	NA	NA	NA	NA	NA
3:4021186-4021273	AT3G12670	IR	1	0	0	0	AT3G12670:I005	I	3.4021186.4021273	4021186-4021273	AT3G12660	0.00647866	-3.67861	NA	NA	NA	NA	NA	NA	NA	NA	NA	NA	NA	NA	NA	NA
1:2778914-2778992	AT1G08720	IR	1	0	0	0	AT1G08720:E013	E	1.2778914.2778992	2778914-2778992	-	0.00649386	-2.05305	NA	NA	NA	NA	NA	NA	NA	NA	NA	NA	NA	NA	NA	NA
4:197122-197229	AT4G00440	IR	1	0	0	0	AT4G00440:I007	I	4.197122.197229	197122-197229	-	0.00650904	-3.01653	NA	NA	NA	NA	NA	NA	NA	NA	NA	NA	NA	NA	NA	NA
1:20452342-20452422	AT1G54830	IR	1	0	0	0	AT1G54830:E006	E	1.20452342.20452422	20452342-20452422	AT1G08003;AT1G54840	0.0065746	-1.76883	NA	NA	NA	NA	NA	NA	NA	NA	NA	NA	NA	NA	NA	NA
5:20896916-20897166	AT5G51450	IR	1	0	0	0	AT5G51450:I013	I	5.20896916.20897166	20896916-20897166	-	0.00660939	-2.10339	NA	NA	NA	NA	NA	NA	NA	NA	NA	NA	NA	NA	NA	NA
4:17078950-17079045	AT4G36090	IR	1	0	0	0	AT4G36090:E006	E	4.17078950.17079045	17078950-17079045	-	0.00662003	-2.81159	NA	NA	NA	NA	NA	NA	NA	NA	NA	NA	NA	NA	NA	NA
1:11331241-11331347	AT1G31660	IR	1	0	0	0	AT1G31660:I001	I	1.11331241.11331347	11331241-11331347	-	0.00662003	-2.02558	NA	NA	NA	NA	NA	NA	NA	NA	NA	NA	NA	NA	NA	NA
5:19723758-19723877	AT5G48640	IR	1	0	0	0	AT5G48640:I001	I	5.19723758.19723877	19723758-19723877	-	0.00665546	-3.34725	NA	NA	NA	NA	NA	NA	NA	NA	NA	NA	NA	NA	NA	NA
2:14075229-14075304	AT2G33210	IR	1	0	0	0	AT2G33210:I001	I	2.14075229.14075304	14075229-14075304	-	0.00666488	-2.83386	NA	NA	NA	NA	NA	NA	NA	NA	NA	NA	NA	NA	NA	NA
5:7949805-7949892	AT5G23575	IR	1	0	0	0	AT5G23575:I011	I	5.7949805.7949892	7949805-7949892	AT5G23580	0.00668383	-4.01009	NA	NA	NA	NA	NA	NA	NA	NA	NA	NA	NA	NA	NA	NA
3:234266-234339	AT3G01610	IR	1	0	0	0	AT3G01610:I006	I	3.234266.234339	234266-234339	AT3G01620	0.00668423	-3.53391	NA	NA	NA	NA	NA	NA	NA	NA	NA	NA	NA	NA	NA	NA
3:3628985-3629063	AT3G11530	IR	1	0	0	0	AT3G11530:I001	I	3.3628985.3629063	3628985-3629063	-	0.00668423	-1.7695	NA	NA	NA	NA	NA	NA	NA	NA	NA	NA	NA	NA	NA	NA
3:22722985-22723068	AT3G61415	IR	1	0	0	0	AT3G61415:I001	I	3.22722985.22723068	22722985-22723068	-	0.00669456	-3.85517	NA	NA	NA	NA	NA	NA	NA	NA	NA	NA	NA	NA	NA	NA
1:10373285-10373400	AT1G29660	IR	1	0	0	0	AT1G29660:I004	I	1.10373285.10373400	10373285-10373400	-	0.00671885	-2.23699	NA	NA	NA	NA	NA	NA	NA	NA	NA	NA	NA	NA	NA	NA
3:3064729-3064907	AT3G09970	IR	1	0	0	0	AT3G09970:I002	I	3.3064729.3064907	3064729-3064907	-	0.00681713	-3.44453	NA	NA	NA	NA	NA	NA	NA	NA	NA	NA	NA	NA	NA	NA
5:1460-1571	AT5G01010	IR	1	0	0	0	AT5G01010:E008	E	5.1460.1571	1460-1571	-	0.0068227	-1.63211	NA	NA	NA	NA	NA	NA	NA	NA	NA	NA	NA	NA	NA	NA
4:14320537-14320631	AT4G29060	IR	1	0	0	0	AT4G29060:I006	I	4.14320537.14320631	14320537-14320631	-	0.00684328	-3.49428	NA	NA	NA	NA	NA	NA	NA	NA	NA	NA	NA	NA	NA	NA
3:22502709-22502819	AT3G60910	IR	1	0	0	0	AT3G60910:I006	I	3.22502709.22502819	22502709-22502819	AT3G09495;AT3G60920	0.0069041	-2.8915	NA	NA	NA	NA	NA	NA	NA	NA	NA	NA	NA	NA	NA	NA
4:7650718-7650790	AT4G13150	IR*	1	0	0	0	AT4G13150:E007	E	4.7650718.7650790	7650718-7650790	-	0.00694115	-1.61567	NA	NA	NA	NA	NA	NA	NA	NA	NA	NA	NA	NA	NA	NA
2:19442279-19442354	AT2G47390	IR	1	0	0	0	AT2G47390:I001	I	2.19442279.19442354	19442279-19442354	AT2G47380;AT2G09895	0.00699392	-2.22955	NA	NA	NA	NA	NA	NA	NA	NA	NA	NA	NA	NA	NA	NA
3:3201102-3201173	AT3G10330	IR	1	0	0	0	AT3G10330:I004	I	3.3201102.3201173	3201102-3201173	-	0.00700893	-2.74576	NA	NA	NA	NA	NA	NA	NA	NA	NA	NA	NA	NA	NA	NA
2:13041164-13041256	AT2G30615	IR	1	0	0	0	AT2G30600:I018	I	2.13041164.13041256	13041164-13041256	-	0.00701519	-2.38098	NA	NA	NA	NA	NA	NA	NA	NA	NA	NA	NA	NA	NA	NA
4:9512042-9512117	AT4G16900	IR	1	0	0	0	AT4G16900:I001	I	4.9512041.9512118	9512042-9512117	-	0.00702398	-1.66692	NA	NA	NA	NA	NA	NA	NA	NA	NA	NA	NA	NA	NA	NA
1:26886616-26886705	AT1G71340	IR	1	0	0	0	AT1G71340:I005	I	1.26886616.26886705	26886616-26886705	-	0.00703675	-2.44638	NA	NA	NA	NA	NA	NA	NA	NA	NA	NA	NA	NA	NA	NA
1:2089010-2089212	AT1G06790	IR	1	0	0	0	AT1G06790:E009	E	1.2089010.2089212	2089010-2089212	AT1G04507;AT1G06800;AT1G04513	0.00704349	-2.63246	NA	NA	NA	NA	NA	NA	NA	NA	NA	NA	NA	NA	NA	NA
5:25194684-25194803	AT5G62720	IR	1	0	0	0	AT5G62720:I004	I	5.25194684.25194803	25194684-25194803	-	0.00707919	-1.98091	NA	NA	NA	NA	NA	NA	NA	NA	NA	NA	NA	NA	NA	NA
4:12620290-12620379	AT4G24400	IR	1	0	0	0	AT4G24400:I014	I	4.12620290.12620379	12620290-12620379	-	0.00718732	-4.4404	NA	NA	NA	NA	NA	NA	NA	NA	NA	NA	NA	NA	NA	NA
5:2357504-2357588	AT5G07440	IR	1	0	0	0	AT5G07440:E009	E	5.2357504.2357588	2357504-2357588	-	0.00719021	-2.22716	NA	NA	NA	NA	NA	NA	NA	NA	NA	NA	NA	NA	NA	NA
3:2133582-2133685	AT3G06760	IR	1	0	0	0	AT3G06760:I006	I	3.2133582.2133685	2133582-2133685	-	0.00719632	-1.9535	NA	NA	NA	NA	NA	NA	NA	NA	NA	NA	NA	NA	NA	NA
5:6007809-6007881	AT5G18170	IR	1	0	0	0	AT5G18170:I007	I	5.6007809.6007881	6007809-6007881	AT5G18180	0.0072678	-1.9945	NA	NA	NA	NA	NA	NA	NA	NA	NA	NA	NA	NA	NA	NA
4:1503366-1503480	AT4G03410	IR	1	0	0	0	AT4G03410:E007	E	4.1503366.1503480	1503366-1503480	AT4G03400;AT4G03405;AT4G03415	0.00730866	-3.37856	NA	NA	NA	NA	NA	NA	NA	NA	NA	NA	NA	NA	NA	NA
1:20714795-20714872	AT1G55480	IR	1	0	0	0	AT1G55480:I004	I	1.20714795.20714872	20714795-20714872	AT1G55475;AT1G55490	0.00731334	-1.83992	NA	NA	NA	NA	NA	NA	NA	NA	NA	NA	NA	NA	NA	NA
2:10365082-10365179	AT2G24360	IR	1	0	0	0	AT2G24360:I001	I	2.10365082.10365179	10365082-10365179	AT2G24350;AT2G08025	0.00738817	-2.66408	NA	NA	NA	NA	NA	NA	NA	NA	NA	NA	NA	NA	NA	NA
1:12008247-12008358	AT1G33110	IR	1	0	0	0	AT1G33110:I006	I	1.12008247.12008358	12008247-12008358	-	0.00740364	-2.4546	NA	NA	NA	NA	NA	NA	NA	NA	NA	NA	NA	NA	NA	NA
3:6689459-6689706	AT3G19290	IR	1	0	0	0	AT3G19290:I007	I	3.6689459.6689706	6689459-6689706	AT3G03815;AT3G19300	0.00743583	-2.12595	NA	NA	NA	NA	NA	NA	NA	NA	NA	NA	NA	NA	NA	NA
1:29192713-29192796	AT1G77680	IR	1	0	0	0	AT1G77680:I002	I	1.29192713.29192796	29192713-29192796	-	0.00745318	-2.70217	NA	NA	NA	NA	NA	NA	NA	NA	NA	NA	NA	NA	NA	NA
2:1462357-1462812	AT2G04240	IR	1	0	0	0	AT2G04240:E003	E	2.1462357.1462812	1462357-1462812	-	0.00745719	-3.44589	NA	NA	NA	NA	NA	NA	NA	NA	NA	NA	NA	NA	NA	NA
4:12793345-12793476	AT4G24830	IR	1	0	0	0	AT4G24830:E003	E	4.12793344.12793477	12793345-12793476	-	0.0075598	-0.550989	NA	NA	NA	NA	NA	NA	NA	NA	NA	NA	NA	NA	NA	NA
3:9339921-9340001	AT3G25660	IR	1	0	0	0	AT3G25660:I002	I	3.9339921.9340001	9339921-9340001	-	0.00758691	-2.39686	NA	NA	NA	NA	NA	NA	NA	NA	NA	NA	NA	NA	NA	NA
2:12255352-12255431	AT2G28605	IR	1	0	0	0	AT2G28605:I001	I	2.12255352.12255431	12255352-12255431	-	0.00761473	-2.4822	NA	NA	NA	NA	NA	NA	NA	NA	NA	NA	NA	NA	NA	NA
5:20332487-20332560	AT5G49970	IR	1	0	0	0	AT5G49970:I013	I	5.20332487.20332560	20332487-20332560	-	0.00763779	-3.51373	NA	NA	NA	NA	NA	NA	NA	NA	NA	NA	NA	NA	NA	NA
1:12354277-12354362	AT1G33980	IR	1	0	0	0	AT1G33980:I012	I	1.12354277.12354362	12354277-12354362	-	0.00768385	-2.03239	NA	NA	NA	NA	NA	NA	NA	NA	NA	NA	NA	NA	NA	NA
3:2681671-2681948	AT3G08840	IR	1	0	0	0	AT3G08840:I011	I	3.2681671.2681948	2681671-2681948	-	0.00777515	-3.97481	NA	NA	NA	NA	NA	NA	NA	NA	NA	NA	NA	NA	NA	NA
5:19251252-19251657	AT5G47455	IR	1	0	0	0	AT5G47455:I003	I	5.19251252.19251657	19251252-19251657	AT5G47460	0.00779023	-1.65457	NA	NA	NA	NA	NA	NA	NA	NA	NA	NA	NA	NA	NA	NA
3:15431018-15431094	AT3G43540	IR	1	0	0	0	AT3G43540:E002	E	3.15431018.15431094	15431018-15431094	-	0.00788033	-1.68616	NA	NA	NA	NA	NA	NA	NA	NA	NA	NA	NA	NA	NA	NA
4:686535-686606	AT4G01580	IR	1	0	0	0	AT4G01580:I002	I	4.686535.686606	686535-686606	-	0.00788801	-3.80905	NA	NA	NA	NA	NA	NA	NA	NA	NA	NA	NA	NA	NA	NA
1:13197660-13197751	AT1G35660	IR	1	0	0	0	AT1G35660:I009	I	1.13197660.13197751	13197660-13197751	-	0.00796215	-3.65444	NA	NA	NA	NA	NA	NA	NA	NA	NA	NA	NA	NA	NA	NA
4:7516469-7516616	AT4G12780	IR	1	0	0	0	AT4G12780:I010	I	4.7516469.7516616	7516469-7516616	AT4G12790	0.00796486	-1.83816	NA	NA	NA	NA	NA	NA	NA	NA	NA	NA	NA	NA	NA	NA
4:12758667-12758850	AT4G24750	IR	1	0	0	0	AT4G24750:I002	I	4.12758667.12758850	12758667-12758850	-	0.00800313	-1.74577	NA	NA	NA	NA	NA	NA	NA	NA	NA	NA	NA	NA	NA	NA
2:14914644-14914736	AT2G35500	IR	1	0	0	0	AT2G35500:I002	I	2.14914644.14914736	14914644-14914736	-	0.00800401	-2.1903	NA	NA	NA	NA	NA	NA	NA	NA	NA	NA	NA	NA	NA	NA
3:3780989-3781206	AT3G11945	IR	1	0	0	0	AT3G11945:I005	I	3.3780989.3781206	3780989-3781206	-	0.00817612	-1.84089	NA	NA	NA	NA	NA	NA	NA	NA	NA	NA	NA	NA	NA	NA
4:16311498-16311679	AT4G34050	IR	1	0	0	0	AT4G34050:I006	I	4.16311498.16311679	16311498-16311679	-	0.00819674	-2.32264	NA	NA	NA	NA	NA	NA	NA	NA	NA	NA	NA	NA	NA	NA
5:25527256-25527356	AT5G63790	IR	1	0	0	0	AT5G63790:I001	I	5.25527256.25527356	25527256-25527356	AT5G63780	0.00819674	-2.13826	NA	NA	NA	NA	NA	NA	NA	NA	NA	NA	NA	NA	NA	NA
1:25509009-25509109	AT1G68050	IR	1	0	0	0	AT1G68050:I001	I	1.25509009.25509109	25509009-25509109	AT1G68060	0.00821288	-1.97295	NA	NA	NA	NA	NA	NA	NA	NA	NA	NA	NA	NA	NA	NA
4:10086585-10086658	AT4G18240	IR	1	0	0	0	AT4G18240:I014	I	4.10086585.10086658	10086585-10086658	-	0.00829535	-3.11759	NA	NA	NA	NA	NA	NA	NA	NA	NA	NA	NA	NA	NA	NA
1:6347100-6347278	AT1G18440	IR	1	0	0	0	AT1G18440:E007	E	1.6347100.6347278	6347100-6347278	-	0.00846011	-2.64981	NA	NA	NA	NA	NA	NA	NA	NA	NA	NA	NA	NA	NA	NA
1:16654380-16654463	AT1G43900	IR	1	0	0	0	AT1G43900:I001	I	1.16654380.16654463	16654380-16654463	AT1G43910	0.00846011	-1.65105	NA	NA	NA	NA	NA	NA	NA	NA	NA	NA	NA	NA	NA	NA
3:2246668-2246736	AT3G07100	IR	1	0	0	0	AT3G07100:I004	I	3.2246668.2246736	2246668-2246736	-	0.00853789	-2.29077	NA	NA	NA	NA	NA	NA	NA	NA	NA	NA	NA	NA	NA	NA
5:6657656-6657726	AT5G19690	IR	1	0	0	0	AT5G19690:I021	I	5.6657656.6657726	6657656-6657726	-	0.00855955	-3.15192	NA	NA	NA	NA	NA	NA	NA	NA	NA	NA	NA	NA	NA	NA
4:13010288-13010372	AT4G25450	IR	1	0	0	0	AT4G25450:E005	E	4.13010288.13010372	13010288-13010372	-	0.00867322	-2.23325	NA	NA	NA	NA	NA	NA	NA	NA	NA	NA	NA	NA	NA	NA
5:16621809-16622086	AT5G41560	IR	1	0	0	0	AT5G41560:I002	I	5.16621809.16622086	16621809-16622086	-	0.00885	-1.79535	NA	NA	NA	NA	NA	NA	NA	NA	NA	NA	NA	NA	NA	NA
5:21791388-21792146	AT5G53650	IR	1	0	0	0	AT5G53650:I001	I	5.21791388.21792146	21791388-21792146	-	0.00907877	-2.12674	NA	NA	NA	NA	NA	NA	NA	NA	NA	NA	NA	NA	NA	NA
3:2996558-2996643	AT3G09770	IR	1	0	0	0	AT3G09770:E003	E	3.2996558.2996643	2996558-2996643	-	0.00909297	-4.01634	NA	NA	NA	NA	NA	NA	NA	NA	NA	NA	NA	NA	NA	NA
2:9242262-9242318	AT2G21590	IR	1	0	0	0	AT2G21595:I001	I	2.9242262.9242318	9242262-9242318	-	0.0091536	-2.07952	NA	NA	NA	NA	NA	NA	NA	NA	NA	NA	NA	NA	NA	NA
3:9339727-9339806	AT3G25660	IR	1	0	0	0	AT3G25660:I001	I	3.9339727.9339806	9339727-9339806	-	0.00916754	-3.03572	NA	NA	NA	NA	NA	NA	NA	NA	NA	NA	NA	NA	NA	NA
3:7173115-7173195	AT3G20540	IR	1	0	0	0	AT3G20540:I013	I	3.7173115.7173195	7173115-7173195	AT3G20530	0.00921217	-3.8026	NA	NA	NA	NA	NA	NA	NA	NA	NA	NA	NA	NA	NA	NA
1:2296730-2296809	AT1G07480	IR	1	0	0	0	AT1G07480:I001	I	1.2296730.2296809	2296730-2296809	AT1G07476;AT1G04587	0.00932919	-2.12543	NA	NA	NA	NA	NA	NA	NA	NA	NA	NA	NA	NA	NA	NA
5:21203069-21203163	AT5G52200	IR	1	0	0	0	AT5G52200:I001	I	5.21203069.21203163	21203069-21203163	AT5G52170	0.00945877	-2.46143	NA	NA	NA	NA	NA	NA	NA	NA	NA	NA	NA	NA	NA	NA
1:27351265-27351417	AT1G72650	IR	1	0	0	0	AT1G72650:I005	I	1.27351265.27351417	27351265-27351417	-	0.00952073	-2.63251	NA	NA	NA	NA	NA	NA	NA	NA	NA	NA	NA	NA	NA	NA
5:884973-885074	AT5G03520	IR	1	0	0	0	AT5G03520:I008	I	5.884973.885074	884973-885074	AT5G03530	0.00952414	-3.78175	NA	NA	NA	NA	NA	NA	NA	NA	NA	NA	NA	NA	NA	NA
3:19303617-19303685	AT3G52030	IR	1	0	0	0	AT3G52030:I008	I	3.19303617.19303685	19303617-19303685	AT3G08220;AT3G52040	0.00952414	-2.4802	NA	NA	NA	NA	NA	NA	NA	NA	NA	NA	NA	NA	NA	NA
4:16387101-16387188	AT4G34230	IR	1	0	0	0	AT4G34230:I002	I	4.16387101.16387188	16387101-16387188	-	0.00952612	-3.08161	NA	NA	NA	NA	NA	NA	NA	NA	NA	NA	NA	NA	NA	NA
5:25957770-25957892	AT5G64960	IR	1	0	0	0	AT5G64960:I011	I	5.25957770.25957892	25957770-25957892	AT5G64970	0.00957032	-3.23231	NA	NA	NA	NA	NA	NA	NA	NA	NA	NA	NA	NA	NA	NA
1:30235943-30236021	AT1G80420	IR	1	0	0	0	AT1G80420:I002	I	1.30235943.30236021	30235943-30236021	-	0.00959023	-3.10092	NA	NA	NA	NA	NA	NA	NA	NA	NA	NA	NA	NA	NA	NA
5:25375875-25375966	AT5G63320	IR	1	0	0	0	AT5G63320:I002	I	5.25375875.25375966	25375875-25375966	AT5G09155;AT5G63340	0.00989486	-3.59082	NA	NA	NA	NA	NA	NA	NA	NA	NA	NA	NA	NA	NA	NA
5:21466434-21466504	AT5G52920	IR	1	0	0	0	AT5G52920:I011	I	5.21466434.21466504	21466434-21466504	-	0.00989939	-2.4201	NA	NA	NA	NA	NA	NA	NA	NA	NA	NA	NA	NA	NA	NA
1:20965803-20965950	AT1G56050	IR	1	0	0	0	AT1G56050:I009	I	1.20965803.20965950	20965803-20965950	-	0.00991114	-3.94636	NA	NA	NA	NA	NA	NA	NA	NA	NA	NA	NA	NA	NA	NA
3:8580113-8580341	AT3G23790	IR	1	0	0	0	AT3G23790:I014	I	3.8580113.8580341	8580113-8580341	-	0.00993654	-1.59504	NA	NA	NA	NA	NA	NA	NA	NA	NA	NA	NA	NA	NA	NA
2:17138944-17139044	AT2G41100	IR	1	0	0	0	AT2G41100:I009	I	2.17138944.17139044	17138944-17139044	AT2G09220;AT2G41105	0.00997762	-2.08549	NA	NA	NA	NA	NA	NA	NA	NA	NA	NA	NA	NA	NA	NA

## Sheet: 1d_otherASs
region	locus	bin.event	b	bjs	ja	jl	bin	feature	J3	binreg	locus_overlap	b.fdr	b.logfc	bjs.lr	bjs.fdr	bjs.logfc	bjs.nonuniformity	bjs.inclussion	a.lr	a.fdr	a.logfc	a.nonuniformity	a.dpir	l.lr	l.fdr	l.participation	l.dparticipation
1:8827623-8829112	AT1G25175	ES	0	0	0	1	NA	NA	1.8827623.8829112	NA-NA	AT1G25180	NA	NA	NA	NA	NA	NA	NA	NA	NA	NA	NA	NA	85.9211	3.33124e-17	0.645663	0.340499
1:9934451-9934566	AT1G28330	ES*	1	0	0	1	AT1G28330:E009	E	1.9934288.9934794	9934451-9934566	-	5.98646e-05	-1.00671	NA	NA	NA	NA	NA	NA	NA	NA	NA	NA	78.4125	1.19957e-15	0.709858	0.403361
5:16969228-16969860	AT5G42420	Novel ES	0	0	0	1	NA	NA	5.16969228.16969860	NA-NA	-	NA	NA	NA	NA	NA	NA	NA	NA	NA	NA	NA	NA	50.5378	9.45213e-10	0.304348	0.304348
4:12755782-12756303	AT4G24740	ES	0	0	0	1	NA	NA	4.12755782.12756303	NA-NA	-	NA	NA	NA	NA	NA	NA	NA	NA	NA	NA	NA	NA	22.2469	0.000230413	0.5	0.35274
5:21131562-21131815	AT5G52040	ES*	1	0	0	0	AT5G52040:E005	E	5.21131562.21131815	21131562-21131815	AT5G52045	2.32546e-49	2.81958	NA	NA	NA	NA	NA	NA	NA	NA	NA	NA	NA	NA	NA	NA
3:3787800-3787887	AT3G11960	ES	1	0	0	0	AT3G11960:E008	E	3.3787800.3787887	3787800-3787887	-	7.59076e-08	2.20678	NA	NA	NA	NA	NA	NA	NA	NA	NA	NA	NA	NA	NA	NA
3:3787456-3787539	AT3G11960	ES	1	0	0	0	AT3G11960:E007	E	3.3787456.3787539	3787456-3787539	-	9.27738e-08	2.27537	NA	NA	NA	NA	NA	NA	NA	NA	NA	NA	NA	NA	NA	NA
1:18355747-18355796	AT1G49590	ES*	1	0	0	0	AT1G49590:E006	E	1.18355747.18355796	18355747-18355796	-	2.27532e-07	-1.84465	NA	NA	NA	NA	NA	NA	NA	NA	NA	NA	NA	NA	NA	NA
1:4453044-4453115	AT1G13060	ES	1	0	0	0	AT1G13060:E006	E	1.4453044.4453115	4453044-4453115	-	2.83649e-05	3.09422	NA	NA	NA	NA	NA	NA	NA	NA	NA	NA	NA	NA	NA	NA
3:6353271-6353336	AT3G18500	ES	1	0	0	0	AT3G18500:E006	E	3.6353271.6353336	6353271-6353336	-	7.37763e-05	2.70686	NA	NA	NA	NA	NA	NA	NA	NA	NA	NA	NA	NA	NA	NA
2:18108630-18108719	AT2G43680	ES*	1	0	0	0	AT2G43680:E006	E	2.18108630.18108719	18108630-18108719	-	0.000142664	2.29139	NA	NA	NA	NA	NA	NA	NA	NA	NA	NA	NA	NA	NA	NA
1:1054465-1054528	AT1G04080	ES	1	0	0	0	AT1G04080:E015	E	1.1054465.1054528	1054465-1054528	-	0.000391759	-3.73795	NA	NA	NA	NA	NA	NA	NA	NA	NA	NA	NA	NA	NA	NA
1:28959578-28959627	AT1G77080	ES*	1	0	0	0	AT1G77080:E020	E	1.28959578.28959627	28959578-28959627	-	0.000566748	-1.98749	NA	NA	NA	NA	NA	NA	NA	NA	NA	NA	NA	NA	NA	NA
4:12193964-12194112	AT4G23330	ES*	1	0	0	0	AT4G23330:E014	E	4.12193964.12194112	12193964-12194112	-	0.00168333	-1.68328	NA	NA	NA	NA	NA	NA	NA	NA	NA	NA	NA	NA	NA	NA
1:628777-628856	AT1G02840	ES*	1	0	0	0	AT1G02840:E016	E	1.628451.629288;1.628469.629288;1.628469.628946;1.628469.628935	628777-628856	-	0.00192996	-0.61786	NA	NA	NA	NA	NA	NA	NA	NA	NA	NA	NA	NA	NA	NA
1:9970113-9970153	AT1G28395	ES	1	0	0	0	AT1G28395:E004	E	1.9969587.9971073;1.9969836.9971073	9970113-9970153	-	0.00429062	0.97756	NA	NA	NA	NA	NA	NA	NA	NA	NA	NA	NA	NA	NA	NA
3:20532465-20532570	AT3G55380	ES	1	0	0	0	AT3G55380:E006	E	3.20532465.20532570	20532465-20532570	-	0.00440765	-3.89344	NA	NA	NA	NA	NA	NA	NA	NA	NA	NA	NA	NA	NA	NA
4:12735713-12735787	AT4G24680	ES*	1	0	0	0	AT4G24680:E014	E	4.12735713.12735787	12735713-12735787	-	0.00547944	2.03024	NA	NA	NA	NA	NA	NA	NA	NA	NA	NA	NA	NA	NA	NA
5:21863653-21863700	AT5G53850	ES*	1	0	0	0	AT5G53850:E015	E	5.21863128.21864089	21863653-21863700	AT5G53860	0.00680898	0.81055	NA	NA	NA	NA	NA	NA	NA	NA	NA	NA	NA	NA	NA	NA
4:18078547-18078585	AT4G38710	ES	1	0	0	0	AT4G38710:E003	E	4.18078547.18078585	18078547-18078585	-	0.0076913	-2.46151	NA	NA	NA	NA	NA	NA	NA	NA	NA	NA	NA	NA	NA	NA
3:17448245-17448376	AT3G47350	ES	1	0	0	0	AT3G47350:E004	E	3.17448245.17448376	17448245-17448376	-	0.00771426	2.14011	NA	NA	NA	NA	NA	NA	NA	NA	NA	NA	NA	NA	NA	NA
1:19505366-19505447	AT1G52360	Alt5ss*	1	0	0	1	AT1G52360:E028	E	1.19505365.19505699	19505366-19505447	-	7.78493e-05	-0.799914	NA	NA	NA	NA	NA	NA	NA	NA	NA	NA	40.0777	9.38015e-08	0.550943	0.368462
4:7443194-7443376	AT4G12560	Alt5ss*	1	0	0	1	AT4G12560:E003	E	4.7443193.7443524	7443194-7443376	-	0.000154991	-1.37232	NA	NA	NA	NA	NA	NA	NA	NA	NA	NA	26.3845	8.30564e-06	0.554348	0.440062
1:25599531-25599669	AT1G68310	Alt5ss	1	0	0	1	AT1G68310:E003	E	1.25599530.25599801	25599531-25599669	-	0.00990362	-0.697554	NA	NA	NA	NA	NA	NA	NA	NA	NA	NA	19.7137	0.000151324	0.653125	0.356095
4:1046730-1046733	AT4G02380	Alt5ss	1	0	0	0	AT4G02380:E004	E	4.1046730.1046733	1046730-1046733	AT4G04125	1.28467e-14	-1.98444	NA	NA	NA	NA	NA	NA	NA	NA	NA	NA	NA	NA	NA	NA
1:2048187-2048190	AT1G06680	Alt5ss	1	0	0	0	AT1G06680:E003	E	1.2048187.2048190	2048187-2048190	AT1G06670;AT1G06690	2.84156e-13	-2.99767	NA	NA	NA	NA	NA	NA	NA	NA	NA	NA	NA	NA	NA	NA
1:7289289-7289309	AT1G20920	Alt5ss*	1	0	0	0	AT1G20920:E011	E	1.7288843.7289386;1.7289014.7289386;1.7289288.7289386	7289289-7289309	AT1G20923	4.17467e-09	-1.33725	NA	NA	NA	NA	NA	NA	NA	NA	NA	NA	NA	NA	NA	NA
5:21131816-21131887	AT5G52040	Alt5ss*	1	0	0	0	AT5G52040:E006	E	5.21131816.21131887	21131816-21131887	AT5G52045	2.24761e-08	1.88568	NA	NA	NA	NA	NA	NA	NA	NA	NA	NA	NA	NA	NA	NA
5:4604043-4604127	AT5G14260	Alt5ss*	1	0	0	0	AT5G14260:E015	E	5.4604043.4604127	4604043-4604127	-	2.55265e-08	-1.64171	NA	NA	NA	NA	NA	NA	NA	NA	NA	NA	NA	NA	NA	NA
5:24210075-24210095	AT5G60120	Alt5ss*	1	0	0	0	AT5G60120:E008	E	5.24210074.24210296	24210075-24210095	-	6.3321e-06	-0.984579	NA	NA	NA	NA	NA	NA	NA	NA	NA	NA	NA	NA	NA	NA
1:3099661-3099766	AT1G09570	Alt5ss*	1	0	0	0	AT1G09570:E011	E	1.3099661.3099766	3099661-3099766	-	1.07167e-05	2.84391	NA	NA	NA	NA	NA	NA	NA	NA	NA	NA	NA	NA	NA	NA
5:15420355-15420450	AT5G38510	Alt5ss	1	0	0	0	AT5G38510:E010	E	5.15420355.15420450	15420355-15420450	-	1.78392e-05	3.67022	NA	NA	NA	NA	NA	NA	NA	NA	NA	NA	NA	NA	NA	NA
4:15283833-15283874	AT4G31530	Alt5ss	1	0	0	0	AT4G31530:E009	E	4.15283833.15283874	15283833-15283874	AT4G31540	0.000126285	-3.81612	NA	NA	NA	NA	NA	NA	NA	NA	NA	NA	NA	NA	NA	NA
1:22539750-22539776	AT1G61140	Alt5ss	1	0	0	0	AT1G61140:E013	E	1.22539750.22539776	22539750-22539776	-	0.000261733	4.04499	NA	NA	NA	NA	NA	NA	NA	NA	NA	NA	NA	NA	NA	NA
5:6139094-6139138	AT5G18500	Alt5ss*	1	0	0	0	AT5G18500:E008	E	5.6139094.6139138	6139094-6139138	AT5G18510	0.000265468	2.3474	NA	NA	NA	NA	NA	NA	NA	NA	NA	NA	NA	NA	NA	NA
5:6139054-6139093	AT5G18500	Alt5ss*	1	0	0	0	AT5G18500:E007	E	5.6139054.6139093	6139054-6139093	AT5G18510	0.000364806	2.88256	NA	NA	NA	NA	NA	NA	NA	NA	NA	NA	NA	NA	NA	NA
5:26207261-26207685	AT5G65575	Alt5ss*	1	0	0	0	AT5G65575:E005	E	5.26207261.26207685	26207261-26207685	AT5G65570;AT5G65580	0.000450834	-2.95087	NA	NA	NA	NA	NA	NA	NA	NA	NA	NA	NA	NA	NA	NA
3:2477424-2477441	AT3G07760	Alt5ss*	1	0	0	0	AT3G07760:E013	E	3.2477424.2477441	2477424-2477441	-	0.000672735	-3.15173	NA	NA	NA	NA	NA	NA	NA	NA	NA	NA	NA	NA	NA	NA
5:6652775-6653012	AT5G19690	Alt5ss	1	0	0	0	AT5G19690:E003	E	5.6652775.6653012	6652775-6653012	-	0.000721733	2.35264	NA	NA	NA	NA	NA	NA	NA	NA	NA	NA	NA	NA	NA	NA
2:17083380-17083444	AT2G40935	Alt5ss*	1	0	0	0	AT2G40935:E012	E	2.17083380.17083444	17083380-17083444	AT2G40940	0.000977784	-2.77607	NA	NA	NA	NA	NA	NA	NA	NA	NA	NA	NA	NA	NA	NA
2:14897216-14897437	AT2G35390	Alt5ss*	1	0	0	0	AT2G35390:E012	E	2.14897216.14897437	14897216-14897437	-	0.00103388	-1.71105	NA	NA	NA	NA	NA	NA	NA	NA	NA	NA	NA	NA	NA	NA
5:24630457-24630460	AT5G61240	Alt5ss	1	0	0	0	AT5G61240:E006	E	5.24630457.24630460	24630457-24630460	AT5G61250	0.00103589	2.76103	NA	NA	NA	NA	NA	NA	NA	NA	NA	NA	NA	NA	NA	NA
1:21043890-21043893	AT1G56220	Alt5ss*	1	0	0	0	AT1G56220:E005	E	1.21043890.21043893	21043890-21043893	AT1G56225	0.00117513	-1.76405	NA	NA	NA	NA	NA	NA	NA	NA	NA	NA	NA	NA	NA	NA
1:3099423-3099660	AT1G09570	Alt5ss*	1	0	0	0	AT1G09570:E010	E	1.3099423.3099660	3099423-3099660	-	0.00166156	1.8472	NA	NA	NA	NA	NA	NA	NA	NA	NA	NA	NA	NA	NA	NA
4:6455486-6455550	AT4G10430	Alt5ss*	1	0	0	0	AT4G10430:E012	E	4.6455486.6455550	6455486-6455550	-	0.00383867	-1.84203	NA	NA	NA	NA	NA	NA	NA	NA	NA	NA	NA	NA	NA	NA
2:19689937-19690097	AT2G48160	Alt5ss	1	0	0	0	AT2G48160:E003	E	2.19689937.19690097	19689937-19690097	-	0.00407519	-2.29656	NA	NA	NA	NA	NA	NA	NA	NA	NA	NA	NA	NA	NA	NA
2:7401249-7401393	AT2G17033	Alt5ss	1	0	0	0	AT2G17033:E007	E	2.7401249.7401393	7401249-7401393	-	0.00569231	1.95652	NA	NA	NA	NA	NA	NA	NA	NA	NA	NA	NA	NA	NA	NA
3:19843357-19843360	AT3G53520	Alt5ss	1	0	0	0	AT3G53520:E010	E	3.19843357.19843360	19843357-19843360	-	0.00699696	-3.78611	NA	NA	NA	NA	NA	NA	NA	NA	NA	NA	NA	NA	NA	NA
5:19714761-19714879	AT5G48610	Alt5ss*	1	0	0	0	AT5G48610:E007	E	5.19714761.19714879	19714761-19714879	-	0.00715346	-3.09391	NA	NA	NA	NA	NA	NA	NA	NA	NA	NA	NA	NA	NA	NA
1:23834593-23834602	AT1G64230	Alt5ss*	1	0	0	0	AT1G64230:E010	E	1.23834593.23834602	23834593-23834602	-	0.00806203	2.00743	NA	NA	NA	NA	NA	NA	NA	NA	NA	NA	NA	NA	NA	NA
5:21863802-21864088	AT5G53850	Alt5ss*	1	0	0	0	AT5G53850:E017	E	5.21863802.21864088	21863802-21864088	AT5G53860	0.00935801	-1.82249	NA	NA	NA	NA	NA	NA	NA	NA	NA	NA	NA	NA	NA	NA
2:10970477-10970518	AT2G25730	Alt3ss	1	0	0	0	AT2G25730:E038	E	2.10970477.10970518	10970477-10970518	-	4.94115e-17	2.58828	NA	NA	NA	NA	NA	NA	NA	NA	NA	NA	NA	NA	NA	NA
1:24313461-24313564	AT1G65440	Alt3ss	1	0	0	0	AT1G65440:E023	E	1.24313461.24313564	24313461-24313564	-	1.24063e-08	2.14893	NA	NA	NA	NA	NA	NA	NA	NA	NA	NA	NA	NA	NA	NA
5:4041490-4041648	AT5G12440	Alt3ss*	1	0	0	0	AT5G12440:E016	E	5.4041490.4041648	4041490-4041648	-	6.20556e-08	-2.92766	NA	NA	NA	NA	NA	NA	NA	NA	NA	NA	NA	NA	NA	NA
3:8423474-8423660	AT3G23490	Alt3ss	1	0	0	0	AT3G23490:E006	E	3.8423474.8423660	8423474-8423660	AT3G23480	5.31218e-07	-2.95895	NA	NA	NA	NA	NA	NA	NA	NA	NA	NA	NA	NA	NA	NA
5:3554101-3554236	AT5G11170	Alt3ss	1	0	0	0	AT5G11170:E004	E	5.3554101.3554236	3554101-3554236	-	7.6273e-07	-1.87666	NA	NA	NA	NA	NA	NA	NA	NA	NA	NA	NA	NA	NA	NA
3:2476886-2477126	AT3G07760	Alt3ss*	1	0	0	0	AT3G07760:E010	E	3.2476886.2477126	2476886-2477126	-	4.46941e-06	-2.27858	NA	NA	NA	NA	NA	NA	NA	NA	NA	NA	NA	NA	NA	NA
2:18184697-18184839	AT2G43910	Alt3ss	1	0	0	0	AT2G43910:E003	E	2.18184697.18184839	18184697-18184839	-	1.05169e-05	-3.46599	NA	NA	NA	NA	NA	NA	NA	NA	NA	NA	NA	NA	NA	NA
4:10942210-10942212	AT4G20260	Alt3ss	1	0	0	0	AT4G20260:E013	E	4.10942210.10942212	10942210-10942212	AT4G20250	2.28875e-05	-1.98428	NA	NA	NA	NA	NA	NA	NA	NA	NA	NA	NA	NA	NA	NA
3:3788014-3788015	AT3G11960	Alt3ss	1	0	0	0	AT3G11960:E009	E	3.3788014.3788015	3788014-3788015	-	3.29297e-05	1.84175	NA	NA	NA	NA	NA	NA	NA	NA	NA	NA	NA	NA	NA	NA
1:1402596-1402622	AT1G04945	Alt3ss*	1	0	0	0	AT1G04945:E012	E	1.1402596.1402622	1402596-1402622	AT1G04940;AT1G04950	0.000103911	-1.84398	NA	NA	NA	NA	NA	NA	NA	NA	NA	NA	NA	NA	NA	NA
5:5524702-5524735	AT5G16800	Alt3ss*	1	0	0	0	AT5G16800:E003	E	5.5524702.5524735	5524702-5524735	-	0.000107761	-2.57118	NA	NA	NA	NA	NA	NA	NA	NA	NA	NA	NA	NA	NA	NA
5:21199121-21199135	AT5G52170	Alt3ss	1	0	0	0	AT5G52170:E010	E	5.21199121.21199135	21199121-21199135	AT5G52180;AT5G52190;AT5G52200	0.00021771	2.09153	NA	NA	NA	NA	NA	NA	NA	NA	NA	NA	NA	NA	NA	NA
4:12194197-12194257	AT4G23330	Alt3ss*	1	0	0	0	AT4G23330:E016	E	4.12194197.12194257	12194197-12194257	-	0.000244737	-2.59257	NA	NA	NA	NA	NA	NA	NA	NA	NA	NA	NA	NA	NA	NA
2:82186-82219	AT2G01100	Alt3ss*	1	0	0	0	AT2G01100:E006	E	2.81800.82220	82186-82219	AT2G01110	0.000309896	-1.04384	NA	NA	NA	NA	NA	NA	NA	NA	NA	NA	NA	NA	NA	NA
5:24626365-24626786	AT5G61220	Alt3ss	1	0	0	0	AT5G61220:E004	E	5.24626365.24626786	24626365-24626786	AT5G61210	0.00086142	-4.29552	NA	NA	NA	NA	NA	NA	NA	NA	NA	NA	NA	NA	NA	NA
1:1014621-1014634	AT1G03960	Alt3ss*	1	0	0	0	AT1G03960:E009	E	1.1014621.1014634	1014621-1014634	-	0.000984769	2.91404	NA	NA	NA	NA	NA	NA	NA	NA	NA	NA	NA	NA	NA	NA
3:6326122-6326162	AT3G18430	Alt3ss*	1	0	0	0	AT3G18430:E004	E	3.6326026.6326163	6326122-6326162	AT3G18420	0.00152676	1.79116	NA	NA	NA	NA	NA	NA	NA	NA	NA	NA	NA	NA	NA	NA
1:30057463-30057465	AT1G79915	Alt3ss	1	0	0	0	AT1G79915:E003	E	1.30057463.30057465	30057463-30057465	-	0.00194068	2.18725	NA	NA	NA	NA	NA	NA	NA	NA	NA	NA	NA	NA	NA	NA
3:284099-284450	AT3G01790	Alt3ss	1	0	0	0	AT3G01790:E004	E	3.284099.284450	284099-284450	AT3G01780	0.00196096	-2.03629	NA	NA	NA	NA	NA	NA	NA	NA	NA	NA	NA	NA	NA	NA
4:12194258-12194269	AT4G23330	Alt3ss*	1	0	0	0	AT4G23330:E017	E	4.12194258.12194269	12194258-12194269	-	0.00208557	-1.7294	NA	NA	NA	NA	NA	NA	NA	NA	NA	NA	NA	NA	NA	NA
2:17022129-17022150	AT2G40780	Alt3ss	1	0	0	0	AT2G40780:E003	E	2.17021988.17022151	17022129-17022150	AT2G40770	0.00262435	1.51395	NA	NA	NA	NA	NA	NA	NA	NA	NA	NA	NA	NA	NA	NA
5:23154539-23154767	AT5G57150	Alt3ss*	1	0	0	0	AT5G57150:E014	E	5.23153254.23154768	23154539-23154767	AT5G57160	0.00388639	-2.01232	NA	NA	NA	NA	NA	NA	NA	NA	NA	NA	NA	NA	NA	NA
1:28959151-28959329	AT1G77080	Alt3ss*	1	0	0	0	AT1G77080:E016	E	1.28959151.28959329	28959151-28959329	-	0.00400486	-1.98394	NA	NA	NA	NA	NA	NA	NA	NA	NA	NA	NA	NA	NA	NA
2:16213256-16213263	AT2G38780	Alt3ss*	1	0	0	0	AT2G38780:E011	E	2.16212900.16213264	16213256-16213263	AT2G38790	0.0041468	-1.6074	NA	NA	NA	NA	NA	NA	NA	NA	NA	NA	NA	NA	NA	NA
2:942826-942836	AT2G03140	Alt3ss	1	0	0	0	AT2G03140:E007	E	2.942826.942836	942826-942836	AT2G04485	0.00546545	1.76569	NA	NA	NA	NA	NA	NA	NA	NA	NA	NA	NA	NA	NA	NA
5:877667-877686	AT5G03500	Alt3ss*	1	0	0	0	AT5G03500:E008	E	5.877667.877686	877667-877686	-	0.0063005	-2.06256	NA	NA	NA	NA	NA	NA	NA	NA	NA	NA	NA	NA	NA	NA
2:16239980-16240044	AT2G38880	Alt3ss*	1	0	0	0	AT2G38880:E010	E	2.16239980.16240044	16239980-16240044	-	0.00918843	-3.83528	NA	NA	NA	NA	NA	NA	NA	NA	NA	NA	NA	NA	NA	NA
5:20967875-20967950	AT5G51620	Alt3ss	1	0	0	0	AT5G51620:E007	E	5.20967650.20967951;5.20967765.20967951	20967875-20967950	-	0.00929503	-0.641492	NA	NA	NA	NA	NA	NA	NA	NA	NA	NA	NA	NA	NA	NA
1:1074425-1074530	AT1G04130	Novel Alt 5'/3'	0	0	0	1	NA	NA	1.1074425.1074530	NA-NA	AT1G04140	NA	NA	NA	NA	NA	NA	NA	NA	NA	NA	NA	NA	85.5431	4.29047e-18	0.488827	0.455092
2:17430811-17431034	AT2G41790	Novel Alt 5'/3'	0	0	0	1	NA	NA	2.17430811.17431034	NA-NA	-	NA	NA	NA	NA	NA	NA	NA	NA	NA	NA	NA	NA	50.2005	1.50112e-10	0.980132	0.621923
1:18355489-18355880	AT1G49590	Alt 5'/3'	0	0	0	1	NA	NA	1.18355489.18355880	NA-NA	-	NA	NA	NA	NA	NA	NA	NA	NA	NA	NA	NA	NA	46.2356	9.45213e-10	0.348718	0.308718
3:20985107-20985318	AT3G56650	Novel Alt 5'/3'	0	0	0	1	NA	NA	3.20985107.20985318	NA-NA	AT3G56660	NA	NA	NA	NA	NA	NA	NA	NA	NA	NA	NA	NA	43.1931	3.95195e-09	0.395161	0.344656
1:6124629-6124852	AT1G17780	Novel Alt 5'/3'	0	0	0	1	NA	NA	1.6124629.6124852	NA-NA	AT1G17790	NA	NA	NA	NA	NA	NA	NA	NA	NA	NA	NA	NA	40.9135	1.09504e-08	0.341637	0.341637
1:4876468-4876670	AT1G14270	Alt 5'/3'	0	0	0	1	NA	NA	1.4876468.4876670	NA-NA	AT1G14260	NA	NA	NA	NA	NA	NA	NA	NA	NA	NA	NA	NA	39.3546	2.32641e-08	0.716216	0.386401
5:15418859-15419100	AT5G38510	Novel Alt 5'/3'	0	0	0	1	NA	NA	5.15418859.15419100	NA-NA	-	NA	NA	NA	NA	NA	NA	NA	NA	NA	NA	NA	NA	38.1648	3.9372e-08	0.368794	0.317512
1:28958663-28958783	AT1G77080	Novel Alt 5'/3'	0	0	0	1	NA	NA	1.28958663.28958783	NA-NA	-	NA	NA	NA	NA	NA	NA	NA	NA	NA	NA	NA	NA	35.4319	1.14255e-07	0.886228	0.552894
5:9311956-9312661	AT5G26680	Alt 5'/3'	0	0	0	1	NA	NA	5.9311956.9312661	NA-NA	AT5G26690	NA	NA	NA	NA	NA	NA	NA	NA	NA	NA	NA	NA	26.7857	7.02347e-06	0.741313	0.533766
5:18229562-18229941	AT5G45110	Novel Alt 5'/3'	0	0	0	1	NA	NA	5.18229562.18229941	NA-NA	-	NA	NA	NA	NA	NA	NA	NA	NA	NA	NA	NA	NA	26.4417	8.22462e-06	0.487805	0.462488
1:22542673-22542958	AT1G61150	Alt 5'/3'	0	0	0	1	NA	NA	1.22542673.22542958	NA-NA	AT1G61160	NA	NA	NA	NA	NA	NA	NA	NA	NA	NA	NA	NA	26.2819	8.59034e-06	0.488152	0.364622
2:16065926-16066025	AT2G38330	Novel Alt 5'/3'	0	0	0	1	NA	NA	2.16065926.16066025	NA-NA	AT2G38340	NA	NA	NA	NA	NA	NA	NA	NA	NA	NA	NA	NA	25.0216	1.45479e-05	0.530387	0.385225
1:2616548-2617757	AT1G08300	Novel Alt 5'/3'	0	0	0	1	NA	NA	1.2616548.2617757	NA-NA	AT1G08310	NA	NA	NA	NA	NA	NA	NA	NA	NA	NA	NA	NA	24.7449	1.65132e-05	0.586207	0.551119
4:736019-736116	AT4G01710	Novel Alt 5'/3'	0	0	0	1	NA	NA	4.736019.736116	NA-NA	-	NA	NA	NA	NA	NA	NA	NA	NA	NA	NA	NA	NA	24.1403	2.08622e-05	0.592105	0.424105
3:22088318-22088418	AT3G59780	Novel Alt 5'/3'	0	0	0	1	NA	NA	3.22088318.22088418	NA-NA	-	NA	NA	NA	NA	NA	NA	NA	NA	NA	NA	NA	NA	22.9538	3.58905e-05	0.453704	0.319983
1:9611876-9612590	AT1G27630	Alt 5'/3'	0	0	0	1	NA	NA	1.9611876.9612590	NA-NA	-	NA	NA	NA	NA	NA	NA	NA	NA	NA	NA	NA	NA	21.8854	5.61773e-05	0.416667	0.328431
2:13501306-13501440	AT2G31751	Alt 5'/3'	0	0	0	1	NA	NA	2.13501306.13501440	NA-NA	AT2G31750	NA	NA	NA	NA	NA	NA	NA	NA	NA	NA	NA	NA	18.867	0.000223619	0.436782	0.413526
2:7201012-7201091	AT2G16600	Novel Alt 5'/3'	0	0	0	1	NA	NA	2.7201012.7201091	NA-NA	-	NA	NA	NA	NA	NA	NA	NA	NA	NA	NA	NA	NA	18.8648	0.000223619	0.602273	0.419763
5:627891-628065	AT5G02770	Novel Alt 5'/3'	0	0	0	1	NA	NA	5.627891.628065	NA-NA	AT5G02760	NA	NA	NA	NA	NA	NA	NA	NA	NA	NA	NA	NA	21.5769	0.000303329	0.788356	0.388823
3:11978842-11979358	AT3G30390	Alt 5'/3'	0	0	0	1	NA	NA	3.11978842.11979358	NA-NA	AT3G30380	NA	NA	NA	NA	NA	NA	NA	NA	NA	NA	NA	NA	15.8616	0.000867019	0.58296	0.33296
4:9613334-9613976	AT4G17140	external	1	0	0	0	AT4G17140:E002	E	4.9613334.9613976	9613334-9613976	-	1.23049e-29	-2.23129	NA	NA	NA	NA	NA	NA	NA	NA	NA	NA	NA	NA	NA	NA
2:18757731-18757928	AT2G45540	external	1	0	0	0	AT2G09640:E002	E	2.18757731.18757928	18757731-18757928	-	3.96062e-29	-2.35328	NA	NA	NA	NA	NA	NA	NA	NA	NA	NA	NA	NA	NA	NA
1:10498351-10498799	AT1G29970	external	1	0	0	0	AT1G29970:E001	E	1.10498351.10498799	10498351-10498799	AT1G29965	3.37314e-27	-2.18113	NA	NA	NA	NA	NA	NA	NA	NA	NA	NA	NA	NA	NA	NA
4:8337274-8337640	AT4G14510	external	1	0	0	0	AT4G14500:E011	E	4.8337274.8337640	8337274-8337640	AT4G14500	9.3712e-25	-2.79476	NA	NA	NA	NA	NA	NA	NA	NA	NA	NA	NA	NA	NA	NA
5:426213-426378	AT5G02160	external	1	0	0	0	AT5G02150:E012	E	5.426213.426378	426213-426378	AT5G02150	5.65972e-23	2.25039	NA	NA	NA	NA	NA	NA	NA	NA	NA	NA	NA	NA	NA	NA
2:10971903-10972729	AT2G25730	external	1	0	0	0	AT2G25730:E042	E	2.10971903.10972729	10971903-10972729	-	3.33022e-19	2.55925	NA	NA	NA	NA	NA	NA	NA	NA	NA	NA	NA	NA	NA	NA
5:21131494-21131700	AT5G52040	external	1	0	0	0	AT5G52045:E003	E	5.21131494.21131700	21131494-21131700	AT5G52045	2.41249e-18	1.81211	NA	NA	NA	NA	NA	NA	NA	NA	NA	NA	NA	NA	NA	NA
3:17185355-17186959	AT3G46650	external	1	0	0	0	AT3G46640:E009	E	3.17185355.17186959	17185355-17186959	AT3G46640	2.35165e-14	2.08953	NA	NA	NA	NA	NA	NA	NA	NA	NA	NA	NA	NA	NA	NA
3:448198-448489	AT3G02260	external	1	0	0	0	AT3G02260:E020	E	3.448198.448489	448198-448489	-	3.24123e-14	2.82194	NA	NA	NA	NA	NA	NA	NA	NA	NA	NA	NA	NA	NA	NA
1:26501249-26501652	AT1G70320	external	1	0	0	0	AT1G70320:E015	E	1.26501249.26501652	26501249-26501652	-	1.52469e-13	2.89786	NA	NA	NA	NA	NA	NA	NA	NA	NA	NA	NA	NA	NA	NA
5:18407388-18407544	AT5G45430	external	1	0	0	0	AT5G45430:E002	E	5.18407388.18407544	18407388-18407544	-	1.92586e-12	1.7436	NA	NA	NA	NA	NA	NA	NA	NA	NA	NA	NA	NA	NA	NA
3:3669319-3669694	AT3G11620	external	1	0	0	0	AT3G11620:E001	E	3.3669319.3669694	3669319-3669694	AT3G11630	2.36022e-12	-1.99356	NA	NA	NA	NA	NA	NA	NA	NA	NA	NA	NA	NA	NA	NA
3:17446818-17447027	AT3G47350	external	1	0	0	0	AT3G47350:E001	E	3.17446818.17447027	17446818-17447027	-	6.25389e-12	3.84366	NA	NA	NA	NA	NA	NA	NA	NA	NA	NA	NA	NA	NA	NA
5:3762466-3763108	AT5G11700	external	1	0	0	0	AT5G11700:E002	E	5.3762466.3763108	3762466-3763108	-	8.0469e-12	-1.59978	NA	NA	NA	NA	NA	NA	NA	NA	NA	NA	NA	NA	NA	NA
2:10567538-10567623	AT2G24790	external	1	0	0	0	AT2G24790:E003	E	2.10567538.10567623	10567538-10567623	-	1.38849e-11	-3.49972	NA	NA	NA	NA	NA	NA	NA	NA	NA	NA	NA	NA	NA	NA
1:3310930-3311171	AT1G10130	external	1	0	0	0	AT1G10130:E001	E	1.3310930.3311171	3310930-3311171	-	2.17036e-11	2.4786	NA	NA	NA	NA	NA	NA	NA	NA	NA	NA	NA	NA	NA	NA
3:10256895-10257116	AT3G27700	external	1	0	0	0	AT3G27700:E001	E	3.10256895.10257116	10256895-10257116	AT3G27690	3.2262e-11	2.11849	NA	NA	NA	NA	NA	NA	NA	NA	NA	NA	NA	NA	NA	NA
5:7296250-7296344	AT5G22030	external	1	0	0	0	AT5G22030:E018	E	5.7296250.7296344	7296250-7296344	-	1.71516e-10	1.9012	NA	NA	NA	NA	NA	NA	NA	NA	NA	NA	NA	NA	NA	NA
5:25747653-25748575	AT5G64400	external	1	0	0	0	AT5G64390:E011	E	5.25747653.25748575	25747653-25748575	AT5G64390;AT5G64395;AT5G64401	4.38698e-10	-2.69226	NA	NA	NA	NA	NA	NA	NA	NA	NA	NA	NA	NA	NA	NA
1:28532405-28532681	AT1G76020	external	1	0	0	0	AT1G76020:E003	E	1.28532405.28532681	28532405-28532681	-	1.63371e-09	-5.21655	NA	NA	NA	NA	NA	NA	NA	NA	NA	NA	NA	NA	NA	NA
2:13600431-13600779	AT2G31970	external	1	0	0	0	AT2G31970:E001	E	2.13600431.13600779	13600431-13600779	AT2G31980	2.37624e-09	1.76375	NA	NA	NA	NA	NA	NA	NA	NA	NA	NA	NA	NA	NA	NA
4:8057153-8057181	AT4G13940	external	1	0	0	0	AT4G13940:E011	E	4.8057153.8057181	8057153-8057181	-	6.11226e-09	4.21496	NA	NA	NA	NA	NA	NA	NA	NA	NA	NA	NA	NA	NA	NA
1:21832500-21832708	AT1G59218	external	1	0	0	0	AT1G59218:E011	E	1.21832500.21832708	21832500-21832708	-	7.23268e-09	-3.59138	NA	NA	NA	NA	NA	NA	NA	NA	NA	NA	NA	NA	NA	NA
4:17023814-17024108	AT4G35950	external	1	0	0	0	AT4G35940:E017	E	4.17023814.17024108	17023814-17024108	AT4G35940	7.45453e-09	-2.0554	NA	NA	NA	NA	NA	NA	NA	NA	NA	NA	NA	NA	NA	NA
1:17885633-17885657	AT1G48410	external	1	0	0	0	AT1G48410:E001	E	1.17885633.17885657	17885633-17885657	-	8.84552e-09	4.02317	NA	NA	NA	NA	NA	NA	NA	NA	NA	NA	NA	NA	NA	NA
2:10916203-10916602	AT2G25660	external	1	0	0	0	AT2G25660:E004	E	2.10916203.10916602	10916203-10916602	AT2G25650	9.54322e-09	-1.65536	NA	NA	NA	NA	NA	NA	NA	NA	NA	NA	NA	NA	NA	NA
2:7995729-7995891	AT2G18440	external	1	0	0	0	AT2G18440:E002	E	2.7995729.7995891	7995729-7995891	-	1.16364e-08	-1.59818	NA	NA	NA	NA	NA	NA	NA	NA	NA	NA	NA	NA	NA	NA
3:4146401-4146626	AT3G12980	external	1	0	0	0	AT3G12980:E002	E	3.4146401.4146626	4146401-4146626	-	1.22521e-08	2.78968	NA	NA	NA	NA	NA	NA	NA	NA	NA	NA	NA	NA	NA	NA
1:21796218-21796450	AT1G58848	external	1	0	0	0	AT1G58848:E006	E	1.21796218.21796450	21796218-21796450	-	1.43167e-08	-3.56103	NA	NA	NA	NA	NA	NA	NA	NA	NA	NA	NA	NA	NA	NA
5:3373640-3374127	AT5G10690	external	1	0	0	0	AT5G10690:E001	E	5.3373640.3374127	3373640-3374127	AT5G10680	1.68539e-08	2.25862	NA	NA	NA	NA	NA	NA	NA	NA	NA	NA	NA	NA	NA	NA
1:1042239-1042313	AT1G04030	external	1	0	0	0	AT1G04030:E005	E	1.1042239.1042313	1042239-1042313	AT1G04040	1.7517e-08	-2.2068	NA	NA	NA	NA	NA	NA	NA	NA	NA	NA	NA	NA	NA	NA
3:19684686-19685182	AT3G53100	external	1	0	0	0	AT3G53100:E001	E	3.19684686.19685182	19684686-19685182	AT3G53090	1.90008e-08	1.73656	NA	NA	NA	NA	NA	NA	NA	NA	NA	NA	NA	NA	NA	NA
1:7716816-7716975	AT1G21940	external	1	0	0	0	AT1G21940:E002	E	1.7716816.7716975	7716816-7716975	-	2.47434e-08	2.21868	NA	NA	NA	NA	NA	NA	NA	NA	NA	NA	NA	NA	NA	NA
3:9675633-9675927	AT3G26430	external	1	0	0	0	AT3G26430:E003	E	3.9675633.9675927	9675633-9675927	AT3G26420	2.87102e-08	-1.72143	NA	NA	NA	NA	NA	NA	NA	NA	NA	NA	NA	NA	NA	NA
5:25378894-25379052	AT5G63340	external	1	0	0	0	AT5G63340:E001	E	5.25378894.25379052	25378894-25379052	AT5G63320	3.21948e-08	-2.6413	NA	NA	NA	NA	NA	NA	NA	NA	NA	NA	NA	NA	NA	NA
1:26505660-26506672	AT1G70340	external	1	0	0	0	AT1G70340:E004	E	1.26505660.26506672	26505660-26506672	AT1G70330;AT1G09167	4.95587e-08	-2.54548	NA	NA	NA	NA	NA	NA	NA	NA	NA	NA	NA	NA	NA	NA
1:28016582-28017525	AT1G09487	external	1	0	0	0	AT1G09487:E001	E	1.28016582.28017525	28016582-28017525	AT1G74550;AT1G74560	5.816e-08	2.01237	NA	NA	NA	NA	NA	NA	NA	NA	NA	NA	NA	NA	NA	NA
1:13192608-13192954	AT1G35660	external	1	0	0	0	AT1G35660:E001	E	1.13192608.13192954	13192608-13192954	-	8.99115e-08	2.03106	NA	NA	NA	NA	NA	NA	NA	NA	NA	NA	NA	NA	NA	NA
1:5622625-5622633	AT1G16460	external	1	0	0	0	AT1G16460:E020	E	1.5622625.5622633	5622625-5622633	-	1.02952e-07	-4.77385	NA	NA	NA	NA	NA	NA	NA	NA	NA	NA	NA	NA	NA	NA
5:15561913-15562089	AT5G38865	external	1	0	0	0	AT5G38865:E003	E	5.15561913.15562089	15561913-15562089	AT5G38880	1.17985e-07	1.75962	NA	NA	NA	NA	NA	NA	NA	NA	NA	NA	NA	NA	NA	NA
3:3793361-3793375	AT3G11960	external	1	0	0	0	AT3G11960:E023	E	3.3793361.3793375	3793361-3793375	-	1.26278e-07	-1.99674	NA	NA	NA	NA	NA	NA	NA	NA	NA	NA	NA	NA	NA	NA
4:10406753-10407127	AT4G19003	external	1	0	0	0	AT4G19003:E003	E	4.10406753.10407127	10406753-10407127	AT4G19000	1.46311e-07	3.67264	NA	NA	NA	NA	NA	NA	NA	NA	NA	NA	NA	NA	NA	NA
3:2477128-2477423	AT3G07760	external	1	0	0	0	AT3G07760:E012	E	3.2477128.2477423	2477128-2477423	-	2.53804e-07	-2.40502	NA	NA	NA	NA	NA	NA	NA	NA	NA	NA	NA	NA	NA	NA
1:19053343-19053535	AT1G07743	external	1	0	0	0	AT1G51402:E002	E	1.19053343.19053535	19053343-19053535	-	2.67383e-07	-3.16394	NA	NA	NA	NA	NA	NA	NA	NA	NA	NA	NA	NA	NA	NA
5:4041219-4041334	AT5G12440	external	1	0	0	0	AT5G12440:E012	E	5.4041219.4041334	4041219-4041334	-	3.22644e-07	-4.5054	NA	NA	NA	NA	NA	NA	NA	NA	NA	NA	NA	NA	NA	NA
3:11240287-11240575	AT3G29290	external	1	0	0	0	AT3G29290:E009	E	3.11240287.11240575	11240287-11240575	AT3G29280	3.44691e-07	-2.6046	NA	NA	NA	NA	NA	NA	NA	NA	NA	NA	NA	NA	NA	NA
5:26535810-26535951	AT5G66450	external	1	0	0	0	AT5G66450:E009	E	5.26535810.26535951	26535810-26535951	-	3.57949e-07	-2.33018	NA	NA	NA	NA	NA	NA	NA	NA	NA	NA	NA	NA	NA	NA
3:319806-319830	AT3G01930	external	1	0	0	0	AT3G01930:E002	E	3.319806.319830	319806-319830	AT3G01920;AT3G01065	3.71043e-07	-4.61329	NA	NA	NA	NA	NA	NA	NA	NA	NA	NA	NA	NA	NA	NA
1:27338062-27338737	AT1G72600	external	1	0	0	0	AT1G72600:E002	E	1.27338062.27338737	27338062-27338737	AT1G09327;AT1G72610	3.78682e-07	-1.82441	NA	NA	NA	NA	NA	NA	NA	NA	NA	NA	NA	NA	NA	NA
2:10956302-10956620	AT2G25730	external	1	0	0	0	AT2G25730:E002	E	2.10956302.10956620	10956302-10956620	-	4.02368e-07	-1.84949	NA	NA	NA	NA	NA	NA	NA	NA	NA	NA	NA	NA	NA	NA
1:5622634-5622663	AT1G16460	external	1	0	0	0	AT1G16460:E021	E	1.5622634.5622663	5622634-5622663	-	4.17065e-07	-3.79524	NA	NA	NA	NA	NA	NA	NA	NA	NA	NA	NA	NA	NA	NA
4:14211855-14211923	AT4G28770	external	1	0	0	0	AT4G28770:E001	E	4.14211855.14211923	14211855-14211923	AT4G28760	5.36142e-07	-1.8519	NA	NA	NA	NA	NA	NA	NA	NA	NA	NA	NA	NA	NA	NA
2:11516208-11516696	AT2G26980	external	1	0	0	0	AT2G26980:E011	E	2.11516208.11516696	11516208-11516696	-	5.8341e-07	-2.08622	NA	NA	NA	NA	NA	NA	NA	NA	NA	NA	NA	NA	NA	NA
3:3786431-3786631	AT3G11960	external	1	0	0	0	AT3G11960:E004	E	3.3786431.3786631	3786431-3786631	-	6.35157e-07	2.76066	NA	NA	NA	NA	NA	NA	NA	NA	NA	NA	NA	NA	NA	NA
1:19487855-19487941	AT1G52320	external	1	0	0	0	AT1G52320:E013	E	1.19487855.19487941	19487855-19487941	AT1G52325	6.67906e-07	3.17727	NA	NA	NA	NA	NA	NA	NA	NA	NA	NA	NA	NA	NA	NA
3:20166811-20167293	AT3G54460	external	1	0	0	0	AT3G54460:E011	E	3.20166811.20167293	20166811-20167293	AT3G54450	8.43136e-07	2.31223	NA	NA	NA	NA	NA	NA	NA	NA	NA	NA	NA	NA	NA	NA
4:12194668-12194755	AT4G23330	external	1	0	0	0	AT4G23330:E020	E	4.12194668.12194755	12194668-12194755	-	9.26958e-07	-2.9383	NA	NA	NA	NA	NA	NA	NA	NA	NA	NA	NA	NA	NA	NA
5:1656481-1656565	AT5G05570	external	1	0	0	0	AT5G05570:E001	E	5.1656481.1656565	1656481-1656565	-	9.72224e-07	2.1277	NA	NA	NA	NA	NA	NA	NA	NA	NA	NA	NA	NA	NA	NA
5:6426071-6426204	AT5G19150	external	1	0	0	0	AT5G19150:E002	E	5.6426071.6426204	6426071-6426204	AT5G19140	9.84006e-07	-2.24584	NA	NA	NA	NA	NA	NA	NA	NA	NA	NA	NA	NA	NA	NA
3:8207287-8207386	AT3G23080	external	1	0	0	0	AT3G23080:E001	E	3.8207287.8207386	8207287-8207386	AT3G23070	1.06277e-06	-2.26578	NA	NA	NA	NA	NA	NA	NA	NA	NA	NA	NA	NA	NA	NA
1:27324760-27324816	AT1G72560	external	1	0	0	0	AT1G72560:E004	E	1.27324760.27324816	27324760-27324816	AT1G09323	1.24609e-06	-1.72435	NA	NA	NA	NA	NA	NA	NA	NA	NA	NA	NA	NA	NA	NA
5:5297581-5298169	AT5G16220	external	1	0	0	0	AT5G16210:E019	E	5.5297581.5298169	5297581-5298169	AT5G16210	1.38355e-06	1.79372	NA	NA	NA	NA	NA	NA	NA	NA	NA	NA	NA	NA	NA	NA
1:10378673-10378961	AT1G29680	external	1	0	0	0	AT1G29680:E003	E	1.10378673.10378961	10378673-10378961	AT1G29670	1.45378e-06	2.49312	NA	NA	NA	NA	NA	NA	NA	NA	NA	NA	NA	NA	NA	NA
2:8373766-8374437	AT2G19340	external	1	0	0	0	AT2G19340:E001	E	2.8373766.8374437	8373766-8374437	AT2G19330;AT2G07175	1.79634e-06	-1.66379	NA	NA	NA	NA	NA	NA	NA	NA	NA	NA	NA	NA	NA	NA
4:10638165-10638467	AT4G19510	external	1	0	0	0	AT4G19510:E026	E	4.10638165.10638467	10638165-10638467	-	1.79634e-06	-2.11977	NA	NA	NA	NA	NA	NA	NA	NA	NA	NA	NA	NA	NA	NA
3:8473627-8473774	AT3G23600	external	1	0	0	0	AT3G23600:E001	E	3.8473627.8473774	8473627-8473774	AT3G23590	1.9673e-06	-2.25097	NA	NA	NA	NA	NA	NA	NA	NA	NA	NA	NA	NA	NA	NA
5:25418375-25418473	AT5G63480	external	1	0	0	0	AT5G63480:E005	E	5.25418375.25418473	25418375-25418473	AT5G63470;AT5G63490	2.14744e-06	-2.34377	NA	NA	NA	NA	NA	NA	NA	NA	NA	NA	NA	NA	NA	NA
5:7517229-7517461	AT5G22620	external	1	0	0	0	AT5G22620:E002	E	5.7517229.7517461	7517229-7517461	AT5G22610	2.36916e-06	-2.56042	NA	NA	NA	NA	NA	NA	NA	NA	NA	NA	NA	NA	NA	NA
5:25958983-25958995	AT5G64970	external	1	0	0	0	AT5G64960:E014	E	5.25958983.25958995	25958983-25958995	AT5G64960	3.25669e-06	-2.31616	NA	NA	NA	NA	NA	NA	NA	NA	NA	NA	NA	NA	NA	NA
5:18708338-18708529	AT5G46150	external	1	0	0	0	AT5G46150:E003	E	5.18708338.18708529	18708338-18708529	-	3.29532e-06	-3.00354	NA	NA	NA	NA	NA	NA	NA	NA	NA	NA	NA	NA	NA	NA
5:18429047-18429122	AT5G45490	external	1	0	0	0	AT5G45490:E001	E	5.18429047.18429122	18429047-18429122	AT5G45480;AT5G45472	3.36999e-06	-1.96792	NA	NA	NA	NA	NA	NA	NA	NA	NA	NA	NA	NA	NA	NA
3:22609100-22609169	AT3G61090	external	1	0	0	0	AT3G61080:E012	E	3.22609100.22609169	22609100-22609169	-	3.62993e-06	-5.35935	NA	NA	NA	NA	NA	NA	NA	NA	NA	NA	NA	NA	NA	NA
1:3995415-3995417	AT1G11840	external	1	0	0	0	AT1G11840:E004	E	1.3995415.3995417	3995415-3995417	-	3.64637e-06	-2.82255	NA	NA	NA	NA	NA	NA	NA	NA	NA	NA	NA	NA	NA	NA
3:1418261-1418564	AT3G05090	external	1	0	0	0	AT3G05090:E002	E	3.1418261.1418564	1418261-1418564	AT3G05080;AT3G01605	3.7379e-06	-1.98385	NA	NA	NA	NA	NA	NA	NA	NA	NA	NA	NA	NA	NA	NA
5:19514700-19514868	AT5G48120	external	1	0	0	0	AT5G48120:E025	E	5.19514700.19514868	19514700-19514868	-	3.94827e-06	1.89414	NA	NA	NA	NA	NA	NA	NA	NA	NA	NA	NA	NA	NA	NA
2:7609262-7609278	AT2G17510	external	1	0	0	0	AT2G17500:E016	E	2.7609262.7609278	7609262-7609278	AT2G17500	4.16872e-06	-2.85718	NA	NA	NA	NA	NA	NA	NA	NA	NA	NA	NA	NA	NA	NA
1:19050298-19050634	AT1G51390	external	1	0	0	0	AT1G51390:E001	E	1.19050298.19050634	19050298-19050634	AT1G07733;AT1G51400	4.32472e-06	-1.6751	NA	NA	NA	NA	NA	NA	NA	NA	NA	NA	NA	NA	NA	NA
3:136399-136842	AT3G01360	external	1	0	0	0	AT3G01360:E001	E	3.136399.136842	136399-136842	AT3G01350;AT3G01005	4.8547e-06	-2.24404	NA	NA	NA	NA	NA	NA	NA	NA	NA	NA	NA	NA	NA	NA
3:16983754-16983798	AT3G46220	external	1	0	0	0	AT3G46220:E023	E	3.16983754.16983798	16983754-16983798	AT3G07355;AT3G46230	5.31745e-06	1.79601	NA	NA	NA	NA	NA	NA	NA	NA	NA	NA	NA	NA	NA	NA
1:21832476-21832499	AT1G59218	external	1	0	0	0	AT1G59218:E010	E	1.21832476.21832499	21832476-21832499	-	6.3321e-06	-2.98546	NA	NA	NA	NA	NA	NA	NA	NA	NA	NA	NA	NA	NA	NA
1:30016671-30016766	AT1G79790	external	1	0	0	0	AT1G79790:E001	E	1.30016671.30016766	30016671-30016766	AT1G79780	7.13404e-06	-2.0395	NA	NA	NA	NA	NA	NA	NA	NA	NA	NA	NA	NA	NA	NA
5:26535952-26536045	AT5G66450	external	1	0	0	0	AT5G66450:E010	E	5.26535952.26536045	26535952-26536045	-	1.00663e-05	-3.56847	NA	NA	NA	NA	NA	NA	NA	NA	NA	NA	NA	NA	NA	NA
2:13272282-13272534	AT2G31150	external	1	0	0	0	AT2G31141:E004	E	2.13272282.13272534	13272282-13272534	-	1.09244e-05	-1.69127	NA	NA	NA	NA	NA	NA	NA	NA	NA	NA	NA	NA	NA	NA
5:19317716-19317991	AT5G47690	external	1	0	0	0	AT5G47690:E002	E	5.19317716.19317991	19317716-19317991	-	1.10672e-05	2.37634	NA	NA	NA	NA	NA	NA	NA	NA	NA	NA	NA	NA	NA	NA
5:1656566-1656840	AT5G05570	external	1	0	0	0	AT5G05570:E002	E	5.1656566.1656840	1656566-1656840	-	1.1193e-05	1.76589	NA	NA	NA	NA	NA	NA	NA	NA	NA	NA	NA	NA	NA	NA
2:13500123-13500228	AT2G31751	external	1	0	0	0	AT2G31750:E005	E	2.13500123.13500228	13500123-13500228	AT2G31750	1.12726e-05	1.86842	NA	NA	NA	NA	NA	NA	NA	NA	NA	NA	NA	NA	NA	NA
4:8023237-8023318	AT4G13870	external	1	0	0	0	AT4G13870:E001	E	4.8023237.8023318	8023237-8023318	AT4G13860	1.15371e-05	2.11353	NA	NA	NA	NA	NA	NA	NA	NA	NA	NA	NA	NA	NA	NA
1:4841371-4841848	AT1G14160	external	1	0	0	0	AT1G14160:E003	E	1.4841371.4841848	4841371-4841848	AT1G14150	1.17287e-05	2.15938	NA	NA	NA	NA	NA	NA	NA	NA	NA	NA	NA	NA	NA	NA
2:11885728-11886013	AT2G27920	external	1	0	0	0	AT2G27900:E028	E	2.11885728.11886013	11885728-11886013	-	1.1841e-05	2.08833	NA	NA	NA	NA	NA	NA	NA	NA	NA	NA	NA	NA	NA	NA
3:3941685-3941872	AT3G12380	external	1	0	0	0	AT3G12380:E013	E	3.3941685.3941872	3941685-3941872	-	1.26322e-05	1.8258	NA	NA	NA	NA	NA	NA	NA	NA	NA	NA	NA	NA	NA	NA
3:3793376-3793647	AT3G11960	external	1	0	0	0	AT3G11960:E024	E	3.3793376.3793647	3793376-3793647	-	1.37001e-05	-1.97254	NA	NA	NA	NA	NA	NA	NA	NA	NA	NA	NA	NA	NA	NA
1:21562596-21562965	AT1G58220	external	1	0	0	0	AT1G58220:E008	E	1.21562596.21562965	21562596-21562965	AT1G58223	1.40222e-05	1.6318	NA	NA	NA	NA	NA	NA	NA	NA	NA	NA	NA	NA	NA	NA
4:10638121-10638161	AT4G19510	external	1	0	0	0	AT4G19510:E024	E	4.10638121.10638161	10638121-10638161	-	1.47382e-05	-1.804	NA	NA	NA	NA	NA	NA	NA	NA	NA	NA	NA	NA	NA	NA
1:5773512-5773677	AT1G16880	external	1	0	0	0	AT1G16880:E001	E	1.5773512.5773677	5773512-5773677	AT1G16890	1.65871e-05	-2.43947	NA	NA	NA	NA	NA	NA	NA	NA	NA	NA	NA	NA	NA	NA
4:1503492-1503572	AT4G03415	external	1	0	0	0	AT4G03415:E001	E	4.1503492.1503572	1503492-1503572	AT4G03410	1.69352e-05	-1.83476	NA	NA	NA	NA	NA	NA	NA	NA	NA	NA	NA	NA	NA	NA
1:28865314-28865880	AT1G76880	external	1	0	0	0	AT1G76880:E001	E	1.28865314.28865880	28865314-28865880	AT1G76878	1.69387e-05	-1.66969	NA	NA	NA	NA	NA	NA	NA	NA	NA	NA	NA	NA	NA	NA
4:15406971-15406979	AT4G31860	external	1	0	0	0	AT4G31860:E003	E	4.15406971.15406979	15406971-15406979	AT4G31850	1.76746e-05	-2.06351	NA	NA	NA	NA	NA	NA	NA	NA	NA	NA	NA	NA	NA	NA
4:10633705-10634292	AT4G19510	external	1	0	0	0	AT4G19510:E007	E	4.10633705.10634292	10633705-10634292	-	1.8829e-05	1.94861	NA	NA	NA	NA	NA	NA	NA	NA	NA	NA	NA	NA	NA	NA
5:4578241-4578402	AT5G14210	external	1	0	0	0	AT5G14200:E013	E	5.4578241.4578402	4578241-4578402	-	1.9185e-05	-2.974	NA	NA	NA	NA	NA	NA	NA	NA	NA	NA	NA	NA	NA	NA
1:3995393-3995414	AT1G11840	external	1	0	0	0	AT1G11840:E003	E	1.3995393.3995414	3995393-3995414	-	2.31711e-05	-2.85892	NA	NA	NA	NA	NA	NA	NA	NA	NA	NA	NA	NA	NA	NA
4:9543862-9544467	AT4G16950	external	1	0	0	0	AT4G16950:E016	E	4.9543862.9544467	9543862-9544467	AT4G16955	2.45606e-05	1.59357	NA	NA	NA	NA	NA	NA	NA	NA	NA	NA	NA	NA	NA	NA
2:14923008-14923025	AT2G35530	external	1	0	0	0	AT2G35520:E011	E	2.14923008.14923025	14923008-14923025	-	2.46155e-05	-2.32523	NA	NA	NA	NA	NA	NA	NA	NA	NA	NA	NA	NA	NA	NA
3:10521665-10521796	AT3G28210	external	1	0	0	0	AT3G28210:E005	E	3.10521665.10521796	10521665-10521796	-	2.57868e-05	4.16579	NA	NA	NA	NA	NA	NA	NA	NA	NA	NA	NA	NA	NA	NA
4:5196564-5196763	AT4G08240	external	1	0	0	0	AT4G08240:E006	E	4.5196564.5196763	5196564-5196763	-	3.09731e-05	-2.83797	NA	NA	NA	NA	NA	NA	NA	NA	NA	NA	NA	NA	NA	NA
3:21959041-21959266	AT3G59410	external	1	0	0	0	AT3G59410:E036	E	3.21959041.21959266	21959041-21959266	AT3G59400	3.52149e-05	-1.66313	NA	NA	NA	NA	NA	NA	NA	NA	NA	NA	NA	NA	NA	NA
1:8906074-8906394	AT1G25390	external	1	0	0	0	AT1G25380:E012	E	1.8906074.8906394	8906074-8906394	AT1G25380	3.59881e-05	2.84981	NA	NA	NA	NA	NA	NA	NA	NA	NA	NA	NA	NA	NA	NA
1:18148653-18148933	AT1G49040	external	1	0	0	0	AT1G49040:E035	E	1.18148653.18148933	18148653-18148933	-	3.78562e-05	1.65943	NA	NA	NA	NA	NA	NA	NA	NA	NA	NA	NA	NA	NA	NA
5:23595781-23596058	AT5G58370	external	1	0	0	0	AT5G58370:E014	E	5.23595781.23596058	23595781-23596058	-	4.0311e-05	-1.74953	NA	NA	NA	NA	NA	NA	NA	NA	NA	NA	NA	NA	NA	NA
1:386848-386913	AT1G02080	external	1	0	0	0	AT1G02080:E055	E	1.386848.386913	386848-386913	-	4.24857e-05	2.8201	NA	NA	NA	NA	NA	NA	NA	NA	NA	NA	NA	NA	NA	NA
1:4613708-4613754	AT1G13450	external	1	0	0	0	AT1G13450:E004	E	1.4613708.4613754	4613708-4613754	AT1G13448	4.38919e-05	-1.67306	NA	NA	NA	NA	NA	NA	NA	NA	NA	NA	NA	NA	NA	NA
3:21967057-21967078	AT3G59430	external	1	0	0	0	AT3G59430:E020	E	3.21967057.21967078	21967057-21967078	-	4.46749e-05	4.05606	NA	NA	NA	NA	NA	NA	NA	NA	NA	NA	NA	NA	NA	NA
4:10638162-10638164	AT4G19510	external	1	0	0	0	AT4G19510:E025	E	4.10638162.10638164	10638162-10638164	-	4.4906e-05	-1.83501	NA	NA	NA	NA	NA	NA	NA	NA	NA	NA	NA	NA	NA	NA
1:90162-90502	AT1G01210	external	1	0	0	0	AT1G01210:E008	E	1.90162.90502	90162-90502	AT1G04017	5.00255e-05	1.78634	NA	NA	NA	NA	NA	NA	NA	NA	NA	NA	NA	NA	NA	NA
2:13401163-13401206	AT2G31450	external	1	0	0	0	AT2G31440:E009	E	2.13401163.13401206	13401163-13401206	-	5.09036e-05	-2.70369	NA	NA	NA	NA	NA	NA	NA	NA	NA	NA	NA	NA	NA	NA
5:7517481-7517502	AT5G22620	external	1	0	0	0	AT5G22620:E005	E	5.7517481.7517502	7517481-7517502	AT5G22610	5.67789e-05	-2.68541	NA	NA	NA	NA	NA	NA	NA	NA	NA	NA	NA	NA	NA	NA
1:27968034-27968657	AT1G74420	external	1	0	0	0	AT1G09453:E002	E	1.27968034.27968657	27968034-27968657	-	5.93769e-05	1.93749	NA	NA	NA	NA	NA	NA	NA	NA	NA	NA	NA	NA	NA	NA
4:16961058-16961082	AT4G35800	external	1	0	0	0	AT4G35800:E002	E	4.16961058.16961082	16961058-16961082	-	7.19479e-05	-2.39374	NA	NA	NA	NA	NA	NA	NA	NA	NA	NA	NA	NA	NA	NA
5:7517467-7517480	AT5G22620	external	1	0	0	0	AT5G22620:E004	E	5.7517467.7517480	7517467-7517480	AT5G22610	7.79973e-05	-2.72197	NA	NA	NA	NA	NA	NA	NA	NA	NA	NA	NA	NA	NA	NA
1:17848421-17848619	AT1G48310	external	1	0	0	0	AT1G48310:E001	E	1.17848421.17848619	17848421-17848619	-	7.88067e-05	1.77259	NA	NA	NA	NA	NA	NA	NA	NA	NA	NA	NA	NA	NA	NA
4:1503481-1503561	AT4G03415	external	1	0	0	0	AT4G03410:E008	E	4.1503481.1503561	1503481-1503561	AT4G03410	7.97552e-05	-1.70392	NA	NA	NA	NA	NA	NA	NA	NA	NA	NA	NA	NA	NA	NA
3:22291151-22291417	AT3G60310	external	1	0	0	0	AT3G60310:E009	E	3.22291151.22291417	22291151-22291417	-	8.2267e-05	-2.37884	NA	NA	NA	NA	NA	NA	NA	NA	NA	NA	NA	NA	NA	NA
4:11128941-11128992	AT4G20760	external	1	0	0	0	AT4G20760:E001	E	4.11128941.11128992	11128941-11128992	AT4G20770	8.31379e-05	-4.39579	NA	NA	NA	NA	NA	NA	NA	NA	NA	NA	NA	NA	NA	NA
5:20974917-20975052	AT5G51630	external	1	0	0	0	AT5G51630:E023	E	5.20974917.20975052	20974917-20975052	AT5G51640	8.66769e-05	2.36802	NA	NA	NA	NA	NA	NA	NA	NA	NA	NA	NA	NA	NA	NA
5:23745883-23745890	AT5G58800	external	1	0	0	0	AT5G58800:E001	E	5.23745883.23745890	23745883-23745890	AT5G58790	9.70163e-05	-4.68527	NA	NA	NA	NA	NA	NA	NA	NA	NA	NA	NA	NA	NA	NA
3:4074079-4074194	AT3G12820	external	1	0	0	0	AT3G12810:E022	E	3.4074079.4074194	4074079-4074194	-	9.96074e-05	-2.34545	NA	NA	NA	NA	NA	NA	NA	NA	NA	NA	NA	NA	NA	NA
2:18984199-18984200	AT2G46230	external	1	0	0	0	AT2G46230:E001	E	2.18984199.18984200	18984199-18984200	AT2G46225	0.000110219	-4.16941	NA	NA	NA	NA	NA	NA	NA	NA	NA	NA	NA	NA	NA	NA
3:3806467-3806626	AT3G11964	external	1	0	0	0	AT3G11964:E045	E	3.3806467.3806626	3806467-3806626	-	0.000126285	1.83128	NA	NA	NA	NA	NA	NA	NA	NA	NA	NA	NA	NA	NA	NA
4:14962464-14962466	AT4G30690	external	1	0	0	0	AT4G30690:E011	E	4.14962464.14962466	14962464-14962466	-	0.000137738	-4.97668	NA	NA	NA	NA	NA	NA	NA	NA	NA	NA	NA	NA	NA	NA
1:3920656-3920911	AT1G11660	external	1	0	0	0	AT1G11660:E003	E	1.3920656.3920911	3920656-3920911	-	0.000141384	3.21191	NA	NA	NA	NA	NA	NA	NA	NA	NA	NA	NA	NA	NA	NA
1:24314532-24314620	AT1G65440	external	1	0	0	0	AT1G65440:E028	E	1.24314532.24314620	24314532-24314620	-	0.000147687	2.05635	NA	NA	NA	NA	NA	NA	NA	NA	NA	NA	NA	NA	NA	NA
4:10459299-10459328	AT4G19110	external	1	0	0	0	AT4G19110:E021	E	4.10459299.10459328	10459299-10459328	AT4G19100	0.000150663	1.8967	NA	NA	NA	NA	NA	NA	NA	NA	NA	NA	NA	NA	NA	NA
1:26877745-26878245	AT1G71310	external	1	0	0	0	AT1G71310:E001	E	1.26877745.26878245	26877745-26878245	AT1G71300;AT1G09233	0.000154955	2.51765	NA	NA	NA	NA	NA	NA	NA	NA	NA	NA	NA	NA	NA	NA
3:1938222-1938257	AT3G06380	external	1	0	0	0	AT3G06380:E008	E	3.1938222.1938257	1938222-1938257	-	0.00015743	-3.37738	NA	NA	NA	NA	NA	NA	NA	NA	NA	NA	NA	NA	NA	NA
5:25958806-25958883	AT5G64970	external	1	0	0	0	AT5G64970:E002	E	5.25958806.25958883	25958806-25958883	AT5G64960	0.00016906	-2.05325	NA	NA	NA	NA	NA	NA	NA	NA	NA	NA	NA	NA	NA	NA
1:3995169-3995392	AT1G11840	external	1	0	0	0	AT1G11840:E002	E	1.3995169.3995392	3995169-3995392	-	0.000204376	-3.10744	NA	NA	NA	NA	NA	NA	NA	NA	NA	NA	NA	NA	NA	NA
1:30046028-30046148	AT1G79880	external	1	0	0	0	AT1G79870:E005	E	1.30046028.30046148	30046028-30046148	AT1G79870	0.000230168	-1.75564	NA	NA	NA	NA	NA	NA	NA	NA	NA	NA	NA	NA	NA	NA
1:29665166-29665589	AT1G78910	external	1	0	0	0	AT1G78910:E001	E	1.29665166.29665589	29665166-29665589	AT1G78915	0.000263984	1.62404	NA	NA	NA	NA	NA	NA	NA	NA	NA	NA	NA	NA	NA	NA
2:11877430-11877911	AT2G27900	external	1	0	0	0	AT2G27900:E002	E	2.11877430.11877911	11877430-11877911	AT2G27920	0.000275498	1.8921	NA	NA	NA	NA	NA	NA	NA	NA	NA	NA	NA	NA	NA	NA
2:941912-942745	AT2G03140	external	1	0	0	0	AT2G03140:E006	E	2.941912.942745	941912-942745	AT2G04485	0.000276183	1.60871	NA	NA	NA	NA	NA	NA	NA	NA	NA	NA	NA	NA	NA	NA
5:19251980-19252132	AT5G47455	external	1	0	0	0	AT5G47455:E013	E	5.19251980.19252132	19251980-19252132	AT5G47460	0.000307329	-1.89334	NA	NA	NA	NA	NA	NA	NA	NA	NA	NA	NA	NA	NA	NA
4:6802172-6802388	AT4G11160	external	1	0	0	0	AT4G11160:E001	E	4.6802172.6802388	6802172-6802388	-	0.000320386	3.5149	NA	NA	NA	NA	NA	NA	NA	NA	NA	NA	NA	NA	NA	NA
5:7517462-7517466	AT5G22620	external	1	0	0	0	AT5G22620:E003	E	5.7517462.7517466	7517462-7517466	AT5G22610	0.000320386	-2.5634	NA	NA	NA	NA	NA	NA	NA	NA	NA	NA	NA	NA	NA	NA
5:16725753-16726096	AT5G41790	external	1	0	0	0	AT5G41790:E001	E	5.16725753.16726096	16725753-16726096	AT5G06205	0.000320386	1.96219	NA	NA	NA	NA	NA	NA	NA	NA	NA	NA	NA	NA	NA	NA
2:3522984-3523222	AT2G07690	external	1	0	0	0	AT2G07690:E001	E	2.3522984.3523222	3522984-3523222	-	0.000322353	-2.53082	NA	NA	NA	NA	NA	NA	NA	NA	NA	NA	NA	NA	NA	NA
5:7516949-7517228	AT5G22620	external	1	0	0	0	AT5G22620:E001	E	5.7516949.7517228	7516949-7517228	AT5G22610	0.000326226	-2.83813	NA	NA	NA	NA	NA	NA	NA	NA	NA	NA	NA	NA	NA	NA
5:9780609-9780956	AT5G27640	external	1	0	0	0	AT5G27640:E001	E	5.9780609.9780956	9780609-9780956	AT5G27630	0.000343753	-2.20805	NA	NA	NA	NA	NA	NA	NA	NA	NA	NA	NA	NA	NA	NA
1:17090073-17090545	AT1G45160	external	1	0	0	0	AT1G45160:E019	E	1.17090073.17090545	17090073-17090545	-	0.000368499	1.98603	NA	NA	NA	NA	NA	NA	NA	NA	NA	NA	NA	NA	NA	NA
1:2829579-2829704	AT1G08840	external	1	0	0	0	AT1G08840:E003	E	1.2829579.2829704	2829579-2829704	AT1G08830;AT1G08845	0.000374805	-1.59178	NA	NA	NA	NA	NA	NA	NA	NA	NA	NA	NA	NA	NA	NA
2:14080405-14080743	AT2G33230	external	1	0	0	0	AT2G33220:E006	E	2.14080405.14080743	14080405-14080743	-	0.000405801	3.28523	NA	NA	NA	NA	NA	NA	NA	NA	NA	NA	NA	NA	NA	NA
5:18258053-18258197	AT5G45140	external	1	0	0	0	AT5G45140:E041	E	5.18258053.18258197	18258053-18258197	-	0.000450588	2.18652	NA	NA	NA	NA	NA	NA	NA	NA	NA	NA	NA	NA	NA	NA
1:7757606-7758019	AT1G22020	external	1	0	0	0	AT1G22020:E007	E	1.7757606.7758019	7757606-7758019	-	0.000459866	-2.44617	NA	NA	NA	NA	NA	NA	NA	NA	NA	NA	NA	NA	NA	NA
2:10972730-10972951	AT2G25730	external	1	0	0	0	AT2G25730:E043	E	2.10972730.10972951	10972730-10972951	-	0.000465004	2.33757	NA	NA	NA	NA	NA	NA	NA	NA	NA	NA	NA	NA	NA	NA
2:13379037-13379221	AT2G31370	external	1	0	0	0	AT2G31370:E005	E	2.13379037.13379221	13379037-13379221	-	0.000485837	1.87279	NA	NA	NA	NA	NA	NA	NA	NA	NA	NA	NA	NA	NA	NA
5:5602917-5602969	AT5G17020	external	1	0	0	0	AT5G17020:E034	E	5.5602917.5602969	5602917-5602969	-	0.000488483	-3.12414	NA	NA	NA	NA	NA	NA	NA	NA	NA	NA	NA	NA	NA	NA
3:2385714-2385982	AT3G07460	external	1	0	0	0	AT3G07460:E005	E	3.2385714.2385982	2385714-2385982	-	0.000491443	-2.24436	NA	NA	NA	NA	NA	NA	NA	NA	NA	NA	NA	NA	NA	NA
4:8530174-8530437	AT4G14910	external	1	0	0	0	AT4G14910:E014	E	4.8530174.8530437	8530174-8530437	-	0.000499192	1.65861	NA	NA	NA	NA	NA	NA	NA	NA	NA	NA	NA	NA	NA	NA
3:21924193-21924412	AT3G59310	external	1	0	0	0	AT3G59310:E014	E	3.21924193.21924412	21924193-21924412	AT3G59300	0.000502871	1.98385	NA	NA	NA	NA	NA	NA	NA	NA	NA	NA	NA	NA	NA	NA
3:3660298-3660497	AT3G11590	external	1	0	0	0	AT3G11590:E001	E	3.3660298.3660497	3660298-3660497	AT3G11591	0.000505605	1.6239	NA	NA	NA	NA	NA	NA	NA	NA	NA	NA	NA	NA	NA	NA
3:9116608-9116673	AT3G25013	external	1	0	0	0	AT3G25013:E016	E	3.9116608.9116673	9116608-9116673	AT3G25014	0.000507383	-4.25368	NA	NA	NA	NA	NA	NA	NA	NA	NA	NA	NA	NA	NA	NA
1:29302925-29303570	AT1G77930	external	1	0	0	0	AT1G77930:E009	E	1.29302925.29303570	29302925-29303570	AT1G77932	0.00053959	2.02157	NA	NA	NA	NA	NA	NA	NA	NA	NA	NA	NA	NA	NA	NA
1:7571018-7571021	AT1G21600	external	1	0	0	0	AT1G21600:E002	E	1.7571018.7571021	7571018-7571021	AT1G21610	0.000540639	1.89741	NA	NA	NA	NA	NA	NA	NA	NA	NA	NA	NA	NA	NA	NA
3:4329901-4330218	AT3G13330	external	1	0	0	0	AT3G13330:E035	E	3.4329901.4330218	4329901-4330218	-	0.000566476	2.05544	NA	NA	NA	NA	NA	NA	NA	NA	NA	NA	NA	NA	NA	NA
4:16573278-16573680	AT4G34730	external	1	0	0	0	AT4G34730:E009	E	4.16573278.16573680	16573278-16573680	-	0.000614137	-2.5579	NA	NA	NA	NA	NA	NA	NA	NA	NA	NA	NA	NA	NA	NA
2:18630318-18630428	AT2G45190	external	1	0	0	0	AT2G45190:E008	E	2.18630318.18630428	18630318-18630428	-	0.000615571	3.01227	NA	NA	NA	NA	NA	NA	NA	NA	NA	NA	NA	NA	NA	NA
5:15561906-15561912	AT5G38865	external	1	0	0	0	AT5G38865:E002	E	5.15561906.15561912	15561906-15561912	AT5G38880	0.000620735	1.59734	NA	NA	NA	NA	NA	NA	NA	NA	NA	NA	NA	NA	NA	NA
5:24884153-24884174	AT5G61960	external	1	0	0	0	AT5G61960:E024	E	5.24884153.24884174	24884153-24884174	-	0.000631231	1.98747	NA	NA	NA	NA	NA	NA	NA	NA	NA	NA	NA	NA	NA	NA
1:13469098-13469562	AT1G36070	external	1	0	0	0	AT1G36070:E012	E	1.13469098.13469562	13469098-13469562	-	0.000638049	1.75656	NA	NA	NA	NA	NA	NA	NA	NA	NA	NA	NA	NA	NA	NA
4:352752-352781	AT4G00830	external	1	0	0	0	AT4G00830:E007	E	4.352752.352781	352752-352781	AT4G00840	0.000645644	-4.04858	NA	NA	NA	NA	NA	NA	NA	NA	NA	NA	NA	NA	NA	NA
2:12056771-12056878	AT2G28290	external	1	0	0	0	AT2G28290:E003	E	2.12056771.12056878	12056771-12056878	-	0.000683683	2.09841	NA	NA	NA	NA	NA	NA	NA	NA	NA	NA	NA	NA	NA	NA
2:9242205-9242261	AT2G21590	external	1	0	0	0	AT2G21595:E001	E	2.9242205.9242261	9242205-9242261	-	0.000689216	-2.09699	NA	NA	NA	NA	NA	NA	NA	NA	NA	NA	NA	NA	NA	NA
4:17330345-17330383	AT4G36770	external	1	0	0	0	AT4G36760:E019	E	4.17330345.17330383	17330345-17330383	-	0.000696113	3.36074	NA	NA	NA	NA	NA	NA	NA	NA	NA	NA	NA	NA	NA	NA
1:24816114-24816148	AT1G66520	external	1	0	0	0	AT1G66510:E018	E	1.24816114.24816148	24816114-24816148	AT1G66510	0.000753732	-2.19072	NA	NA	NA	NA	NA	NA	NA	NA	NA	NA	NA	NA	NA	NA
3:17725410-17726217	AT3G48030	external	1	0	0	0	AT3G48030:E001	E	3.17725410.17726217	17725410-17726217	-	0.000804511	-1.86883	NA	NA	NA	NA	NA	NA	NA	NA	NA	NA	NA	NA	NA	NA
3:22155705-22155718	AT3G59990	external	1	0	0	0	AT3G59990:E001	E	3.22155705.22155718	22155705-22155718	-	0.000805845	-2.92906	NA	NA	NA	NA	NA	NA	NA	NA	NA	NA	NA	NA	NA	NA
4:13052503-13052681	AT4G25560	external	1	0	0	0	AT4G25560:E001	E	4.13052503.13052681	13052503-13052681	AT4G25570	0.000861497	4.279	NA	NA	NA	NA	NA	NA	NA	NA	NA	NA	NA	NA	NA	NA
3:20833108-20833252	AT3G56140	external	1	0	0	0	AT3G56140:E012	E	3.20833108.20833252	20833108-20833252	-	0.000944535	1.82812	NA	NA	NA	NA	NA	NA	NA	NA	NA	NA	NA	NA	NA	NA
1:29259866-29259889	AT1G77800	external	1	0	0	0	AT1G77800:E027	E	1.29259866.29259889	29259866-29259889	AT1G09757	0.001028	-2.56911	NA	NA	NA	NA	NA	NA	NA	NA	NA	NA	NA	NA	NA	NA
5:7116687-7116969	AT5G20960	external	1	0	0	0	AT5G20960:E002	E	5.7116687.7116969	7116687-7116969	AT5G03265	0.0010925	1.66838	NA	NA	NA	NA	NA	NA	NA	NA	NA	NA	NA	NA	NA	NA
5:15562090-15562092	AT5G38865	external	1	0	0	0	AT5G38865:E004	E	5.15562090.15562092	15562090-15562092	AT5G38880	0.00109533	1.64038	NA	NA	NA	NA	NA	NA	NA	NA	NA	NA	NA	NA	NA	NA
3:9712661-9712826	AT3G26510	external	1	0	0	0	AT3G26510:E014	E	3.9712661.9712826	9712661-9712826	AT3G26512	0.00116207	2.61196	NA	NA	NA	NA	NA	NA	NA	NA	NA	NA	NA	NA	NA	NA
1:26075925-26076374	AT1G69360	external	1	0	0	0	AT1G69360:E004	E	1.26075925.26076374	26075925-26076374	-	0.00119286	1.81051	NA	NA	NA	NA	NA	NA	NA	NA	NA	NA	NA	NA	NA	NA
5:16342645-16342927	AT5G40820	external	1	0	0	0	AT5G40810:E011	E	5.16342645.16342927	16342645-16342927	-	0.00120031	-3.24563	NA	NA	NA	NA	NA	NA	NA	NA	NA	NA	NA	NA	NA	NA
3:3671575-3671612	AT3G11620	external	1	0	0	0	AT3G11620:E014	E	3.3671575.3671612	3671575-3671612	AT3G11630	0.00121043	-3.91714	NA	NA	NA	NA	NA	NA	NA	NA	NA	NA	NA	NA	NA	NA
5:19507868-19508059	AT5G48120	external	1	0	0	0	AT5G48120:E004	E	5.19507868.19508059	19507868-19508059	-	0.0012613	-1.94693	NA	NA	NA	NA	NA	NA	NA	NA	NA	NA	NA	NA	NA	NA
1:5622664-5622674	AT1G16460	external	1	0	0	0	AT1G16460:E022	E	1.5622664.5622674	5622664-5622674	-	0.00129708	-3.41312	NA	NA	NA	NA	NA	NA	NA	NA	NA	NA	NA	NA	NA	NA
1:26841630-26841815	AT1G71220	external	1	0	0	0	AT1G71220:E002	E	1.26841630.26841815	26841630-26841815	-	0.00129708	1.95522	NA	NA	NA	NA	NA	NA	NA	NA	NA	NA	NA	NA	NA	NA
5:6984240-6984618	AT5G20640	external	1	0	0	0	AT5G20640:E001	E	5.6984240.6984618	6984240-6984618	AT5G20650	0.00132827	2.2574	NA	NA	NA	NA	NA	NA	NA	NA	NA	NA	NA	NA	NA	NA
1:11719778-11719988	AT1G32450	external	1	0	0	0	AT1G32450:E006	E	1.11719778.11719988	11719778-11719988	AT1G32440	0.00135406	1.95965	NA	NA	NA	NA	NA	NA	NA	NA	NA	NA	NA	NA	NA	NA
4:14944129-14944471	AT4G30610	external	1	0	0	0	AT4G30610:E001	E	4.14944129.14944471	14944129-14944471	AT4G08295;AT4G30620	0.00135764	1.61273	NA	NA	NA	NA	NA	NA	NA	NA	NA	NA	NA	NA	NA	NA
2:17082922-17083016	AT2G40935	external	1	0	0	0	AT2G40935:E006	E	2.17082922.17083016	17082922-17083016	AT2G40940	0.00136556	2.70995	NA	NA	NA	NA	NA	NA	NA	NA	NA	NA	NA	NA	NA	NA
5:16130881-16131065	AT5G40340	external	1	0	0	0	AT5G40340:E001	E	5.16130881.16131065	16130881-16131065	-	0.001366	1.75069	NA	NA	NA	NA	NA	NA	NA	NA	NA	NA	NA	NA	NA	NA
1:12462849-12462851	AT1G34220	external	1	0	0	0	AT1G34220:E001	E	1.12462849.12462851	12462849-12462851	AT1G34210	0.00143974	-3.18635	NA	NA	NA	NA	NA	NA	NA	NA	NA	NA	NA	NA	NA	NA
3:4129968-4130243	AT3G12940	external	1	0	0	0	AT3G12940:E002	E	3.4129968.4130243	4129968-4130243	AT3G12930	0.00144488	-2.33877	NA	NA	NA	NA	NA	NA	NA	NA	NA	NA	NA	NA	NA	NA
5:474279-474341	AT5G02310	external	1	0	0	0	AT5G02310:E003	E	5.474279.474341	474279-474341	AT5G02320	0.00145851	1.7142	NA	NA	NA	NA	NA	NA	NA	NA	NA	NA	NA	NA	NA	NA
1:30069550-30069570	AT1G79940	external	1	0	0	0	AT1G79940:E003	E	1.30069550.30069570	30069550-30069570	-	0.00148353	-3.80054	NA	NA	NA	NA	NA	NA	NA	NA	NA	NA	NA	NA	NA	NA
5:4042038-4042167	AT5G12440	external	1	0	0	0	AT5G12440:E020	E	5.4042038.4042167	4042038-4042167	-	0.00152676	-2.6623	NA	NA	NA	NA	NA	NA	NA	NA	NA	NA	NA	NA	NA	NA
5:18425837-18426001	AT5G45472	external	1	0	0	0	AT5G45475:E001	E	5.18425837.18426001	18425837-18426001	AT5G45469;AT5G45470;AT5G45475;AT5G45480;AT5G45490	0.0015489	-2.31867	NA	NA	NA	NA	NA	NA	NA	NA	NA	NA	NA	NA	NA	NA
1:20922291-20922786	AT1G55940	external	1	0	0	0	AT1G55930:E017	E	1.20922291.20922786	20922291-20922786	-	0.0016308	2.44538	NA	NA	NA	NA	NA	NA	NA	NA	NA	NA	NA	NA	NA	NA
3:4711970-4712569	AT3G14190	external	1	0	0	0	AT3G14190:E007	E	3.4711970.4712569	4711970-4712569	-	0.00165468	1.6208	NA	NA	NA	NA	NA	NA	NA	NA	NA	NA	NA	NA	NA	NA
1:27263746-27263828	AT1G72420	external	1	0	0	0	AT1G72420:E020	E	1.27263746.27263828	27263746-27263828	-	0.00170329	3.50972	NA	NA	NA	NA	NA	NA	NA	NA	NA	NA	NA	NA	NA	NA
4:12194756-12195019	AT4G23330	external	1	0	0	0	AT4G23330:E021	E	4.12194756.12195019	12194756-12195019	-	0.00178063	-1.74616	NA	NA	NA	NA	NA	NA	NA	NA	NA	NA	NA	NA	NA	NA
1:7570845-7571017	AT1G21600	external	1	0	0	0	AT1G21600:E001	E	1.7570845.7571017	7570845-7571017	AT1G21610	0.00180829	1.88338	NA	NA	NA	NA	NA	NA	NA	NA	NA	NA	NA	NA	NA	NA
4:8984267-8984344	AT4G15790	external	1	0	0	0	AT4G15790:E009	E	4.8984267.8984344	8984267-8984344	-	0.00182838	2.44172	NA	NA	NA	NA	NA	NA	NA	NA	NA	NA	NA	NA	NA	NA
5:22350982-22351168	AT5G55070	external	1	0	0	0	AT5G55070:E017	E	5.22350982.22351168	22350982-22351168	-	0.00186952	1.7071	NA	NA	NA	NA	NA	NA	NA	NA	NA	NA	NA	NA	NA	NA
1:30057220-30057385	AT1G79915	external	1	0	0	0	AT1G79915:E002	E	1.30057220.30057385	30057220-30057385	-	0.00187504	1.80792	NA	NA	NA	NA	NA	NA	NA	NA	NA	NA	NA	NA	NA	NA
4:8528033-8528166	AT4G14910	external	1	0	0	0	AT4G14910:E001	E	4.8528033.8528166	8528033-8528166	-	0.00189855	-2.23708	NA	NA	NA	NA	NA	NA	NA	NA	NA	NA	NA	NA	NA	NA
4:9636522-9636873	AT4G17140	external	1	0	0	0	AT4G17140:E072	E	4.9636522.9636873	9636522-9636873	-	0.00216356	1.6348	NA	NA	NA	NA	NA	NA	NA	NA	NA	NA	NA	NA	NA	NA
5:2088731-2088997	AT5G06750	external	1	0	0	0	AT5G06750:E007	E	5.2088731.2088997	2088731-2088997	AT5G06755	0.00222659	3.40642	NA	NA	NA	NA	NA	NA	NA	NA	NA	NA	NA	NA	NA	NA
3:23324609-23324832	AT3G63130	external	1	0	0	0	AT3G63130:E002	E	3.23324609.23324832	23324609-23324832	AT3G09895;AT3G63140	0.0025075	-1.6238	NA	NA	NA	NA	NA	NA	NA	NA	NA	NA	NA	NA	NA	NA
1:731554-731591	AT1G03080	external	1	0	0	0	AT1G03080:E001	E	1.731554.731591	731554-731591	AT1G03070	0.00258395	2.21489	NA	NA	NA	NA	NA	NA	NA	NA	NA	NA	NA	NA	NA	NA
1:9603178-9603196	AT1G27600	external	1	0	0	0	AT1G27600:E001	E	1.9603178.9603196	9603178-9603196	-	0.00272229	-1.74199	NA	NA	NA	NA	NA	NA	NA	NA	NA	NA	NA	NA	NA	NA
3:3960802-3960810	AT3G12490	external	1	0	0	0	AT3G12490:E002	E	3.3960802.3960810	3960802-3960810	AT3G12480;AT3G02525	0.00284709	-2.82195	NA	NA	NA	NA	NA	NA	NA	NA	NA	NA	NA	NA	NA	NA
1:23827990-23828048	AT1G64195	external	1	0	0	0	AT1G64195:E002	E	1.23827990.23828048	23827990-23828048	-	0.00287924	-2.29193	NA	NA	NA	NA	NA	NA	NA	NA	NA	NA	NA	NA	NA	NA
4:13745512-13745574	AT4G27500	external	1	0	0	0	AT4G27500:E008	E	4.13745512.13745574	13745512-13745574	AT4G07855;AT4G27510	0.00289729	-1.98265	NA	NA	NA	NA	NA	NA	NA	NA	NA	NA	NA	NA	NA	NA
1:8166461-8166711	AT1G23040	external	1	0	0	0	AT1G23040:E005	E	1.8166461.8166711	8166461-8166711	-	0.00292131	3.15732	NA	NA	NA	NA	NA	NA	NA	NA	NA	NA	NA	NA	NA	NA
5:5769318-5769690	AT5G17510	external	1	0	0	0	AT5G17510:E001	E	5.5769318.5769690	5769318-5769690	AT5G17500	0.00340235	2.29812	NA	NA	NA	NA	NA	NA	NA	NA	NA	NA	NA	NA	NA	NA
1:27935298-27935637	AT1G74300	external	1	0	0	0	AT1G74300:E002	E	1.27935298.27935637	27935298-27935637	AT1G09433;AT1G74310	0.00355952	1.71868	NA	NA	NA	NA	NA	NA	NA	NA	NA	NA	NA	NA	NA	NA
1:28009490-28009523	AT1G74530	external	1	0	0	0	AT1G74530:E003	E	1.28009490.28009523	28009490-28009523	AT1G09477	0.00380185	-3.92673	NA	NA	NA	NA	NA	NA	NA	NA	NA	NA	NA	NA	NA	NA
5:19314778-19314886	AT5G47670	external	1	0	0	0	AT5G47670:E001	E	5.19314778.19314886	19314778-19314886	AT5G47660;AT5G47680	0.00395345	-1.95352	NA	NA	NA	NA	NA	NA	NA	NA	NA	NA	NA	NA	NA	NA
5:4110171-4110294	AT5G13000	external	1	0	0	0	AT5G13000:E001	E	5.4110171.4110294	4110171-4110294	-	0.00396141	-3.58269	NA	NA	NA	NA	NA	NA	NA	NA	NA	NA	NA	NA	NA	NA
1:27338738-27338891	AT1G72600	external	1	0	0	0	AT1G72600:E003	E	1.27338738.27338891	27338738-27338891	AT1G09327;AT1G72610	0.00410884	-2.26434	NA	NA	NA	NA	NA	NA	NA	NA	NA	NA	NA	NA	NA	NA
4:12426546-12426606	AT4G23910	external	1	0	0	0	AT4G23910:E001	E	4.12426546.12426606	12426546-12426606	-	0.0041468	-2.17602	NA	NA	NA	NA	NA	NA	NA	NA	NA	NA	NA	NA	NA	NA
5:16062902-16062937	AT5G40160	external	1	0	0	0	AT5G40160:E002	E	5.16062902.16062937	16062902-16062937	AT5G40155	0.00420318	-3.67768	NA	NA	NA	NA	NA	NA	NA	NA	NA	NA	NA	NA	NA	NA
2:17084340-17084347	AT2G40940	external	1	0	0	0	AT2G40935:E015	E	2.17084340.17084347	17084340-17084347	AT2G40935	0.00424657	-4.03289	NA	NA	NA	NA	NA	NA	NA	NA	NA	NA	NA	NA	NA	NA
2:202130-202198	AT2G01450	external	1	0	0	0	AT2G01450:E012	E	2.202130.202198	202130-202198	-	0.00429637	2.55584	NA	NA	NA	NA	NA	NA	NA	NA	NA	NA	NA	NA	NA	NA
3:3786386-3786430	AT3G11960	external	1	0	0	0	AT3G11960:E003	E	3.3786386.3786430	3786386-3786430	-	0.00448344	2.45669	NA	NA	NA	NA	NA	NA	NA	NA	NA	NA	NA	NA	NA	NA
1:30069536-30069549	AT1G79940	external	1	0	0	0	AT1G79940:E002	E	1.30069536.30069549	30069536-30069549	-	0.00451607	-3.79712	NA	NA	NA	NA	NA	NA	NA	NA	NA	NA	NA	NA	NA	NA
5:25418474-25418635	AT5G63490	external	1	0	0	0	AT5G63480:E006	E	5.25418474.25418635	25418474-25418635	AT5G63480;AT5G09160;AT5G09165	0.00458889	-1.74608	NA	NA	NA	NA	NA	NA	NA	NA	NA	NA	NA	NA	NA	NA
5:7303261-7303418	AT5G22050	external	1	0	0	0	AT5G22050:E012	E	5.7303261.7303418	7303261-7303418	AT5G22060	0.00466692	-1.77853	NA	NA	NA	NA	NA	NA	NA	NA	NA	NA	NA	NA	NA	NA
5:1603927-1604112	AT5G05420	external	1	0	0	0	AT5G05410:E005	E	5.1603927.1604112	1603927-1604112	-	0.00493315	-1.94435	NA	NA	NA	NA	NA	NA	NA	NA	NA	NA	NA	NA	NA	NA
1:4124145-4124595	AT1G12150	external	1	0	0	0	AT1G12140:E010	E	1.4124145.4124595	4124145-4124595	-	0.00513146	1.62536	NA	NA	NA	NA	NA	NA	NA	NA	NA	NA	NA	NA	NA	NA
2:13437684-13437704	AT2G31560	external	1	0	0	0	AT2G31560:E007	E	2.13437684.13437704	13437684-13437704	AT2G31570	0.00539298	-2.18671	NA	NA	NA	NA	NA	NA	NA	NA	NA	NA	NA	NA	NA	NA
3:22268446-22268496	AT3G60240	external	1	0	0	0	AT3G60240:E014	E	3.22268446.22268496	22268446-22268496	-	0.0054638	-4.84413	NA	NA	NA	NA	NA	NA	NA	NA	NA	NA	NA	NA	NA	NA
1:2286829-2287010	AT1G07440	external	1	0	0	0	AT1G07440:E003	E	1.2286829.2287010	2286829-2287010	-	0.00558681	-2.16268	NA	NA	NA	NA	NA	NA	NA	NA	NA	NA	NA	NA	NA	NA
4:16573681-16573709	AT4G34730	external	1	0	0	0	AT4G34730:E010	E	4.16573681.16573709	16573681-16573709	-	0.00572748	-4.18984	NA	NA	NA	NA	NA	NA	NA	NA	NA	NA	NA	NA	NA	NA
5:17301574-17301789	AT5G43100	external	1	0	0	0	AT5G43100:E010	E	5.17301574.17301789	17301574-17301789	-	0.00591272	2.43288	NA	NA	NA	NA	NA	NA	NA	NA	NA	NA	NA	NA	NA	NA
5:20975053-20975086	AT5G51630	external	1	0	0	0	AT5G51630:E024	E	5.20975053.20975086	20975053-20975086	AT5G51640	0.00599024	1.96947	NA	NA	NA	NA	NA	NA	NA	NA	NA	NA	NA	NA	NA	NA
5:23436679-23436747	AT5G57850	external	1	0	0	0	AT5G57850:E004	E	5.23436679.23436747	23436679-23436747	-	0.00615443	-1.98958	NA	NA	NA	NA	NA	NA	NA	NA	NA	NA	NA	NA	NA	NA
4:1120365-1120419	AT4G02550	external	1	0	0	0	AT4G02550:E001	E	4.1120365.1120419	1120365-1120419	-	0.00620094	3.63468	NA	NA	NA	NA	NA	NA	NA	NA	NA	NA	NA	NA	NA	NA
5:6092682-6092720	AT5G18400	external	1	0	0	0	AT5G18400:E001	E	5.6092682.6092720	6092682-6092720	-	0.00638533	-4.53713	NA	NA	NA	NA	NA	NA	NA	NA	NA	NA	NA	NA	NA	NA
2:15757532-15757601	AT2G37555	external	1	0	0	0	AT2G37550:E007	E	2.15757532.15757601	15757532-15757601	-	0.00641993	-2.75902	NA	NA	NA	NA	NA	NA	NA	NA	NA	NA	NA	NA	NA	NA
2:8125128-8125594	AT2G18750	external	1	0	0	0	AT2G18750:E001	E	2.8125128.8125594	8125128-8125594	-	0.00652055	-3.22438	NA	NA	NA	NA	NA	NA	NA	NA	NA	NA	NA	NA	NA	NA
2:12056213-12056292	AT2G28290	external	1	0	0	0	AT2G28290:E001	E	2.12056213.12056292	12056213-12056292	-	0.00668512	2.46662	NA	NA	NA	NA	NA	NA	NA	NA	NA	NA	NA	NA	NA	NA
2:18132638-18132638	AT2G43760	external	1	0	0	0	AT2G43750:E013	E	2.18132638.18132638	18132638-18132638	AT2G43750;AT2G43770	0.00675455	-1.98382	NA	NA	NA	NA	NA	NA	NA	NA	NA	NA	NA	NA	NA	NA
2:13588574-13588910	AT2G31960	external	1	0	0	0	AT2G31960:E003	E	2.13588574.13588910	13588574-13588910	AT2G08500	0.00689231	1.66273	NA	NA	NA	NA	NA	NA	NA	NA	NA	NA	NA	NA	NA	NA
2:19614564-19614656	AT2G47910	external	1	0	0	0	AT2G47910:E001	E	2.19614564.19614656	19614564-19614656	-	0.00712573	-1.73042	NA	NA	NA	NA	NA	NA	NA	NA	NA	NA	NA	NA	NA	NA
5:26275920-26275982	AT5G65685	external	1	0	0	0	AT5G65685:E025	E	5.26275920.26275982	26275920-26275982	AT5G09435	0.00719632	-3.8474	NA	NA	NA	NA	NA	NA	NA	NA	NA	NA	NA	NA	NA	NA
3:681975-681999	AT3G03020	external	1	0	0	0	AT3G03020:E004	E	3.681975.681999	681975-681999	-	0.00740364	-4.22999	NA	NA	NA	NA	NA	NA	NA	NA	NA	NA	NA	NA	NA	NA
4:17126932-17127021	AT4G36195	external	1	0	0	0	AT4G36195:E001	E	4.17126932.17127021	17126932-17127021	AT4G36190	0.00754291	-1.59062	NA	NA	NA	NA	NA	NA	NA	NA	NA	NA	NA	NA	NA	NA
3:20496081-20496259	AT3G55270	external	1	0	0	0	AT3G55270:E001	E	3.20496081.20496259	20496081-20496259	-	0.00761102	1.65596	NA	NA	NA	NA	NA	NA	NA	NA	NA	NA	NA	NA	NA	NA
3:6598849-6598981	AT3G19080	external	1	0	0	0	AT3G19080:E015	E	3.6598849.6598981	6598849-6598981	-	0.00790563	-2.13684	NA	NA	NA	NA	NA	NA	NA	NA	NA	NA	NA	NA	NA	NA
1:5587735-5587789	AT1G16340	external	1	0	0	0	AT1G16340:E002	E	1.5587735.5587789	5587735-5587789	AT1G16350	0.00812667	-3.11888	NA	NA	NA	NA	NA	NA	NA	NA	NA	NA	NA	NA	NA	NA
5:5757100-5757450	AT5G17460	external	1	0	0	0	AT5G17460:E002	E	5.5757100.5757450	5757100-5757450	-	0.00817612	-1.58789	NA	NA	NA	NA	NA	NA	NA	NA	NA	NA	NA	NA	NA	NA
1:22544763-22545564	AT1G61150	external	1	0	0	0	AT1G61150:E023	E	1.22544763.22545564	22544763-22545564	AT1G61160	0.00818837	1.90149	NA	NA	NA	NA	NA	NA	NA	NA	NA	NA	NA	NA	NA	NA
1:642505-642751	AT1G02880	external	1	0	0	0	AT1G02880:E001	E	1.642505.642751	642505-642751	-	0.00827522	3.8266	NA	NA	NA	NA	NA	NA	NA	NA	NA	NA	NA	NA	NA	NA
5:4726641-4726732	AT5G14660	external	1	0	0	0	AT5G14660:E001	E	5.4726641.4726732	4726641-4726732	AT5G14650	0.00846011	-1.70059	NA	NA	NA	NA	NA	NA	NA	NA	NA	NA	NA	NA	NA	NA
1:22540611-22540932	AT1G61140	external	1	0	0	0	AT1G61140:E018	E	1.22540611.22540932	22540611-22540932	-	0.00875661	1.62239	NA	NA	NA	NA	NA	NA	NA	NA	NA	NA	NA	NA	NA	NA
2:1697902-1698178	AT2G04842	external	1	0	0	0	AT2G04842:E001	E	2.1697902.1698178	1697902-1698178	AT2G04840	0.00904065	1.7934	NA	NA	NA	NA	NA	NA	NA	NA	NA	NA	NA	NA	NA	NA
2:18685898-18686311	AT2G45330	external	1	0	0	0	AT2G45330:E001	E	2.18685898.18686311	18685898-18686311	AT2G45320	0.00911541	-1.62943	NA	NA	NA	NA	NA	NA	NA	NA	NA	NA	NA	NA	NA	NA
1:937044-937152	AT1G03740	external	1	0	0	0	AT1G03740:E010	E	1.937044.937152	937044-937152	AT1G04213	0.00959023	2.04575	NA	NA	NA	NA	NA	NA	NA	NA	NA	NA	NA	NA	NA	NA
1:19487942-19487997	AT1G52320	external	1	0	0	0	AT1G52320:E014	E	1.19487942.19487997	19487942-19487997	AT1G52325	0.00995884	1.95949	NA	NA	NA	NA	NA	NA	NA	NA	NA	NA	NA	NA	NA	NA
5:3464983-3465228	AT5G10960	Novel ASP	0	0	1	0	NA	NA	5.3464983.3465228	NA-NA	-	NA	NA	NA	NA	NA	NA	NA	224.425	7.54619e-47	2.67092	NA	-0.675388	NA	NA	NA	NA
2:15738660-15738760	AT2G37480	Novel ASP	0	0	1	0	NA	NA	2.15738660.15738760	NA-NA	AT2G37500	NA	NA	NA	NA	NA	NA	NA	177.236	6.66416e-37	1.25569	NA	-0.49482	NA	NA	NA	NA
2:15696706-15696953	AT2G37400	Novel ASP	0	0	1	0	NA	NA	2.15696706.15696953	NA-NA	-	NA	NA	NA	NA	NA	NA	NA	144.819	4.86241e-30	1.63237	NA	-0.595825	NA	NA	NA	NA
3:10054878-10054993	AT3G27230	Novel ASP	0	0	1	0	NA	NA	3.10054878.10054993	NA-NA	AT3G27240	NA	NA	NA	NA	NA	NA	NA	127.019	2.91752e-26	1.04923	NA	-0.470344	NA	NA	NA	NA
4:14322346-14322479	AT4G29070	Novel ASP	0	0	1	0	NA	NA	4.14322346.14322479	NA-NA	AT4G29080	NA	NA	NA	NA	NA	NA	NA	112.87	2.70825e-23	1.55756	NA	-0.48274	NA	NA	NA	NA
3:10783074-10783779	AT3G28720	Novel ASP	0	0	1	0	NA	NA	3.10783074.10783779	NA-NA	-	NA	NA	NA	NA	NA	NA	NA	112.075	3.76101e-23	3.3897	NA	-0.651838	NA	NA	NA	NA
2:13789427-13789675	AT2G32480	Novel ASP	0	0	1	0	NA	NA	2.13789427.13789675	NA-NA	AT2G32470;AT2G08525	NA	NA	NA	NA	NA	NA	NA	96.1626	7.3158e-20	4.69482	NA	-0.367063	NA	NA	NA	NA
1:5506405-5506866	AT1G16040	Novel ASP	0	0	1	0	NA	NA	1.5506405.5506866	NA-NA	-	NA	NA	NA	NA	NA	NA	NA	94.0943	1.88629e-19	3.07199	NA	-0.584871	NA	NA	NA	NA
2:9392564-9392671	AT2G22100	Novel ASP	0	0	1	0	NA	NA	2.9392564.9392671	NA-NA	-	NA	NA	NA	NA	NA	NA	NA	93.116	2.95338e-19	2.59331	NA	-0.597463	NA	NA	NA	NA
4:10289479-10290255	AT4G18700	Novel ASP	0	0	1	0	NA	NA	4.10289479.10290255	NA-NA	-	NA	NA	NA	NA	NA	NA	NA	91.8551	5.07737e-19	5.36111	NA	-0.318148	NA	NA	NA	NA
5:8468672-8469015	AT5G24735	Novel ASP	0	0	1	0	NA	NA	5.8468672.8469015	NA-NA	-	NA	NA	NA	NA	NA	NA	NA	91.8056	5.07737e-19	1.14617	NA	-0.496488	NA	NA	NA	NA
3:21431998-21432161	AT3G57880	Novel ASP	0	0	1	0	NA	NA	3.21431998.21432161	NA-NA	-	NA	NA	NA	NA	NA	NA	NA	88.6547	2.08209e-18	2.38761	NA	-0.51787	NA	NA	NA	NA
5:3547297-3547383	AT5G11150	Novel ASP	0	0	1	0	NA	NA	5.3547297.3547383	NA-NA	-	NA	NA	NA	NA	NA	NA	NA	83.942	1.96916e-17	3.1287	NA	-0.752381	NA	NA	NA	NA
2:17893880-17893975	AT2G43020	Novel ASP	0	0	1	0	NA	NA	2.17893880.17893975	NA-NA	-	NA	NA	NA	NA	NA	NA	NA	80.1355	1.131e-16	2.09646	NA	-0.506941	NA	NA	NA	NA
5:21761513-21761630	AT5G53570	Novel ASP	0	0	1	0	NA	NA	5.21761513.21761630	NA-NA	AT5G53560	NA	NA	NA	NA	NA	NA	NA	79.135	1.78227e-16	4.78221	NA	-0.58427	NA	NA	NA	NA
5:16355098-16355201	AT5G40830	Novel ASP	0	0	1	0	NA	NA	5.16355098.16355201	NA-NA	-	NA	NA	NA	NA	NA	NA	NA	76.7039	5.63455e-16	0.651747	NA	-0.31499	NA	NA	NA	NA
1:26813485-26813748	AT1G71090	Novel ASP	0	0	1	0	NA	NA	1.26813485.26813748	NA-NA	-	NA	NA	NA	NA	NA	NA	NA	73.7411	2.28799e-15	3.85305	NA	-0.430561	NA	NA	NA	NA
4:2760739-2761147	AT4G05460	Novel ASP	0	0	1	0	NA	NA	4.2760739.2761147	NA-NA	AT4G05450	NA	NA	NA	NA	NA	NA	NA	71.9332	5.34157e-15	3.51025	NA	-0.549672	NA	NA	NA	NA
5:25709460-25709556	AT5G64270	Novel ASP	0	0	1	0	NA	NA	5.25709460.25709556	NA-NA	AT5G64280	NA	NA	NA	NA	NA	NA	NA	71.4662	6.62628e-15	5.36184	NA	-0.307123	NA	NA	NA	NA
1:6362008-6362126	AT1G18480	Novel ASP	0	0	1	0	NA	NA	1.6362008.6362126	NA-NA	-	NA	NA	NA	NA	NA	NA	NA	68.8848	2.21136e-14	3.29521	NA	-0.373994	NA	NA	NA	NA
4:6302142-6302461	AT4G10080	Novel ASP	0	0	1	0	NA	NA	4.6302142.6302461	NA-NA	-	NA	NA	NA	NA	NA	NA	NA	67.5012	3.96216e-14	2.51847	NA	-0.546963	NA	NA	NA	NA
5:18628660-18629093	AT5G45930	Novel ASP	0	0	1	0	NA	NA	5.18628660.18629093	NA-NA	AT5G45940	NA	NA	NA	NA	NA	NA	NA	67.2601	4.40499e-14	4.32398	NA	-0.438287	NA	NA	NA	NA
5:26364578-26365105	AT5G65920	Novel ASP	0	0	1	0	NA	NA	5.26364578.26365105	NA-NA	-	NA	NA	NA	NA	NA	NA	NA	65.7375	8.94726e-14	2.85192	NA	-0.631693	NA	NA	NA	NA
1:20901788-20902242	AT1G55890	Novel ASP	0	0	1	0	NA	NA	1.20901788.20902242	NA-NA	-	NA	NA	NA	NA	NA	NA	NA	61.0207	8.49527e-13	2.4842	NA	-0.555425	NA	NA	NA	NA
5:23638008-23638241	AT5G58470	Novel ASP	0	0	1	0	NA	NA	5.23638008.23638241	NA-NA	AT5G58480	NA	NA	NA	NA	NA	NA	NA	60.8913	8.95265e-13	1.308	NA	-0.53224	NA	NA	NA	NA
1:11615890-11616716	AT1G32230	Novel ASP	0	0	1	0	NA	NA	1.11615890.11616716	NA-NA	-	NA	NA	NA	NA	NA	NA	NA	60.755	9.39398e-13	3.16219	NA	-0.327629	NA	NA	NA	NA
5:21683104-21683191	AT5G53440	Novel ASP	0	0	1	0	NA	NA	5.21683104.21683191	NA-NA	AT5G53430	NA	NA	NA	NA	NA	NA	NA	59.3511	1.76186e-12	2.93153	NA	-0.699228	NA	NA	NA	NA
2:11753012-11753287	AT2G27500	Novel ASP	0	0	1	0	NA	NA	2.11753012.11753287	NA-NA	-	NA	NA	NA	NA	NA	NA	NA	59.0795	1.9742e-12	3.96968	NA	-0.382764	NA	NA	NA	NA
3:18566341-18566594	AT3G50070	Novel ASP	0	0	1	0	NA	NA	3.18566341.18566594	NA-NA	-	NA	NA	NA	NA	NA	NA	NA	58.0788	3.18677e-12	4.24717	NA	-0.522249	NA	NA	NA	NA
5:5809925-5810415	AT5G17630	Novel ASP	0	0	1	0	NA	NA	5.5809925.5810415	NA-NA	-	NA	NA	NA	NA	NA	NA	NA	57.9804	3.31228e-12	4.14695	NA	-0.51756	NA	NA	NA	NA
2:4482852-4482929	AT2G11225	Novel ASP	0	0	1	0	NA	NA	2.4482852.4482929	NA-NA	-	NA	NA	NA	NA	NA	NA	NA	57.9085	3.39785e-12	1.08421	NA	-0.482102	NA	NA	NA	NA
1:6124433-6124529	AT1G17780	Novel ASP	0	0	1	0	NA	NA	1.6124433.6124529	NA-NA	AT1G17790	NA	NA	NA	NA	NA	NA	NA	55.3038	1.13386e-11	4.44302	NA	-0.411392	NA	NA	NA	NA
2:15665421-15665549	AT2G37310	Novel ASP	0	0	1	0	NA	NA	2.15665421.15665549	NA-NA	-	NA	NA	NA	NA	NA	NA	NA	54.358	1.7661e-11	3.79379	NA	-0.375018	NA	NA	NA	NA
4:16575542-16576104	AT4G34740	Novel ASP	0	0	1	0	NA	NA	4.16575542.16576104	NA-NA	-	NA	NA	NA	NA	NA	NA	NA	54.2208	1.85743e-11	3.77256	NA	-0.421121	NA	NA	NA	NA
5:16354959-16355036	AT5G40830	Novel ASP	0	0	1	0	NA	NA	5.16354959.16355036	NA-NA	-	NA	NA	NA	NA	NA	NA	NA	53.9656	2.05476e-11	2.38458	NA	-0.416357	NA	NA	NA	NA
1:3822321-3822451	AT1G11360	Novel ASP	0	0	1	0	NA	NA	1.3822321.3822451	NA-NA	-	NA	NA	NA	NA	NA	NA	NA	53.877	2.12907e-11	2.54319	NA	-0.339132	NA	NA	NA	NA
2:16539671-16540240	AT2G39681	Novel ASP	0	0	1	0	NA	NA	2.16539671.16540240	NA-NA	-	NA	NA	NA	NA	NA	NA	NA	53.3904	2.6465e-11	1.09331	NA	-0.472804	NA	NA	NA	NA
4:8232857-8233100	AT4G14300	Novel ASP	0	0	1	0	NA	NA	4.8232857.8233100	NA-NA	AT4G14301	NA	NA	NA	NA	NA	NA	NA	52.126	4.77755e-11	1.16392	NA	-0.327344	NA	NA	NA	NA
3:2956422-2956496	AT3G09640	Novel ASP	0	0	1	0	NA	NA	3.2956422.2956496	NA-NA	-	NA	NA	NA	NA	NA	NA	NA	51.551	6.16852e-11	1.06488	NA	-0.4211	NA	NA	NA	NA
5:18230013-18230091	AT5G45110	Novel ASP	0	0	1	0	NA	NA	5.18230013.18230091	NA-NA	-	NA	NA	NA	NA	NA	NA	NA	51.3139	6.89064e-11	2.94133	NA	-0.555453	NA	NA	NA	NA
1:4462267-4462520	AT1G13090	Novel ASP	0	0	1	0	NA	NA	1.4462267.4462520	NA-NA	-	NA	NA	NA	NA	NA	NA	NA	50.9795	7.95797e-11	1.91347	NA	-0.491642	NA	NA	NA	NA
1:13702919-13703103	AT1G36390	Novel ASP	0	0	1	0	NA	NA	1.13702919.13703103	NA-NA	AT1G36380;AT1G06977	NA	NA	NA	NA	NA	NA	NA	49.9914	1.2563e-10	1.08434	NA	-0.41997	NA	NA	NA	NA
1:18757456-18757595	AT1G50640	Novel ASP	0	0	1	0	NA	NA	1.18757456.18757595	NA-NA	-	NA	NA	NA	NA	NA	NA	NA	47.4187	4.32484e-10	1.30849	NA	-0.433016	NA	NA	NA	NA
4:17281977-17282259	AT4G36648	Novel ASP	0	0	1	0	NA	NA	4.17281977.17282259	NA-NA	-	NA	NA	NA	NA	NA	NA	NA	46.4909	6.69026e-10	0.844207	NA	-0.313586	NA	NA	NA	NA
1:2439018-2439088	AT1G07890	Novel ASP	0	0	1	0	NA	NA	1.2439018.2439088	NA-NA	-	NA	NA	NA	NA	NA	NA	NA	45.5305	1.01905e-09	4.73068	NA	-0.877698	NA	NA	NA	NA
4:16094364-16094458	AT4G33440	Novel ASP	0	0	1	0	NA	NA	4.16094364.16094458	NA-NA	-	NA	NA	NA	NA	NA	NA	NA	44.3732	1.76114e-09	1.96074	NA	-0.508428	NA	NA	NA	NA
1:21363168-21363262	AT1G57680	Novel ASP	0	0	1	0	NA	NA	1.21363168.21363262	NA-NA	-	NA	NA	NA	NA	NA	NA	NA	44.1009	1.99328e-09	2.53521	NA	-0.36069	NA	NA	NA	NA
3:5055764-5056176	AT3G15020	Novel ASP	0	0	1	0	NA	NA	3.5055764.5056176	NA-NA	AT3G15010	NA	NA	NA	NA	NA	NA	NA	43.888	2.16404e-09	1.37337	NA	-0.35749	NA	NA	NA	NA
5:17528888-17528973	AT5G43630	Novel ASP	0	0	1	0	NA	NA	5.17528888.17528973	NA-NA	-	NA	NA	NA	NA	NA	NA	NA	42.9384	3.33913e-09	2.36862	NA	-0.721872	NA	NA	NA	NA
1:29736535-29736626	AT1G79040	Novel ASP	0	0	1	0	NA	NA	1.29736535.29736626	NA-NA	AT1G79050	NA	NA	NA	NA	NA	NA	NA	41.3826	6.62198e-09	2.43938	NA	-0.720735	NA	NA	NA	NA
1:10260268-10260368	AT1G29330	Novel ASP	0	0	1	0	NA	NA	1.10260268.10260368	NA-NA	AT1G29320	NA	NA	NA	NA	NA	NA	NA	40.9645	8.08689e-09	1.97932	NA	-0.352851	NA	NA	NA	NA
1:16924029-16924263	AT1G44810	Novel ASP	0	0	1	0	NA	NA	1.16924029.16924263	NA-NA	-	NA	NA	NA	NA	NA	NA	NA	40.9621	8.08689e-09	3.12928	NA	-0.438238	NA	NA	NA	NA
5:25377950-25378141	AT5G63320	Novel ASP	0	0	1	0	NA	NA	5.25377950.25378141	NA-NA	AT5G09155;AT5G63340	NA	NA	NA	NA	NA	NA	NA	39.4357	1.69948e-08	2.48543	NA	-0.536287	NA	NA	NA	NA
5:33304-33710	AT5G01090	Novel ASP	0	0	1	0	NA	NA	5.33304.33710	NA-NA	-	NA	NA	NA	NA	NA	NA	NA	39.3643	1.7348e-08	2.6194	NA	-0.630992	NA	NA	NA	NA
1:6505265-6505420	AT1G18850	Novel ASP	0	0	1	0	NA	NA	1.6505265.6505420	NA-NA	-	NA	NA	NA	NA	NA	NA	NA	39.3134	1.76197e-08	2.96789	NA	-0.519282	NA	NA	NA	NA
1:9776107-9776199	AT1G28050	Novel ASP	0	0	1	0	NA	NA	1.9776107.9776199	NA-NA	-	NA	NA	NA	NA	NA	NA	NA	39.3134	1.76197e-08	1.85189	NA	-0.538624	NA	NA	NA	NA
1:6362008-6362348	AT1G18480	Novel ASP	0	0	1	0	NA	NA	1.6362008.6362348	NA-NA	-	NA	NA	NA	NA	NA	NA	NA	38.3224	2.79503e-08	2.65853	NA	-0.333721	NA	NA	NA	NA
3:2444006-2444109	AT3G07650	Novel ASP	0	0	1	0	NA	NA	3.2444006.2444109	NA-NA	-	NA	NA	NA	NA	NA	NA	NA	37.4027	4.32352e-08	2.03266	NA	-0.314524	NA	NA	NA	NA
1:17770512-17770617	AT1G48110	Novel ASP	0	0	1	0	NA	NA	1.17770512.17770617	NA-NA	AT1G48100	NA	NA	NA	NA	NA	NA	NA	36.4827	6.78537e-08	1.69743	NA	-0.425019	NA	NA	NA	NA
1:20946101-20946231	AT1G56000	Novel ASP	0	0	1	0	NA	NA	1.20946101.20946231	NA-NA	AT1G56010	NA	NA	NA	NA	NA	NA	NA	35.8642	8.87439e-08	-2.26149	NA	0.389754	NA	NA	NA	NA
5:16355296-16355504	AT5G40830	Novel ASP	0	0	1	0	NA	NA	5.16355296.16355504	NA-NA	-	NA	NA	NA	NA	NA	NA	NA	35.8375	8.91439e-08	2.39657	NA	-0.431476	NA	NA	NA	NA
3:20270134-20270253	AT3G54760	Novel ASP	0	0	1	0	NA	NA	3.20270134.20270253	NA-NA	-	NA	NA	NA	NA	NA	NA	NA	34.4044	1.71911e-07	1.74726	NA	-0.344711	NA	NA	NA	NA
1:1672827-1672927	AT1G05600	Novel ASP	0	0	1	0	NA	NA	1.1672827.1672927	NA-NA	AT1G05610	NA	NA	NA	NA	NA	NA	NA	34.2622	1.83059e-07	2.37377	NA	-0.606677	NA	NA	NA	NA
1:28528614-28528711	AT1G76010	Novel ASP	0	0	1	0	NA	NA	1.28528614.28528711	NA-NA	-	NA	NA	NA	NA	NA	NA	NA	34.1894	1.88298e-07	1.07984	NA	-0.483632	NA	NA	NA	NA
5:14845064-14845151	AT5G37440	Novel ASP	0	0	1	0	NA	NA	5.14845064.14845151	NA-NA	-	NA	NA	NA	NA	NA	NA	NA	34.1899	1.88298e-07	3.1211	NA	-0.465815	NA	NA	NA	NA
1:24094582-24094697	AT1G64840	Novel ASP	0	0	1	0	NA	NA	1.24094582.24094697	NA-NA	-	NA	NA	NA	NA	NA	NA	NA	33.8896	2.13519e-07	1.4332	NA	-0.487143	NA	NA	NA	NA
3:6427501-6427696	AT3G18680	Novel ASP	0	0	1	0	NA	NA	3.6427501.6427696	NA-NA	AT3G18690	NA	NA	NA	NA	NA	NA	NA	33.7743	2.24393e-07	2.54804	NA	-0.371598	NA	NA	NA	NA
1:11614906-11614991	AT1G32230	Novel ASP	0	0	1	0	NA	NA	1.11614906.11614991	NA-NA	-	NA	NA	NA	NA	NA	NA	NA	33.4345	2.62839e-07	2.49908	NA	-0.431805	NA	NA	NA	NA
3:4290319-4291193	AT3G13277	Novel ASP	0	0	1	0	NA	NA	3.4290319.4291193	NA-NA	-	NA	NA	NA	NA	NA	NA	NA	32.7606	3.63886e-07	1.72139	NA	-0.374182	NA	NA	NA	NA
1:4179116-4179197	AT1G12290	Novel ASP	0	0	1	0	NA	NA	1.4179116.4179197	NA-NA	-	NA	NA	NA	NA	NA	NA	NA	31.4691	6.58496e-07	0.907998	NA	-0.423544	NA	NA	NA	NA
2:16438130-16438233	AT2G39360	Novel ASP	0	0	1	0	NA	NA	2.16438130.16438233	NA-NA	-	NA	NA	NA	NA	NA	NA	NA	30.995	8.19849e-07	2.78196	NA	-0.324151	NA	NA	NA	NA
5:4731256-4731487	AT5G14680	Novel ASP	0	0	1	0	NA	NA	5.4731256.4731487	NA-NA	AT5G14670	NA	NA	NA	NA	NA	NA	NA	30.5548	1.01052e-06	1.35586	NA	-0.385517	NA	NA	NA	NA
2:16438344-16438447	AT2G39360	Novel ASP	0	0	1	0	NA	NA	2.16438344.16438447	NA-NA	-	NA	NA	NA	NA	NA	NA	NA	30.0947	1.24529e-06	2.63943	NA	-0.445539	NA	NA	NA	NA
3:5699667-5699913	AT3G16740	Novel ASP	0	0	1	0	NA	NA	3.5699667.5699913	NA-NA	-	NA	NA	NA	NA	NA	NA	NA	28.5423	2.63292e-06	2.99459	NA	-0.472886	NA	NA	NA	NA
4:13098644-13098751	AT4G25710	Novel ASP	0	0	1	0	NA	NA	4.13098644.13098751	NA-NA	-	NA	NA	NA	NA	NA	NA	NA	28.36	2.87442e-06	1.88726	NA	-0.414263	NA	NA	NA	NA
2:13788956-13789108	AT2G32480	Novel ASP	0	0	1	0	NA	NA	2.13788956.13789108	NA-NA	AT2G32470;AT2G08525	NA	NA	NA	NA	NA	NA	NA	28.0409	3.30843e-06	2.19506	NA	-0.348189	NA	NA	NA	NA
3:5053193-5053280	AT3G15010	Novel ASP	0	0	1	0	NA	NA	3.5053193.5053280	NA-NA	AT3G15020	NA	NA	NA	NA	NA	NA	NA	27.7661	3.74177e-06	1.65321	NA	-0.559956	NA	NA	NA	NA
5:16086167-16086256	AT5G40250	Novel ASP	0	0	1	0	NA	NA	5.16086167.16086256	NA-NA	-	NA	NA	NA	NA	NA	NA	NA	26.0732	8.13855e-06	1.96502	NA	-0.345249	NA	NA	NA	NA
5:18230196-18230312	AT5G45110	Novel ASP	0	0	1	0	NA	NA	5.18230196.18230312	NA-NA	-	NA	NA	NA	NA	NA	NA	NA	25.6532	9.8893e-06	2.69592	NA	-0.342694	NA	NA	NA	NA
4:18277052-18277141	AT4G39270	Novel ASP	0	0	1	0	NA	NA	4.18277052.18277141	NA-NA	-	NA	NA	NA	NA	NA	NA	NA	25.4589	1.07374e-05	2.47129	NA	-0.489186	NA	NA	NA	NA
5:6689701-6689775	AT5G19790	Novel ASP	0	0	1	0	NA	NA	5.6689701.6689775	NA-NA	-	NA	NA	NA	NA	NA	NA	NA	24.7743	1.46854e-05	2.97362	NA	-0.52921	NA	NA	NA	NA
5:16836122-16836228	AT5G42130	Novel ASP	0	0	1	0	NA	NA	5.16836122.16836228	NA-NA	-	NA	NA	NA	NA	NA	NA	NA	24.4746	1.68652e-05	2.44439	NA	-0.365741	NA	NA	NA	NA
5:14845352-14845452	AT5G37440	Novel ASP	0	0	1	0	NA	NA	5.14845352.14845452	NA-NA	-	NA	NA	NA	NA	NA	NA	NA	24.001	2.10198e-05	2.10261	NA	-0.533658	NA	NA	NA	NA
3:1037194-1037289	AT3G04010	Novel ASP	0	0	1	0	NA	NA	3.1037194.1037289	NA-NA	AT3G04000	NA	NA	NA	NA	NA	NA	NA	23.5939	2.51539e-05	2.3319	NA	-0.398467	NA	NA	NA	NA
5:3780500-3781106	AT5G11730	Novel ASP	0	0	1	0	NA	NA	5.3780500.3781106	NA-NA	-	NA	NA	NA	NA	NA	NA	NA	23.5547	2.55537e-05	3.27027	NA	-0.423611	NA	NA	NA	NA
4:18153535-18153817	AT4G38940	Novel ASP	0	0	1	0	NA	NA	4.18153535.18153817	NA-NA	-	NA	NA	NA	NA	NA	NA	NA	23.4928	2.62143e-05	2.15051	NA	-0.575875	NA	NA	NA	NA
3:5409156-5409271	AT3G15970	Novel ASP	0	0	1	0	NA	NA	3.5409156.5409271	NA-NA	-	NA	NA	NA	NA	NA	NA	NA	23.0642	3.19612e-05	1.30551	NA	-0.305152	NA	NA	NA	NA
3:20123682-20123800	AT3G54350	Novel ASP	0	0	1	0	NA	NA	3.20123682.20123800	NA-NA	-	NA	NA	NA	NA	NA	NA	NA	21.9807	5.2431e-05	1.85973	NA	-0.438272	NA	NA	NA	NA
4:537241-537547	AT4G01290	Novel ASP	0	0	1	0	NA	NA	4.537241.537547	NA-NA	AT4G01280;AT4G01310	NA	NA	NA	NA	NA	NA	NA	21.6879	6.00889e-05	2.29141	NA	-0.464313	NA	NA	NA	NA
5:23199949-23200036	AT5G57260	Novel ASP	0	0	1	0	NA	NA	5.23199949.23200036	NA-NA	AT5G57250	NA	NA	NA	NA	NA	NA	NA	21.12	7.7484e-05	2.62436	NA	-0.332565	NA	NA	NA	NA
3:9793477-9793865	AT3G26640	Novel ASP	0	0	1	0	NA	NA	3.9793477.9793865	NA-NA	-	NA	NA	NA	NA	NA	NA	NA	20.9337	8.40214e-05	2.03712	NA	-0.467679	NA	NA	NA	NA
5:3148808-3148907	AT5G10070	Novel ASP	0	0	1	0	NA	NA	5.3148808.3148907	NA-NA	-	NA	NA	NA	NA	NA	NA	NA	20.5878	9.9169e-05	-1.29979	NA	0.322905	NA	NA	NA	NA
1:5881146-5881292	AT1G17210	Novel ASP	0	0	1	0	NA	NA	1.5881146.5881292	NA-NA	AT1G17200	NA	NA	NA	NA	NA	NA	NA	20.0667	0.000125387	1.88174	NA	-0.406236	NA	NA	NA	NA
3:992367-992461	AT3G03860	Novel ASP	0	0	1	0	NA	NA	3.992367.992461	NA-NA	-	NA	NA	NA	NA	NA	NA	NA	20.0295	0.000127147	2.25621	NA	-0.4095	NA	NA	NA	NA
1:30334613-30334698	AT1G80710	Novel ASP	0	0	1	0	NA	NA	1.30334613.30334698	NA-NA	-	NA	NA	NA	NA	NA	NA	NA	19.5766	0.000155847	2.28486	NA	-0.3018	NA	NA	NA	NA
5:1454938-1455053	AT5G04940	Novel ASP	0	0	1	0	NA	NA	5.1454938.1455053	NA-NA	-	NA	NA	NA	NA	NA	NA	NA	19.1582	0.000189957	1.32017	NA	-0.354699	NA	NA	NA	NA
3:22132928-22133021	AT3G59910	Novel ASP	0	0	1	0	NA	NA	3.22132928.22133021	NA-NA	-	NA	NA	NA	NA	NA	NA	NA	18.9886	0.00020312	1.85162	NA	-0.357037	NA	NA	NA	NA
2:9083513-9083616	AT2G21195	Novel ASP	0	0	1	0	NA	NA	2.9083513.9083616	NA-NA	AT2G21200	NA	NA	NA	NA	NA	NA	NA	18.288	0.000283949	1.33654	NA	-0.39631	NA	NA	NA	NA
1:5852902-5853020	AT1G17120	Novel ASP	0	0	1	0	NA	NA	1.5852902.5853020	NA-NA	-	NA	NA	NA	NA	NA	NA	NA	18.1819	0.000298133	2.68344	NA	-0.414055	NA	NA	NA	NA
5:7905370-7905446	AT5G23450	Novel ASP	0	0	1	0	NA	NA	5.7905370.7905446	NA-NA	-	NA	NA	NA	NA	NA	NA	NA	17.7532	0.000364677	1.52906	NA	-0.361892	NA	NA	NA	NA
3:23006166-23006263	AT3G62130	Novel ASP	0	0	1	0	NA	NA	3.23006166.23006263	NA-NA	-	NA	NA	NA	NA	NA	NA	NA	17.325	0.000443233	2.29135	NA	-0.322863	NA	NA	NA	NA
3:5088789-5088879	AT3G15120	Novel ASP	0	0	1	0	NA	NA	3.5088789.5088879	NA-NA	-	NA	NA	NA	NA	NA	NA	NA	17.1772	0.000471319	1.90493	NA	-0.409774	NA	NA	NA	NA
3:5276554-5276738	AT3G15590	Novel ASP	0	0	1	0	NA	NA	3.5276554.5276738	NA-NA	-	NA	NA	NA	NA	NA	NA	NA	16.4343	0.000672202	2.5641	NA	-0.432039	NA	NA	NA	NA
2:19614936-19615006	AT2G47910	Novel ASP	0	0	1	0	NA	NA	2.19614936.19615006	NA-NA	-	NA	NA	NA	NA	NA	NA	NA	15.6893	0.000946774	1.41531	NA	-0.52924	NA	NA	NA	NA
5:1454703-1454808	AT5G04940	Novel ASP	0	0	1	0	NA	NA	5.1454703.1454808	NA-NA	-	NA	NA	NA	NA	NA	NA	NA	15.4526	0.00105943	1.20949	NA	-0.344487	NA	NA	NA	NA
2:586154-586515	AT2G02220	Novel ASP	0	0	1	0	NA	NA	2.586154.586515	NA-NA	-	NA	NA	NA	NA	NA	NA	NA	15.2957	0.00114143	2.27119	NA	-0.340249	NA	NA	NA	NA
4:1516711-1517031	AT4G03430	Novel ASP	0	0	1	0	NA	NA	4.1516711.1517031	NA-NA	-	NA	NA	NA	NA	NA	NA	NA	14.3959	0.00169708	1.72227	NA	-0.423173	NA	NA	NA	NA
3:21874132-21874216	AT3G59150	Novel ASP	0	0	1	0	NA	NA	3.21874132.21874216	NA-NA	-	NA	NA	NA	NA	NA	NA	NA	14.2935	0.00177967	1.41187	NA	-0.472757	NA	NA	NA	NA
5:4954258-4954348	AT5G15260	Novel ASP	0	0	1	0	NA	NA	5.4954258.4954348	NA-NA	-	NA	NA	NA	NA	NA	NA	NA	14.2946	0.00177967	1.03347	NA	-0.358451	NA	NA	NA	NA
3:8424062-8424144	AT3G23490	Novel ASP	0	0	1	0	NA	NA	3.8424062.8424144	NA-NA	AT3G23480	NA	NA	NA	NA	NA	NA	NA	13.262	0.00285945	1.41768	NA	-0.487589	NA	NA	NA	NA
5:25447090-25447178	AT5G63550	Novel ASP	0	0	1	0	NA	NA	5.25447090.25447178	NA-NA	-	NA	NA	NA	NA	NA	NA	NA	13.0869	0.00309911	1.40454	NA	-0.466007	NA	NA	NA	NA
5:1494753-1494845	AT5G05060	Novel ASP	0	0	1	0	NA	NA	5.1494753.1494845	NA-NA	-	NA	NA	NA	NA	NA	NA	NA	12.9947	0.00322264	1.04639	NA	-0.392228	NA	NA	NA	NA
3:4294384-4294466	AT3G13276	Novel ASP	0	0	1	0	NA	NA	3.4294384.4294466	NA-NA	-	NA	NA	NA	NA	NA	NA	NA	12.8682	0.00341523	0.954959	NA	-0.397648	NA	NA	NA	NA
4:6295783-6295859	AT4G10070	Novel ASP	0	0	1	0	NA	NA	4.6295783.6295859	NA-NA	AT4G10060	NA	NA	NA	NA	NA	NA	NA	12.6833	0.0037202	1.13466	NA	-0.308329	NA	NA	NA	NA
5:16354972-16355036	AT5G40830	Novel ASP	0	0	1	0	NA	NA	5.16354972.16355036	NA-NA	-	NA	NA	NA	NA	NA	NA	NA	12.6691	0.00374025	2.19139	NA	-0.391697	NA	NA	NA	NA
3:21362438-21362582	AT3G57660	Novel ASP	0	0	1	0	NA	NA	3.21362438.21362582	NA-NA	-	NA	NA	NA	NA	NA	NA	NA	12.3372	0.00434696	1.20734	NA	-0.305803	NA	NA	NA	NA
5:5510132-5510221	AT5G16760	Novel ASP	0	0	1	0	NA	NA	5.5510132.5510221	NA-NA	-	NA	NA	NA	NA	NA	NA	NA	12.2311	0.00451607	1.90043	NA	-0.357045	NA	NA	NA	NA
5:1743476-1743569	AT5G05800	Novel ASP	0	0	1	0	NA	NA	5.1743476.1743569	NA-NA	-	NA	NA	NA	NA	NA	NA	NA	11.6571	0.00590875	1.57069	NA	-0.321463	NA	NA	NA	NA
1:28253101-28253192	AT1G75280	Novel ASP	0	0	1	0	NA	NA	1.28253101.28253192	NA-NA	-	NA	NA	NA	NA	NA	NA	NA	11.2318	0.00721419	1.21141	NA	-0.307051	NA	NA	NA	NA
5:20973549-20973738	AT5G51630	Novel ASP	0	0	1	0	NA	NA	5.20973549.20973738	NA-NA	AT5G51640	NA	NA	NA	NA	NA	NA	NA	11.1106	0.0076157	1.56947	NA	-0.415856	NA	NA	NA	NA
3:4713674-4713747	AT3G14200	ASCE	1	0	0	1	AT3G14200:E004	E	3.4713482.4713896	4713674-4713747	-	6.27786e-05	-0.681566	NA	NA	NA	NA	NA	NA	NA	NA	NA	NA	95.5963	4.40048e-19	0.48784	0.410917
4:9614405-9614457	AT4G17140	ASCE	1	0	0	0	AT4G17140:E004	E	4.9614405.9614457	9614405-9614457	-	2.07467e-23	-2.20122	NA	NA	NA	NA	NA	NA	NA	NA	NA	NA	NA	NA	NA	NA
1:24314080-24314172	AT1G65440	ASCE	1	0	0	0	AT1G65440:E025	E	1.24314080.24314172	24314080-24314172	-	1.39522e-20	2.45686	NA	NA	NA	NA	NA	NA	NA	NA	NA	NA	NA	NA	NA	NA
1:26500650-26500856	AT1G70320	ASCE	1	0	0	0	AT1G70320:E013	E	1.26500650.26500856	26500650-26500856	-	1.87077e-20	2.88315	NA	NA	NA	NA	NA	NA	NA	NA	NA	NA	NA	NA	NA	NA
4:9614155-9614263	AT4G17140	ASCE	1	0	0	0	AT4G17140:E003	E	4.9614155.9614263	9614155-9614263	-	1.98891e-20	-2.16393	NA	NA	NA	NA	NA	NA	NA	NA	NA	NA	NA	NA	NA	NA
5:22040174-22040386	AT5G54280	ASCE	1	0	0	0	AT5G54280:E003	E	5.22040174.22040386	22040174-22040386	AT5G54270	4.15316e-20	-2.60057	NA	NA	NA	NA	NA	NA	NA	NA	NA	NA	NA	NA	NA	NA
2:10971604-10971748	AT2G25730	ASCE	1	0	0	0	AT2G25730:E041	E	2.10971604.10971748	10971604-10971748	-	6.75682e-19	2.75066	NA	NA	NA	NA	NA	NA	NA	NA	NA	NA	NA	NA	NA	NA
1:26500945-26501040	AT1G70320	ASCE	1	0	0	0	AT1G70320:E014	E	1.26500945.26501040	26500945-26501040	-	1.07045e-18	3.09514	NA	NA	NA	NA	NA	NA	NA	NA	NA	NA	NA	NA	NA	NA
4:9614759-9614977	AT4G17140	ASCE	1	0	0	0	AT4G17140:E005	E	4.9614759.9614977	9614759-9614977	-	1.13233e-18	-1.83503	NA	NA	NA	NA	NA	NA	NA	NA	NA	NA	NA	NA	NA	NA
3:17447395-17447587	AT3G47350	ASCE	1	0	0	0	AT3G47350:E002	E	3.17447395.17447587	17447395-17447587	-	2.28428e-18	5.20897	NA	NA	NA	NA	NA	NA	NA	NA	NA	NA	NA	NA	NA	NA
3:3670509-3670591	AT3G11620	ASCE	1	0	0	0	AT3G11620:E007	E	3.3670509.3670591	3670509-3670591	AT3G11630	4.32613e-18	-3.00824	NA	NA	NA	NA	NA	NA	NA	NA	NA	NA	NA	NA	NA	NA
3:3670270-3670417	AT3G11620	ASCE	1	0	0	0	AT3G11620:E006	E	3.3670270.3670417	3670270-3670417	AT3G11630	1.23769e-17	-2.70613	NA	NA	NA	NA	NA	NA	NA	NA	NA	NA	NA	NA	NA	NA
1:9602312-9602356	AT1G27595	ASCE	1	0	0	0	AT1G27595:E026	E	1.9602312.9602356	9602312-9602356	-	9.68264e-17	-1.96786	NA	NA	NA	NA	NA	NA	NA	NA	NA	NA	NA	NA	NA	NA
3:447894-448000	AT3G02260	ASCE	1	0	0	0	AT3G02260:E018	E	3.447894.448000	447894-448000	-	1.17163e-16	3.52399	NA	NA	NA	NA	NA	NA	NA	NA	NA	NA	NA	NA	NA	NA
3:441160-447200	AT3G02260	ASCE	1	0	0	0	AT3G02260:E015	E	3.441160.447200	441160-447200	-	1.66671e-16	2.80291	NA	NA	NA	NA	NA	NA	NA	NA	NA	NA	NA	NA	NA	NA
2:10970915-10971193	AT2G25730	ASCE	1	0	0	0	AT2G25730:E040	E	2.10970915.10971193	10970915-10971193	-	4.11675e-16	2.7392	NA	NA	NA	NA	NA	NA	NA	NA	NA	NA	NA	NA	NA	NA
1:1347899-1347997	AT1G04790	ASCE	1	0	0	0	AT1G04790:E008	E	1.1347899.1347997	1347899-1347997	AT1G04800	1.45487e-15	-2.47699	NA	NA	NA	NA	NA	NA	NA	NA	NA	NA	NA	NA	NA	NA
3:3670878-3670928	AT3G11620	ASCE	1	0	0	0	AT3G11620:E009	E	3.3670878.3670928	3670878-3670928	AT3G11630	1.73872e-15	-3.27374	NA	NA	NA	NA	NA	NA	NA	NA	NA	NA	NA	NA	NA	NA
3:447288-447453	AT3G02260	ASCE	1	0	0	0	AT3G02260:E017	E	3.447288.447453	447288-447453	-	2.13346e-15	3.13428	NA	NA	NA	NA	NA	NA	NA	NA	NA	NA	NA	NA	NA	NA
1:18613562-18613750	AT1G50240	ASCE	1	0	0	0	AT1G50240:E024	E	1.18613562.18613750	18613562-18613750	AT1G50250	2.73454e-15	-2.07821	NA	NA	NA	NA	NA	NA	NA	NA	NA	NA	NA	NA	NA	NA
3:3671035-3671085	AT3G11620	ASCE	1	0	0	0	AT3G11620:E010	E	3.3671035.3671085	3671035-3671085	AT3G11630	3.01316e-15	-3.56419	NA	NA	NA	NA	NA	NA	NA	NA	NA	NA	NA	NA	NA	NA
3:21078839-21079099	AT3G56950	ASCE	1	0	0	0	AT3G56950:E005	E	3.21078839.21079099	21078839-21079099	AT3G56940;AT3G08805	3.66074e-15	-1.6555	NA	NA	NA	NA	NA	NA	NA	NA	NA	NA	NA	NA	NA	NA
2:10970614-10970781	AT2G25730	ASCE	1	0	0	0	AT2G25730:E039	E	2.10970614.10970781	10970614-10970781	-	3.83755e-15	2.62069	NA	NA	NA	NA	NA	NA	NA	NA	NA	NA	NA	NA	NA	NA
3:3671196-3671224	AT3G11620	ASCE	1	0	0	0	AT3G11620:E011	E	3.3671196.3671224	3671196-3671224	AT3G11630	4.24129e-15	-3.48825	NA	NA	NA	NA	NA	NA	NA	NA	NA	NA	NA	NA	NA	NA
3:3670689-3670748	AT3G11620	ASCE	1	0	0	0	AT3G11620:E008	E	3.3670689.3670748	3670689-3670748	AT3G11630	7.20464e-15	-2.87927	NA	NA	NA	NA	NA	NA	NA	NA	NA	NA	NA	NA	NA	NA
5:19318940-19319121	AT5G47690	ASCE	1	0	0	0	AT5G47690:E005	E	5.19318940.19319121	19318940-19319121	-	2.77022e-14	2.72766	NA	NA	NA	NA	NA	NA	NA	NA	NA	NA	NA	NA	NA	NA
3:3671348-3671419	AT3G11620	ASCE	1	0	0	0	AT3G11620:E012	E	3.3671348.3671419	3671348-3671419	AT3G11630	3.24123e-14	-3.01446	NA	NA	NA	NA	NA	NA	NA	NA	NA	NA	NA	NA	NA	NA
5:22040997-22041338	AT5G54280	ASCE	1	0	0	0	AT5G54280:E006	E	5.22040997.22041338	22040997-22041338	AT5G54270	4.04034e-14	-2.31093	NA	NA	NA	NA	NA	NA	NA	NA	NA	NA	NA	NA	NA	NA
3:137057-137560	AT3G01360	ASCE	1	0	0	0	AT3G01360:E002	E	3.137057.137560	137057-137560	AT3G01350;AT3G01005	4.0685e-14	-3.38894	NA	NA	NA	NA	NA	NA	NA	NA	NA	NA	NA	NA	NA	NA
3:3671501-3671574	AT3G11620	ASCE	1	0	0	0	AT3G11620:E013	E	3.3671501.3671574	3671501-3671574	AT3G11630	1.32715e-13	-2.83648	NA	NA	NA	NA	NA	NA	NA	NA	NA	NA	NA	NA	NA	NA
3:21078590-21078750	AT3G56950	ASCE	1	0	0	0	AT3G56950:E004	E	3.21078590.21078750	21078590-21078750	AT3G56940;AT3G08805	1.82467e-13	-1.89076	NA	NA	NA	NA	NA	NA	NA	NA	NA	NA	NA	NA	NA	NA
5:22040469-22040584	AT5G54280	ASCE	1	0	0	0	AT5G54280:E004	E	5.22040469.22040584	22040469-22040584	AT5G54270	2.20442e-13	-2.85423	NA	NA	NA	NA	NA	NA	NA	NA	NA	NA	NA	NA	NA	NA
5:19319326-19319452	AT5G47690	ASCE	1	0	0	0	AT5G47690:E006	E	5.19319326.19319452	19319326-19319452	-	2.85537e-13	2.63136	NA	NA	NA	NA	NA	NA	NA	NA	NA	NA	NA	NA	NA	NA
1:1346359-1346839	AT1G04790	ASCE	1	0	0	0	AT1G04790:E003	E	1.1346359.1346839	1346359-1346839	AT1G04800	3.84813e-13	-1.78271	NA	NA	NA	NA	NA	NA	NA	NA	NA	NA	NA	NA	NA	NA
2:10970309-10970476	AT2G25730	ASCE	1	0	0	0	AT2G25730:E037	E	2.10970309.10970476	10970309-10970476	-	8.31705e-13	2.26739	NA	NA	NA	NA	NA	NA	NA	NA	NA	NA	NA	NA	NA	NA
1:1347238-1347438	AT1G04790	ASCE	1	0	0	0	AT1G04790:E005	E	1.1347238.1347438	1347238-1347438	AT1G04800	9.15883e-13	-1.86974	NA	NA	NA	NA	NA	NA	NA	NA	NA	NA	NA	NA	NA	NA
2:12058955-12059347	AT2G28290	ASCE	1	0	0	0	AT2G28290:E010	E	2.12058955.12059347	12058955-12059347	-	1.40884e-12	1.68534	NA	NA	NA	NA	NA	NA	NA	NA	NA	NA	NA	NA	NA	NA
1:1347705-1347804	AT1G04790	ASCE	1	0	0	0	AT1G04790:E007	E	1.1347705.1347804	1347705-1347804	AT1G04800	4.9285e-12	-1.8657	NA	NA	NA	NA	NA	NA	NA	NA	NA	NA	NA	NA	NA	NA
1:9601901-9601972	AT1G27595	ASCE	1	0	0	0	AT1G27595:E025	E	1.9601901.9601972	9601901-9601972	-	5.08839e-12	-1.61205	NA	NA	NA	NA	NA	NA	NA	NA	NA	NA	NA	NA	NA	NA
5:25417326-25417694	AT5G63480	ASCE	1	0	0	0	AT5G63480:E003	E	5.25417326.25417694	25417326-25417694	AT5G63470;AT5G63490	1.0547e-11	-2.7756	NA	NA	NA	NA	NA	NA	NA	NA	NA	NA	NA	NA	NA	NA
5:18408093-18408316	AT5G45430	ASCE	1	0	0	0	AT5G45430:E003	E	5.18408093.18408316	18408093-18408316	-	2.07564e-11	1.86023	NA	NA	NA	NA	NA	NA	NA	NA	NA	NA	NA	NA	NA	NA
1:9602456-9602539	AT1G27595	ASCE	1	0	0	0	AT1G27595:E027	E	1.9602456.9602539	9602456-9602539	-	2.35836e-11	-1.62172	NA	NA	NA	NA	NA	NA	NA	NA	NA	NA	NA	NA	NA	NA
3:3669785-3669889	AT3G11620	ASCE	1	0	0	0	AT3G11620:E003	E	3.3669785.3669889	3669785-3669889	AT3G11630	2.35836e-11	-2.18128	NA	NA	NA	NA	NA	NA	NA	NA	NA	NA	NA	NA	NA	NA
3:3792960-3793249	AT3G11960	ASCE	1	0	0	0	AT3G11960:E021	E	3.3792960.3793249	3792960-3793249	-	8.11321e-11	-1.70319	NA	NA	NA	NA	NA	NA	NA	NA	NA	NA	NA	NA	NA	NA
1:1346942-1347040	AT1G04790	ASCE	1	0	0	0	AT1G04790:E004	E	1.1346942.1347040	1346942-1347040	AT1G04800	9.35752e-11	-1.88246	NA	NA	NA	NA	NA	NA	NA	NA	NA	NA	NA	NA	NA	NA
1:3311527-3311560	AT1G10130	ASCE	1	0	0	0	AT1G10130:E003	E	1.3311527.3311560	3311527-3311560	-	1.01046e-10	2.30741	NA	NA	NA	NA	NA	NA	NA	NA	NA	NA	NA	NA	NA	NA
1:3311372-3311422	AT1G10130	ASCE	1	0	0	0	AT1G10130:E002	E	1.3311372.3311422	3311372-3311422	-	3.65584e-10	2.36458	NA	NA	NA	NA	NA	NA	NA	NA	NA	NA	NA	NA	NA	NA
3:20166591-20166721	AT3G54460	ASCE	1	0	0	0	AT3G54460:E009	E	3.20166591.20166721	20166591-20166721	AT3G54450	4.23013e-10	2.08991	NA	NA	NA	NA	NA	NA	NA	NA	NA	NA	NA	NA	NA	NA
5:22040666-22040909	AT5G54280	ASCE	1	0	0	0	AT5G54280:E005	E	5.22040666.22040909	22040666-22040909	AT5G54270	4.36308e-10	-2.49308	NA	NA	NA	NA	NA	NA	NA	NA	NA	NA	NA	NA	NA	NA
5:19319559-19319777	AT5G47690	ASCE	1	0	0	0	AT5G47690:E007	E	5.19319559.19319777	19319559-19319777	-	9.82127e-10	1.98404	NA	NA	NA	NA	NA	NA	NA	NA	NA	NA	NA	NA	NA	NA
3:3787002-3787136	AT3G11960	ASCE	1	0	0	0	AT3G11960:E005	E	3.3787002.3787136	3787002-3787136	-	1.07192e-09	2.69305	NA	NA	NA	NA	NA	NA	NA	NA	NA	NA	NA	NA	NA	NA
5:19318654-19318857	AT5G47690	ASCE	1	0	0	0	AT5G47690:E004	E	5.19318654.19318857	19318654-19318857	-	1.17529e-09	2.77374	NA	NA	NA	NA	NA	NA	NA	NA	NA	NA	NA	NA	NA	NA
5:22041426-22041611	AT5G54280	ASCE	1	0	0	0	AT5G54280:E007	E	5.22041426.22041611	22041426-22041611	AT5G54270	1.19994e-09	-2.39564	NA	NA	NA	NA	NA	NA	NA	NA	NA	NA	NA	NA	NA	NA
1:24314297-24314378	AT1G65440	ASCE	1	0	0	0	AT1G65440:E026	E	1.24314297.24314378	24314297-24314378	-	1.56303e-09	2.23327	NA	NA	NA	NA	NA	NA	NA	NA	NA	NA	NA	NA	NA	NA
2:12057496-12057885	AT2G28290	ASCE	1	0	0	0	AT2G28290:E006	E	2.12057496.12057885	12057496-12057885	-	1.91973e-09	2.63444	NA	NA	NA	NA	NA	NA	NA	NA	NA	NA	NA	NA	NA	NA
3:800509-800643	AT3G03380	ASCE	1	0	0	0	AT3G03380:E003	E	3.800509.800643	800509-800643	-	2.63373e-09	1.64284	NA	NA	NA	NA	NA	NA	NA	NA	NA	NA	NA	NA	NA	NA
4:12425617-12425667	AT4G23895	ASCE	1	0	0	0	AT4G23895:E020	E	4.12425617.12425667	12425617-12425667	AT4G23900	4.02655e-09	2.15717	NA	NA	NA	NA	NA	NA	NA	NA	NA	NA	NA	NA	NA	NA
1:3311966-3311983	AT1G10130	ASCE	1	0	0	0	AT1G10130:E004	E	1.3311966.3311983	3311966-3311983	-	6.64631e-09	1.85712	NA	NA	NA	NA	NA	NA	NA	NA	NA	NA	NA	NA	NA	NA
3:4146859-4147070	AT3G12980	ASCE	1	0	0	0	AT3G12980:E003	E	3.4146859.4147070	4146859-4147070	-	1.45854e-08	2.68703	NA	NA	NA	NA	NA	NA	NA	NA	NA	NA	NA	NA	NA	NA
5:25417949-25418041	AT5G63480	ASCE	1	0	0	0	AT5G63480:E004	E	5.25417949.25418041	25417949-25418041	AT5G63470;AT5G63490	1.68539e-08	-2.61559	NA	NA	NA	NA	NA	NA	NA	NA	NA	NA	NA	NA	NA	NA
3:4067149-4067284	AT3G12810	ASCE	1	0	0	0	AT3G12810:E009	E	3.4067149.4067284	4067149-4067284	AT3G12820	1.71325e-08	1.83387	NA	NA	NA	NA	NA	NA	NA	NA	NA	NA	NA	NA	NA	NA
3:3670060-3670110	AT3G11620	ASCE	1	0	0	0	AT3G11620:E005	E	3.3670060.3670110	3670060-3670110	AT3G11630	1.7852e-08	-2.43829	NA	NA	NA	NA	NA	NA	NA	NA	NA	NA	NA	NA	NA	NA
4:10635388-10635517	AT4G19510	ASCE	1	0	0	0	AT4G19510:E012	E	4.10635388.10635517	10635388-10635517	-	1.82186e-08	1.68376	NA	NA	NA	NA	NA	NA	NA	NA	NA	NA	NA	NA	NA	NA
5:25958973-25959440	AT5G64970	ASCE	1	0	0	0	AT5G64970:E004	E	5.25958973.25959440	25958973-25959440	AT5G64960	5.01206e-08	-1.61363	NA	NA	NA	NA	NA	NA	NA	NA	NA	NA	NA	NA	NA	NA
4:10634434-10634898	AT4G19510	ASCE	1	0	0	0	AT4G19510:E008	E	4.10634434.10634898	10634434-10634898	-	5.88623e-08	1.9147	NA	NA	NA	NA	NA	NA	NA	NA	NA	NA	NA	NA	NA	NA
2:14967383-14967506	AT2G35630	ASCE	1	0	0	0	AT2G35630:E004	E	2.14967383.14967506	14967383-14967506	-	6.84582e-08	2.43113	NA	NA	NA	NA	NA	NA	NA	NA	NA	NA	NA	NA	NA	NA
1:18612800-18613033	AT1G50240	ASCE	1	0	0	0	AT1G50240:E021	E	1.18612800.18613033	18612800-18613033	AT1G50250	7.25811e-08	-2.05169	NA	NA	NA	NA	NA	NA	NA	NA	NA	NA	NA	NA	NA	NA
5:22042774-22042912	AT5G54280	ASCE	1	0	0	0	AT5G54280:E013	E	5.22042774.22042912	22042774-22042912	AT5G54270	9.66055e-08	-4.29679	NA	NA	NA	NA	NA	NA	NA	NA	NA	NA	NA	NA	NA	NA
3:3941478-3941548	AT3G12380	ASCE	1	0	0	0	AT3G12380:E012	E	3.3941478.3941548	3941478-3941548	-	1.17131e-07	1.58962	NA	NA	NA	NA	NA	NA	NA	NA	NA	NA	NA	NA	NA	NA
5:18708094-18708337	AT5G46150	ASCE	1	0	0	0	AT5G46150:E002	E	5.18708094.18708337	18708094-18708337	-	1.36443e-07	-2.34635	NA	NA	NA	NA	NA	NA	NA	NA	NA	NA	NA	NA	NA	NA
4:12425483-12425520	AT4G23895	ASCE	1	0	0	0	AT4G23895:E019	E	4.12425483.12425520	12425483-12425520	AT4G23900	1.46311e-07	2.07459	NA	NA	NA	NA	NA	NA	NA	NA	NA	NA	NA	NA	NA	NA
5:420011-420055	AT5G02130	ASCE	1	0	0	0	AT5G02130:E002	E	5.420011.420055	420011-420055	AT5G02120	1.83634e-07	-2.21809	NA	NA	NA	NA	NA	NA	NA	NA	NA	NA	NA	NA	NA	NA
3:3787303-3787379	AT3G11960	ASCE	1	0	0	0	AT3G11960:E006	E	3.3787303.3787379	3787303-3787379	-	2.47448e-07	2.67382	NA	NA	NA	NA	NA	NA	NA	NA	NA	NA	NA	NA	NA	NA
2:13600876-13600962	AT2G31970	ASCE	1	0	0	0	AT2G31970:E002	E	2.13600876.13600962	13600876-13600962	AT2G31980	3.22644e-07	1.60733	NA	NA	NA	NA	NA	NA	NA	NA	NA	NA	NA	NA	NA	NA
4:9616450-9616671	AT4G17140	ASCE	1	0	0	0	AT4G17140:E009	E	4.9616450.9616671	9616450-9616671	-	4.64248e-07	-1.60795	NA	NA	NA	NA	NA	NA	NA	NA	NA	NA	NA	NA	NA	NA
5:22043270-22043354	AT5G54280	ASCE	1	0	0	0	AT5G54280:E015	E	5.22043270.22043354	22043270-22043354	AT5G54270	6.9162e-07	-4.01219	NA	NA	NA	NA	NA	NA	NA	NA	NA	NA	NA	NA	NA	NA
1:24817983-24818117	AT1G66520	ASCE	1	0	0	0	AT1G66520:E010	E	1.24817983.24818117	24817983-24818117	AT1G66510	7.44946e-07	-1.93524	NA	NA	NA	NA	NA	NA	NA	NA	NA	NA	NA	NA	NA	NA
5:22041737-22041895	AT5G54280	ASCE	1	0	0	0	AT5G54280:E008	E	5.22041737.22041895	22041737-22041895	AT5G54270	7.6273e-07	-2.16608	NA	NA	NA	NA	NA	NA	NA	NA	NA	NA	NA	NA	NA	NA
5:22043015-22043118	AT5G54280	ASCE	1	0	0	0	AT5G54280:E014	E	5.22043015.22043118	22043015-22043118	AT5G54270	8.35884e-07	-3.64607	NA	NA	NA	NA	NA	NA	NA	NA	NA	NA	NA	NA	NA	NA
3:3671664-3671774	AT3G11620	ASCE	1	0	0	0	AT3G11620:E016	E	3.3671664.3671774	3671664-3671774	AT3G11630	1.10228e-06	-2.14462	NA	NA	NA	NA	NA	NA	NA	NA	NA	NA	NA	NA	NA	NA
5:3374251-3374310	AT5G10690	ASCE	1	0	0	0	AT5G10690:E002	E	5.3374251.3374310	3374251-3374310	AT5G10680	1.22499e-06	2.72136	NA	NA	NA	NA	NA	NA	NA	NA	NA	NA	NA	NA	NA	NA
3:1529909-1530028	AT3G05350	ASCE	1	0	0	0	AT3G05350:E011	E	3.1529909.1530028	1529909-1530028	-	1.57479e-06	1.67716	NA	NA	NA	NA	NA	NA	NA	NA	NA	NA	NA	NA	NA	NA
5:18169499-18169675	AT5G45020	ASCE	1	0	0	0	AT5G45020:E005	E	5.18169499.18169675	18169499-18169675	AT5G45010	2.1943e-06	-2.43166	NA	NA	NA	NA	NA	NA	NA	NA	NA	NA	NA	NA	NA	NA
5:19514420-19514474	AT5G48120	ASCE	1	0	0	0	AT5G48120:E023	E	5.19514420.19514474	19514420-19514474	-	2.6116e-06	1.78211	NA	NA	NA	NA	NA	NA	NA	NA	NA	NA	NA	NA	NA	NA
1:18613144-18613287	AT1G50240	ASCE	1	0	0	0	AT1G50240:E022	E	1.18613144.18613287	18613144-18613287	AT1G50250	2.65278e-06	-1.72891	NA	NA	NA	NA	NA	NA	NA	NA	NA	NA	NA	NA	NA	NA
5:420610-420799	AT5G02130	ASCE	1	0	0	0	AT5G02130:E006	E	5.420610.420799	420610-420799	AT5G02120	3.12211e-06	-1.59838	NA	NA	NA	NA	NA	NA	NA	NA	NA	NA	NA	NA	NA	NA
5:4041474-4041489	AT5G12440	ASCE	1	0	0	0	AT5G12440:E015	E	5.4041474.4041489	4041474-4041489	-	3.64637e-06	-3.41624	NA	NA	NA	NA	NA	NA	NA	NA	NA	NA	NA	NA	NA	NA
2:14967186-14967291	AT2G35630	ASCE	1	0	0	0	AT2G35630:E003	E	2.14967186.14967291	14967186-14967291	-	3.90854e-06	2.12206	NA	NA	NA	NA	NA	NA	NA	NA	NA	NA	NA	NA	NA	NA
3:17447698-17447783	AT3G47350	ASCE	1	0	0	0	AT3G47350:E003	E	3.17447698.17447783	17447698-17447783	-	4.12964e-06	3.70763	NA	NA	NA	NA	NA	NA	NA	NA	NA	NA	NA	NA	NA	NA
5:24592089-24592385	AT5G61140	ASCE	1	0	0	0	AT5G61140:E008	E	5.24592089.24592385	24592089-24592385	-	4.16578e-06	2.63092	NA	NA	NA	NA	NA	NA	NA	NA	NA	NA	NA	NA	NA	NA
3:3791913-3791989	AT3G11960	ASCE	1	0	0	0	AT3G11960:E018	E	3.3791913.3791989	3791913-3791989	-	4.99534e-06	-1.79288	NA	NA	NA	NA	NA	NA	NA	NA	NA	NA	NA	NA	NA	NA
5:1930050-1930126	AT5G06310	ASCE	1	0	0	0	AT5G06310:E007	E	5.1930050.1930126	1930050-1930126	AT5G06320	5.48463e-06	-2.90587	NA	NA	NA	NA	NA	NA	NA	NA	NA	NA	NA	NA	NA	NA
4:10634980-10635276	AT4G19510	ASCE	1	0	0	0	AT4G19510:E010	E	4.10634980.10635276	10634980-10635276	-	5.52486e-06	1.69854	NA	NA	NA	NA	NA	NA	NA	NA	NA	NA	NA	NA	NA	NA
5:1930207-1930265	AT5G06310	ASCE	1	0	0	0	AT5G06310:E008	E	5.1930207.1930265	1930207-1930265	AT5G06320	5.55225e-06	-2.81206	NA	NA	NA	NA	NA	NA	NA	NA	NA	NA	NA	NA	NA	NA
4:9617333-9617469	AT4G17140	ASCE	1	0	0	0	AT4G17140:E011	E	4.9617333.9617469	9617333-9617469	-	5.64986e-06	-1.87211	NA	NA	NA	NA	NA	NA	NA	NA	NA	NA	NA	NA	NA	NA
1:26842341-26842494	AT1G71220	ASCE	1	0	0	0	AT1G71220:E004	E	1.26842341.26842494	26842341-26842494	-	8.16498e-06	2.16981	NA	NA	NA	NA	NA	NA	NA	NA	NA	NA	NA	NA	NA	NA
5:4041335-4041345	AT5G12440	ASCE	1	0	0	0	AT5G12440:E013	E	5.4041335.4041345	4041335-4041345	-	8.79388e-06	-3.34974	NA	NA	NA	NA	NA	NA	NA	NA	NA	NA	NA	NA	NA	NA
1:26842744-26842915	AT1G71220	ASCE	1	0	0	0	AT1G71220:E005	E	1.26842744.26842915	26842744-26842915	-	9.31778e-06	2.04537	NA	NA	NA	NA	NA	NA	NA	NA	NA	NA	NA	NA	NA	NA
1:20127976-20128269	AT1G53900	ASCE	1	0	0	0	AT1G53900:E004	E	1.20127976.20128269	20127976-20128269	-	1.09244e-05	-4.44668	NA	NA	NA	NA	NA	NA	NA	NA	NA	NA	NA	NA	NA	NA
4:9621722-9621916	AT4G17140	ASCE	1	0	0	0	AT4G17140:E025	E	4.9621722.9621916	9621722-9621916	-	1.21606e-05	-1.75621	NA	NA	NA	NA	NA	NA	NA	NA	NA	NA	NA	NA	NA	NA
4:7045541-7045618	AT4G11670	ASCE	1	0	0	0	AT4G11670:E006	E	4.7045541.7045618	7045541-7045618	AT4G11660;AT4G05915	1.2313e-05	-2.10112	NA	NA	NA	NA	NA	NA	NA	NA	NA	NA	NA	NA	NA	NA
1:376352-376474	AT1G02080	ASCE	1	0	0	0	AT1G02080:E014	E	1.376352.376474	376352-376474	-	1.37779e-05	2.4187	NA	NA	NA	NA	NA	NA	NA	NA	NA	NA	NA	NA	NA	NA
3:16752766-16752893	AT3G45630	ASCE	1	0	0	0	AT3G45630:E013	E	3.16752766.16752893	16752766-16752893	AT3G45620	1.52497e-05	1.85945	NA	NA	NA	NA	NA	NA	NA	NA	NA	NA	NA	NA	NA	NA
5:1930364-1930516	AT5G06310	ASCE	1	0	0	0	AT5G06310:E009	E	5.1930364.1930516	1930364-1930516	AT5G06320	1.75452e-05	-2.30677	NA	NA	NA	NA	NA	NA	NA	NA	NA	NA	NA	NA	NA	NA
1:1042314-1042315	AT1G04030	ASCE	1	0	0	0	AT1G04030:E006	E	1.1042314.1042315	1042314-1042315	AT1G04040	1.88048e-05	-2.10712	NA	NA	NA	NA	NA	NA	NA	NA	NA	NA	NA	NA	NA	NA
5:22041991-22042068	AT5G54280	ASCE	1	0	0	0	AT5G54280:E009	E	5.22041991.22042068	22041991-22042068	AT5G54270	2.08377e-05	-2.14086	NA	NA	NA	NA	NA	NA	NA	NA	NA	NA	NA	NA	NA	NA
1:16976274-16976588	AT1G44910	ASCE	1	0	0	0	AT1G44910:E003	E	1.16976274.16976588	16976274-16976588	AT1G44920	2.35144e-05	1.73902	NA	NA	NA	NA	NA	NA	NA	NA	NA	NA	NA	NA	NA	NA
5:18169755-18169979	AT5G45020	ASCE	1	0	0	0	AT5G45020:E006	E	5.18169755.18169979	18169755-18169979	AT5G45010	2.47545e-05	-1.60046	NA	NA	NA	NA	NA	NA	NA	NA	NA	NA	NA	NA	NA	NA
1:26841899-26842249	AT1G71220	ASCE	1	0	0	0	AT1G71220:E003	E	1.26841899.26842249	26841899-26842249	-	2.50388e-05	1.91832	NA	NA	NA	NA	NA	NA	NA	NA	NA	NA	NA	NA	NA	NA
3:1277528-1277589	AT3G04710	ASCE	1	0	0	0	AT3G04710:E001	E	3.1277528.1277589	1277528-1277589	AT3G04690;AT3G04700	3.00313e-05	-4.27299	NA	NA	NA	NA	NA	NA	NA	NA	NA	NA	NA	NA	NA	NA
2:12057987-12058042	AT2G28290	ASCE	1	0	0	0	AT2G28290:E007	E	2.12057987.12058042	12057987-12058042	-	3.20269e-05	2.46016	NA	NA	NA	NA	NA	NA	NA	NA	NA	NA	NA	NA	NA	NA
1:4695209-4695344	AT1G13700	ASCE	1	0	0	0	AT1G13700:E003	E	1.4695209.4695344	4695209-4695344	AT1G13690;AT1G05023	3.52149e-05	-1.8871	NA	NA	NA	NA	NA	NA	NA	NA	NA	NA	NA	NA	NA	NA
5:19514566-19514628	AT5G48120	ASCE	1	0	0	0	AT5G48120:E024	E	5.19514566.19514628	19514566-19514628	-	3.57691e-05	1.79929	NA	NA	NA	NA	NA	NA	NA	NA	NA	NA	NA	NA	NA	NA
3:18091610-18091776	AT3G48780	ASCE	1	0	0	0	AT3G48780:E010	E	3.18091601.18091837	18091610-18091776	-	3.70872e-05	-0.614642	NA	NA	NA	NA	NA	NA	NA	NA	NA	NA	NA	NA	NA	NA
1:29665764-29665835	AT1G78910	ASCE	1	0	0	0	AT1G78910:E003	E	1.29665764.29665835	29665764-29665835	AT1G78915	3.75724e-05	2.09172	NA	NA	NA	NA	NA	NA	NA	NA	NA	NA	NA	NA	NA	NA
4:9634466-9634567	AT4G17140	ASCE	1	0	0	0	AT4G17140:E066	E	4.9634466.9634567	9634466-9634567	-	4.784e-05	1.60089	NA	NA	NA	NA	NA	NA	NA	NA	NA	NA	NA	NA	NA	NA
4:7045697-7045803	AT4G11670	ASCE	1	0	0	0	AT4G11670:E007	E	4.7045697.7045803	7045697-7045803	AT4G11660;AT4G05915	4.87611e-05	-1.88066	NA	NA	NA	NA	NA	NA	NA	NA	NA	NA	NA	NA	NA	NA
4:9208011-9208043	AT4G16280	ASCE	1	0	0	0	AT4G16280:E007	E	4.9208011.9208043	9208011-9208043	-	5.26625e-05	-1.64823	NA	NA	NA	NA	NA	NA	NA	NA	NA	NA	NA	NA	NA	NA
5:18170046-18170174	AT5G45020	ASCE	1	0	0	0	AT5G45020:E007	E	5.18170046.18170174	18170046-18170174	AT5G45010	5.46272e-05	-1.68183	NA	NA	NA	NA	NA	NA	NA	NA	NA	NA	NA	NA	NA	NA
5:420267-420367	AT5G02130	ASCE	1	0	0	0	AT5G02130:E004	E	5.420267.420367	420267-420367	AT5G02120	6.85102e-05	-1.85524	NA	NA	NA	NA	NA	NA	NA	NA	NA	NA	NA	NA	NA	NA
5:421024-421162	AT5G02130	ASCE	1	0	0	0	AT5G02130:E008	E	5.421024.421162	421024-421162	AT5G02120	6.9457e-05	-1.63667	NA	NA	NA	NA	NA	NA	NA	NA	NA	NA	NA	NA	NA	NA
5:22045243-22045793	AT5G54280	ASCE	1	0	0	0	AT5G54280:E025	E	5.22045243.22045793	22045243-22045793	AT5G54270	7.01357e-05	-2.45384	NA	NA	NA	NA	NA	NA	NA	NA	NA	NA	NA	NA	NA	NA
5:19252133-19252203	AT5G47455	ASCE	1	0	0	0	AT5G47455:E014	E	5.19252133.19252203	19252133-19252203	AT5G47460	7.18307e-05	-2.82124	NA	NA	NA	NA	NA	NA	NA	NA	NA	NA	NA	NA	NA	NA
5:4119981-4120097	AT5G13000	ASCE	1	0	0	0	AT5G13000:E043	E	5.4119981.4120097	4119981-4120097	-	7.19479e-05	2.05493	NA	NA	NA	NA	NA	NA	NA	NA	NA	NA	NA	NA	NA	NA
5:420886-420930	AT5G02130	ASCE	1	0	0	0	AT5G02130:E007	E	5.420886.420930	420886-420930	AT5G02120	7.25745e-05	-1.88451	NA	NA	NA	NA	NA	NA	NA	NA	NA	NA	NA	NA	NA	NA
1:11854359-11854613	AT1G32750	ASCE	1	0	0	0	AT1G32750:E017	E	1.11854359.11854613	11854359-11854613	AT1G32740;AT1G06613	7.83944e-05	2.13772	NA	NA	NA	NA	NA	NA	NA	NA	NA	NA	NA	NA	NA	NA
2:12058808-12058872	AT2G28290	ASCE	1	0	0	0	AT2G28290:E009	E	2.12058808.12058872	12058808-12058872	-	7.90044e-05	1.97163	NA	NA	NA	NA	NA	NA	NA	NA	NA	NA	NA	NA	NA	NA
1:26505274-26505365	AT1G70340	ASCE	1	0	0	0	AT1G70340:E002	E	1.26505274.26505365	26505274-26505365	AT1G70330;AT1G09167	8.56268e-05	-2.97172	NA	NA	NA	NA	NA	NA	NA	NA	NA	NA	NA	NA	NA	NA
1:16976678-16976863	AT1G44910	ASCE	1	0	0	0	AT1G44910:E004	E	1.16976678.16976863	16976678-16976863	AT1G44920	9.30341e-05	1.97199	NA	NA	NA	NA	NA	NA	NA	NA	NA	NA	NA	NA	NA	NA
4:12194497-12194565	AT4G23330	ASCE	1	0	0	0	AT4G23330:E019	E	4.12194497.12194565	12194497-12194565	-	0.000105328	-1.91639	NA	NA	NA	NA	NA	NA	NA	NA	NA	NA	NA	NA	NA	NA
5:18257499-18257595	AT5G45140	ASCE	1	0	0	0	AT5G45140:E038	E	5.18257499.18257595	18257499-18257595	-	0.000107761	2.36217	NA	NA	NA	NA	NA	NA	NA	NA	NA	NA	NA	NA	NA	NA
1:3318155-3318263	AT1G10130	ASCE	1	0	0	0	AT1G10130:E020	E	1.3318155.3318263	3318155-3318263	-	0.000110219	-1.90391	NA	NA	NA	NA	NA	NA	NA	NA	NA	NA	NA	NA	NA	NA
2:13590705-13590821	AT2G31960	ASCE	1	0	0	0	AT2G31960:E012	E	2.13590705.13590821	13590705-13590821	AT2G08500	0.000110754	2.13825	NA	NA	NA	NA	NA	NA	NA	NA	NA	NA	NA	NA	NA	NA
2:12058560-12058720	AT2G28290	ASCE	1	0	0	0	AT2G28290:E008	E	2.12058560.12058720	12058560-12058720	-	0.000131371	2.24734	NA	NA	NA	NA	NA	NA	NA	NA	NA	NA	NA	NA	NA	NA
5:420138-420192	AT5G02130	ASCE	1	0	0	0	AT5G02130:E003	E	5.420138.420192	420138-420192	AT5G02120	0.000133595	-1.70118	NA	NA	NA	NA	NA	NA	NA	NA	NA	NA	NA	NA	NA	NA
2:13590906-13590998	AT2G31960	ASCE	1	0	0	0	AT2G31960:E013	E	2.13590906.13590998	13590906-13590998	AT2G08500	0.000137821	2.04186	NA	NA	NA	NA	NA	NA	NA	NA	NA	NA	NA	NA	NA	NA
3:21922511-21922572	AT3G59310	ASCE	1	0	0	0	AT3G59310:E003	E	3.21922511.21922572	21922511-21922572	AT3G59300	0.000140845	1.72705	NA	NA	NA	NA	NA	NA	NA	NA	NA	NA	NA	NA	NA	NA
2:12057283-12057398	AT2G28290	ASCE	1	0	0	0	AT2G28290:E005	E	2.12057283.12057398	12057283-12057398	-	0.000149973	2.18874	NA	NA	NA	NA	NA	NA	NA	NA	NA	NA	NA	NA	NA	NA
4:9635877-9635980	AT4G17140	ASCE	1	0	0	0	AT4G17140:E071	E	4.9635877.9635980	9635877-9635980	-	0.000161954	1.72729	NA	NA	NA	NA	NA	NA	NA	NA	NA	NA	NA	NA	NA	NA
5:18169202-18169418	AT5G45020	ASCE	1	0	0	0	AT5G45020:E004	E	5.18169202.18169418	18169202-18169418	AT5G45010	0.000166549	-2.11336	NA	NA	NA	NA	NA	NA	NA	NA	NA	NA	NA	NA	NA	NA
3:3788016-3788156	AT3G11960	ASCE	1	0	0	0	AT3G11960:E010	E	3.3788016.3788156	3788016-3788156	-	0.000169678	1.77483	NA	NA	NA	NA	NA	NA	NA	NA	NA	NA	NA	NA	NA	NA
4:13483938-13484024	AT4G26770	ASCE	1	0	0	0	AT4G26770:E007	E	4.13483938.13484024	13483938-13484024	AT4G26780	0.000172127	3.09747	NA	NA	NA	NA	NA	NA	NA	NA	NA	NA	NA	NA	NA	NA
1:2856776-2856844	AT1G08910	ASCE	1	0	0	0	AT1G08910:E004	E	1.2856776.2856844	2856776-2856844	-	0.000190163	1.64662	NA	NA	NA	NA	NA	NA	NA	NA	NA	NA	NA	NA	NA	NA
5:22042151-22042240	AT5G54280	ASCE	1	0	0	0	AT5G54280:E010	E	5.22042151.22042240	22042151-22042240	AT5G54270	0.000218994	-1.79888	NA	NA	NA	NA	NA	NA	NA	NA	NA	NA	NA	NA	NA	NA
1:375528-375719	AT1G02080	ASCE	1	0	0	0	AT1G02080:E011	E	1.375528.375719	375528-375719	-	0.000242935	1.97189	NA	NA	NA	NA	NA	NA	NA	NA	NA	NA	NA	NA	NA	NA
1:5483198-5483371	AT1G15960	ASCE	1	0	0	0	AT1G15960:E005	E	1.5483198.5483371	5483198-5483371	AT1G05213;AT1G15950	0.000260185	-2.08775	NA	NA	NA	NA	NA	NA	NA	NA	NA	NA	NA	NA	NA	NA
5:6426205-6426307	AT5G19150	ASCE	1	0	0	0	AT5G19150:E003	E	5.6426205.6426307	6426205-6426307	AT5G19140	0.000261487	-1.65908	NA	NA	NA	NA	NA	NA	NA	NA	NA	NA	NA	NA	NA	NA
4:12194270-12194403	AT4G23330	ASCE	1	0	0	0	AT4G23330:E018	E	4.12194270.12194403	12194270-12194403	-	0.000269055	-1.61554	NA	NA	NA	NA	NA	NA	NA	NA	NA	NA	NA	NA	NA	NA
1:18868090-18868278	AT1G50910	ASCE	1	0	0	0	AT1G50910:E004	E	1.18868090.18868278	18868090-18868278	AT1G07693;AT1G50900;AT1G07697	0.000275074	-1.79923	NA	NA	NA	NA	NA	NA	NA	NA	NA	NA	NA	NA	NA	NA
1:29665937-29666095	AT1G78910	ASCE	1	0	0	0	AT1G78910:E004	E	1.29665937.29666095	29665937-29666095	AT1G78915	0.000275498	1.7436	NA	NA	NA	NA	NA	NA	NA	NA	NA	NA	NA	NA	NA	NA
5:17007925-17008001	AT5G42540	ASCE	1	0	0	0	AT5G42540:E003	E	5.17007925.17008001	17007925-17008001	-	0.000289465	1.65511	NA	NA	NA	NA	NA	NA	NA	NA	NA	NA	NA	NA	NA	NA
3:4065850-4065930	AT3G12810	ASCE	1	0	0	0	AT3G12810:E002	E	3.4065850.4065930	4065850-4065930	AT3G12820	0.000326704	2.85759	NA	NA	NA	NA	NA	NA	NA	NA	NA	NA	NA	NA	NA	NA
3:4066018-4066125	AT3G12810	ASCE	1	0	0	0	AT3G12810:E003	E	3.4066018.4066125	4066018-4066125	AT3G12820	0.000359504	2.50443	NA	NA	NA	NA	NA	NA	NA	NA	NA	NA	NA	NA	NA	NA
4:13484113-13484241	AT4G26770	ASCE	1	0	0	0	AT4G26770:E008	E	4.13484113.13484241	13484113-13484241	AT4G26780	0.000364806	2.96068	NA	NA	NA	NA	NA	NA	NA	NA	NA	NA	NA	NA	NA	NA
4:15467390-15467429	AT4G31980	ASCE	1	0	0	0	AT4G31980:E004	E	4.15467390.15467429	15467390-15467429	-	0.000391759	2.72411	NA	NA	NA	NA	NA	NA	NA	NA	NA	NA	NA	NA	NA	NA
5:24590999-24591428	AT5G61140	ASCE	1	0	0	0	AT5G61140:E005	E	5.24590999.24591428	24590999-24591428	-	0.000391759	1.84449	NA	NA	NA	NA	NA	NA	NA	NA	NA	NA	NA	NA	NA	NA
4:7045353-7045448	AT4G11670	ASCE	1	0	0	0	AT4G11670:E005	E	4.7045353.7045448	7045353-7045448	AT4G11660;AT4G05915	0.00040137	-1.59003	NA	NA	NA	NA	NA	NA	NA	NA	NA	NA	NA	NA	NA	NA
1:4123543-4123664	AT1G12150	ASCE	1	0	0	0	AT1G12140:E009	E	1.4123543.4123664	4123543-4123664	-	0.000405801	3.34652	NA	NA	NA	NA	NA	NA	NA	NA	NA	NA	NA	NA	NA	NA
5:19514244-19514341	AT5G48120	ASCE	1	0	0	0	AT5G48120:E022	E	5.19514244.19514341	19514244-19514341	-	0.00043265	1.60096	NA	NA	NA	NA	NA	NA	NA	NA	NA	NA	NA	NA	NA	NA
1:11718958-11719072	AT1G32450	ASCE	1	0	0	0	AT1G32450:E005	E	1.11718958.11719072	11718958-11719072	AT1G32440	0.000462693	1.92953	NA	NA	NA	NA	NA	NA	NA	NA	NA	NA	NA	NA	NA	NA
3:16753098-16753197	AT3G45630	ASCE	1	0	0	0	AT3G45630:E014	E	3.16753098.16753197	16753098-16753197	AT3G45620	0.000485837	1.68769	NA	NA	NA	NA	NA	NA	NA	NA	NA	NA	NA	NA	NA	NA
1:376562-376815	AT1G02080	ASCE	1	0	0	0	AT1G02080:E015	E	1.376562.376815	376562-376815	-	0.000488267	1.99766	NA	NA	NA	NA	NA	NA	NA	NA	NA	NA	NA	NA	NA	NA
1:375125-375238	AT1G02080	ASCE	1	0	0	0	AT1G02080:E009	E	1.375125.375238	375125-375238	-	0.000490079	2.24892	NA	NA	NA	NA	NA	NA	NA	NA	NA	NA	NA	NA	NA	NA
2:942837-943102	AT2G03140	ASCE	1	0	0	0	AT2G03140:E008	E	2.942837.943102	942837-943102	AT2G04485	0.000506196	1.72638	NA	NA	NA	NA	NA	NA	NA	NA	NA	NA	NA	NA	NA	NA
4:13483813-13483860	AT4G26770	ASCE	1	0	0	0	AT4G26770:E006	E	4.13483813.13483860	13483813-13483860	AT4G26780	0.000591039	3.80408	NA	NA	NA	NA	NA	NA	NA	NA	NA	NA	NA	NA	NA	NA
1:13193054-13193178	AT1G35660	ASCE	1	0	0	0	AT1G35660:E002	E	1.13193054.13193178	13193054-13193178	-	0.00059612	1.692	NA	NA	NA	NA	NA	NA	NA	NA	NA	NA	NA	NA	NA	NA
2:12056973-12057034	AT2G28290	ASCE	1	0	0	0	AT2G28290:E004	E	2.12056973.12057034	12056973-12057034	-	0.00060146	2.01304	NA	NA	NA	NA	NA	NA	NA	NA	NA	NA	NA	NA	NA	NA
5:22042577-22042695	AT5G54280	ASCE	1	0	0	0	AT5G54280:E012	E	5.22042577.22042695	22042577-22042695	AT5G54270	0.000613733	-2.11817	NA	NA	NA	NA	NA	NA	NA	NA	NA	NA	NA	NA	NA	NA
2:10496014-10496153	AT2G24680	ASCE	1	0	0	0	AT2G24680:E015	E	2.10496014.10496153	10496014-10496153	AT2G24670	0.000638049	2.00495	NA	NA	NA	NA	NA	NA	NA	NA	NA	NA	NA	NA	NA	NA
2:9242319-9242398	AT2G21590	ASCE	1	0	0	0	AT2G21595:E002	E	2.9242319.9242398	9242319-9242398	-	0.000640647	-2.9604	NA	NA	NA	NA	NA	NA	NA	NA	NA	NA	NA	NA	NA	NA
2:15265810-15265852	AT2G36390	ASCE	1	0	0	0	AT2G36390:E005	E	2.15265810.15265852	15265810-15265852	AT2G36400	0.000680418	1.69351	NA	NA	NA	NA	NA	NA	NA	NA	NA	NA	NA	NA	NA	NA
1:5483847-5483956	AT1G15960	ASCE	1	0	0	0	AT1G15960:E008	E	1.5483847.5483956	5483847-5483956	AT1G05213;AT1G15950	0.00069558	-2.45306	NA	NA	NA	NA	NA	NA	NA	NA	NA	NA	NA	NA	NA	NA
5:808740-808814	AT5G03330	ASCE	1	0	0	0	AT5G03330:E008	E	5.808740.808814	808740-808814	AT5G03340	0.000719052	-1.60788	NA	NA	NA	NA	NA	NA	NA	NA	NA	NA	NA	NA	NA	NA
1:375325-375453	AT1G02080	ASCE	1	0	0	0	AT1G02080:E010	E	1.375325.375453	375325-375453	-	0.00073613	2.05449	NA	NA	NA	NA	NA	NA	NA	NA	NA	NA	NA	NA	NA	NA
5:808587-808641	AT5G03330	ASCE	1	0	0	0	AT5G03330:E007	E	5.808587.808641	808587-808641	AT5G03340	0.000765124	-2.29651	NA	NA	NA	NA	NA	NA	NA	NA	NA	NA	NA	NA	NA	NA
5:21950380-21950628	AT5G54090	ASCE	1	0	0	0	AT5G54090:E009	E	5.21950380.21950628	21950380-21950628	AT5G54080	0.000805845	-2.37632	NA	NA	NA	NA	NA	NA	NA	NA	NA	NA	NA	NA	NA	NA
5:18257688-18257746	AT5G45140	ASCE	1	0	0	0	AT5G45140:E039	E	5.18257688.18257746	18257688-18257746	-	0.000963163	2.07407	NA	NA	NA	NA	NA	NA	NA	NA	NA	NA	NA	NA	NA	NA
5:16248041-16248083	AT5G40570	ASCE	1	0	0	0	AT5G40570:E006	E	5.16248041.16248083	16248041-16248083	AT5G40580	0.000967061	-3.68384	NA	NA	NA	NA	NA	NA	NA	NA	NA	NA	NA	NA	NA	NA
4:73659-73707	AT4G00180	ASCE	1	0	0	0	AT4G00180:E005	E	4.73067.74268	73659-73707	-	0.0010936	0.685537	NA	NA	NA	NA	NA	NA	NA	NA	NA	NA	NA	NA	NA	NA
4:9634952-9635069	AT4G17140	ASCE	1	0	0	0	AT4G17140:E067	E	4.9634952.9635069	9634952-9635069	-	0.00112236	1.6856	NA	NA	NA	NA	NA	NA	NA	NA	NA	NA	NA	NA	NA	NA
4:10980089-10980181	AT4G20325	ASCE	1	0	0	0	AT4G20325:E002	E	4.10980089.10980181	10980089-10980181	AT4G20330	0.00116819	-3.6598	NA	NA	NA	NA	NA	NA	NA	NA	NA	NA	NA	NA	NA	NA
5:18257211-18257332	AT5G45140	ASCE	1	0	0	0	AT5G45140:E037	E	5.18257211.18257332	18257211-18257332	-	0.00118999	2.1911	NA	NA	NA	NA	NA	NA	NA	NA	NA	NA	NA	NA	NA	NA
1:5482997-5483101	AT1G15960	ASCE	1	0	0	0	AT1G15960:E004	E	1.5482997.5483101	5482997-5483101	AT1G05213;AT1G15950	0.00120031	-2.25458	NA	NA	NA	NA	NA	NA	NA	NA	NA	NA	NA	NA	NA	NA
4:15971641-15971795	AT4G33100	ASCE	1	0	0	0	AT4G33100:E002	E	4.15971641.15971795	15971641-15971795	AT4G33110	0.00120161	1.64029	NA	NA	NA	NA	NA	NA	NA	NA	NA	NA	NA	NA	NA	NA
4:17966150-17966257	AT4G38350	ASCE	1	0	0	0	AT4G38350:E038	E	4.17966150.17966257	17966150-17966257	-	0.00124333	1.60248	NA	NA	NA	NA	NA	NA	NA	NA	NA	NA	NA	NA	NA	NA
2:10415715-10415951	AT2G24520	ASCE	1	0	0	0	AT2G24520:E006	E	2.10415715.10415951	10415715-10415951	-	0.00124664	1.92698	NA	NA	NA	NA	NA	NA	NA	NA	NA	NA	NA	NA	NA	NA
2:7995892-7995974	AT2G18440	ASCE	1	0	0	0	AT2G18440:E003	E	2.7995217.7996357	7995892-7995974	-	0.00130699	-0.812512	NA	NA	NA	NA	NA	NA	NA	NA	NA	NA	NA	NA	NA	NA
1:11854045-11854136	AT1G32750	ASCE	1	0	0	0	AT1G32750:E016	E	1.11854045.11854136	11854045-11854136	AT1G32740;AT1G06613	0.00139123	1.81067	NA	NA	NA	NA	NA	NA	NA	NA	NA	NA	NA	NA	NA	NA
2:10415510-10415629	AT2G24520	ASCE	1	0	0	0	AT2G24520:E005	E	2.10415510.10415629	10415510-10415629	-	0.00139283	4.52366	NA	NA	NA	NA	NA	NA	NA	NA	NA	NA	NA	NA	NA	NA
2:330452-330598	AT2G01750	ASCE	1	0	0	0	AT2G01750:E009	E	2.330452.330598	330452-330598	AT2G01755	0.00152676	-1.77117	NA	NA	NA	NA	NA	NA	NA	NA	NA	NA	NA	NA	NA	NA
1:26843371-26843467	AT1G71220	ASCE	1	0	0	0	AT1G71220:E007	E	1.26843371.26843467	26843371-26843467	-	0.00157022	1.69064	NA	NA	NA	NA	NA	NA	NA	NA	NA	NA	NA	NA	NA	NA
1:10378392-10378589	AT1G29680	ASCE	1	0	0	0	AT1G29680:E002	E	1.10378392.10378589	10378392-10378589	AT1G29670	0.0019234	3.17108	NA	NA	NA	NA	NA	NA	NA	NA	NA	NA	NA	NA	NA	NA
5:474495-475601	AT5G02310	ASCE	1	0	0	0	AT5G02310:E005	E	5.474495.475601	474495-475601	AT5G02320	0.00193283	1.81619	NA	NA	NA	NA	NA	NA	NA	NA	NA	NA	NA	NA	NA	NA
2:950585-950717	AT2G03140	ASCE	1	0	0	0	AT2G03140:E033	E	2.950585.950717	950585-950717	AT2G04485	0.00196885	-2.18561	NA	NA	NA	NA	NA	NA	NA	NA	NA	NA	NA	NA	NA	NA
4:9618979-9619055	AT4G17140	ASCE	1	0	0	0	AT4G17140:E017	E	4.9618979.9619055	9618979-9619055	-	0.0019806	-1.81391	NA	NA	NA	NA	NA	NA	NA	NA	NA	NA	NA	NA	NA	NA
4:9619194-9619292	AT4G17140	ASCE	1	0	0	0	AT4G17140:E019	E	4.9619194.9619292	9619194-9619292	-	0.00211156	-2.19268	NA	NA	NA	NA	NA	NA	NA	NA	NA	NA	NA	NA	NA	NA
2:13591093-13591184	AT2G31960	ASCE	1	0	0	0	AT2G31960:E014	E	2.13591093.13591184	13591093-13591184	AT2G08500	0.0021241	1.90527	NA	NA	NA	NA	NA	NA	NA	NA	NA	NA	NA	NA	NA	NA
1:20633729-20633858	AT1G55320	ASCE	1	0	0	0	AT1G55320:E003	E	1.20633729.20633858	20633729-20633858	-	0.002289	2.54273	NA	NA	NA	NA	NA	NA	NA	NA	NA	NA	NA	NA	NA	NA
3:3806077-3806285	AT3G11964	ASCE	1	0	0	0	AT3G11964:E044	E	3.3806077.3806285	3806077-3806285	-	0.00232263	2.03648	NA	NA	NA	NA	NA	NA	NA	NA	NA	NA	NA	NA	NA	NA
4:9635466-9635600	AT4G17140	ASCE	1	0	0	0	AT4G17140:E070	E	4.9635466.9635600	9635466-9635600	-	0.00237069	1.59295	NA	NA	NA	NA	NA	NA	NA	NA	NA	NA	NA	NA	NA	NA
5:22726610-22726755	AT5G56140	ASCE	1	0	0	0	AT5G56140:E003	E	5.22726252.22727168	22726610-22726755	-	0.00239042	0.500469	NA	NA	NA	NA	NA	NA	NA	NA	NA	NA	NA	NA	NA	NA
1:26843056-26843129	AT1G71220	ASCE	1	0	0	0	AT1G71220:E006	E	1.26843056.26843129	26843056-26843129	-	0.00251892	1.79603	NA	NA	NA	NA	NA	NA	NA	NA	NA	NA	NA	NA	NA	NA
3:4066780-4066847	AT3G12810	ASCE	1	0	0	0	AT3G12810:E008	E	3.4066780.4066847	4066780-4066847	AT3G12820	0.00271016	1.73856	NA	NA	NA	NA	NA	NA	NA	NA	NA	NA	NA	NA	NA	NA
2:13590028-13590149	AT2G31960	ASCE	1	0	0	0	AT2G31960:E009	E	2.13590028.13590149	13590028-13590149	AT2G08500	0.00277609	1.68369	NA	NA	NA	NA	NA	NA	NA	NA	NA	NA	NA	NA	NA	NA
5:4120172-4120282	AT5G13000	ASCE	1	0	0	0	AT5G13000:E044	E	5.4120172.4120282	4120172-4120282	-	0.00285287	2.0097	NA	NA	NA	NA	NA	NA	NA	NA	NA	NA	NA	NA	NA	NA
3:4068202-4068270	AT3G12810	ASCE	1	0	0	0	AT3G12810:E014	E	3.4068202.4068270	4068202-4068270	AT3G12820	0.00289729	1.74922	NA	NA	NA	NA	NA	NA	NA	NA	NA	NA	NA	NA	NA	NA
5:19315016-19315082	AT5G47670	ASCE	1	0	0	0	AT5G47670:E003	E	5.19315016.19315082	19315016-19315082	AT5G47660;AT5G47680	0.00312759	1.65595	NA	NA	NA	NA	NA	NA	NA	NA	NA	NA	NA	NA	NA	NA
2:12056737-12056770	AT2G28290	ASCE	1	0	0	0	AT2G28290:E002	E	2.12056737.12056770	12056737-12056770	-	0.00337884	2.41497	NA	NA	NA	NA	NA	NA	NA	NA	NA	NA	NA	NA	NA	NA
3:3671613-3671663	AT3G11620	ASCE	1	0	0	0	AT3G11620:E015	E	3.3671613.3671663	3671613-3671663	AT3G11630	0.00358916	-3.91941	NA	NA	NA	NA	NA	NA	NA	NA	NA	NA	NA	NA	NA	NA
5:16841938-16842107	AT5G42140	ASCE	1	0	0	0	AT5G42140:E010	E	5.16841938.16842107	16841938-16842107	AT5G06285	0.00382504	1.88972	NA	NA	NA	NA	NA	NA	NA	NA	NA	NA	NA	NA	NA	NA
2:13589823-13589923	AT2G31960	ASCE	1	0	0	0	AT2G31960:E008	E	2.13589823.13589923	13589823-13589923	AT2G08500	0.00396141	1.59296	NA	NA	NA	NA	NA	NA	NA	NA	NA	NA	NA	NA	NA	NA
1:8504428-8504532	AT1G24040	ASCE	1	0	0	0	AT1G24030:E009	E	1.8504428.8504532	8504428-8504532	AT1G24030	0.00410636	-2.27803	NA	NA	NA	NA	NA	NA	NA	NA	NA	NA	NA	NA	NA	NA
2:949990-950107	AT2G03140	ASCE	1	0	0	0	AT2G03140:E024	E	2.949990.950107	949990-950107	AT2G04485	0.00458359	-1.61029	NA	NA	NA	NA	NA	NA	NA	NA	NA	NA	NA	NA	NA	NA
2:17850615-17850665	AT2G42890	ASCE	1	0	0	0	AT2G42890:E005	E	2.17850615.17850665	17850615-17850665	-	0.00465091	1.90885	NA	NA	NA	NA	NA	NA	NA	NA	NA	NA	NA	NA	NA	NA
4:12193620-12193768	AT4G23330	ASCE	1	0	0	0	AT4G23330:E013	E	4.12193620.12193768	12193620-12193768	-	0.00516179	-1.77691	NA	NA	NA	NA	NA	NA	NA	NA	NA	NA	NA	NA	NA	NA
4:6118153-6118227	AT4G09680	ASCE	1	0	0	0	AT4G09680:E005	E	4.6118153.6118227	6118153-6118227	-	0.00517646	1.65111	NA	NA	NA	NA	NA	NA	NA	NA	NA	NA	NA	NA	NA	NA
2:950329-950398	AT2G03140	ASCE	1	0	0	0	AT2G03140:E030	E	2.950329.950398	950329-950398	AT2G04485	0.00530642	-1.66285	NA	NA	NA	NA	NA	NA	NA	NA	NA	NA	NA	NA	NA	NA
4:13484325-13484381	AT4G26770	ASCE	1	0	0	0	AT4G26770:E009	E	4.13484325.13484381	13484325-13484381	AT4G26780	0.0054396	2.39538	NA	NA	NA	NA	NA	NA	NA	NA	NA	NA	NA	NA	NA	NA
1:4841168-4841291	AT1G14160	ASCE	1	0	0	0	AT1G14160:E002	E	1.4841168.4841291	4841168-4841291	AT1G14150	0.00598905	1.77427	NA	NA	NA	NA	NA	NA	NA	NA	NA	NA	NA	NA	NA	NA
1:20940722-20940773	AT1G55980	ASCE	1	0	0	0	AT1G55980:E011	E	1.20940722.20940773	20940722-20940773	-	0.00631054	-2.62743	NA	NA	NA	NA	NA	NA	NA	NA	NA	NA	NA	NA	NA	NA
3:4329345-4329447	AT3G13330	ASCE	1	0	0	0	AT3G13330:E034	E	3.4329345.4329447	4329345-4329447	-	0.00635966	1.58908	NA	NA	NA	NA	NA	NA	NA	NA	NA	NA	NA	NA	NA	NA
4:13484457-13484540	AT4G26770	ASCE	1	0	0	0	AT4G26770:E010	E	4.13484457.13484540	13484457-13484540	AT4G26780	0.00639579	2.43035	NA	NA	NA	NA	NA	NA	NA	NA	NA	NA	NA	NA	NA	NA
5:4119719-4119811	AT5G13000	ASCE	1	0	0	0	AT5G13000:E042	E	5.4119719.4119811	4119719-4119811	-	0.00643446	1.66755	NA	NA	NA	NA	NA	NA	NA	NA	NA	NA	NA	NA	NA	NA
4:9635148-9635242	AT4G17140	ASCE	1	0	0	0	AT4G17140:E068	E	4.9635148.9635242	9635148-9635242	-	0.00689071	1.61907	NA	NA	NA	NA	NA	NA	NA	NA	NA	NA	NA	NA	NA	NA
5:4120366-4120459	AT5G13000	ASCE	1	0	0	0	AT5G13000:E045	E	5.4120366.4120459	4120366-4120459	-	0.0074806	1.6597	NA	NA	NA	NA	NA	NA	NA	NA	NA	NA	NA	NA	NA	NA
2:5554799-5555626	AT2G13370	ASCE	1	0	0	0	AT2G13370:E031	E	2.5554799.5555626	5554799-5555626	-	0.00801255	1.62558	NA	NA	NA	NA	NA	NA	NA	NA	NA	NA	NA	NA	NA	NA
3:4067793-4067915	AT3G12810	ASCE	1	0	0	0	AT3G12810:E012	E	3.4067793.4067915	4067793-4067915	AT3G12820	0.00819177	1.60853	NA	NA	NA	NA	NA	NA	NA	NA	NA	NA	NA	NA	NA	NA
1:20634566-20634606	AT1G55320	ASCE	1	0	0	0	AT1G55320:E007	E	1.20634566.20634606	20634566-20634606	-	0.00830603	2.31759	NA	NA	NA	NA	NA	NA	NA	NA	NA	NA	NA	NA	NA	NA
1:16977384-16977445	AT1G44910	ASCE	1	0	0	0	AT1G44910:E005	E	1.16977384.16977445	16977384-16977445	AT1G44920	0.00846011	1.65994	NA	NA	NA	NA	NA	NA	NA	NA	NA	NA	NA	NA	NA	NA
3:4068021-4068059	AT3G12810	ASCE	1	0	0	0	AT3G12810:E013	E	3.4068021.4068059	4068021-4068059	AT3G12820	0.00901576	1.70435	NA	NA	NA	NA	NA	NA	NA	NA	NA	NA	NA	NA	NA	NA
5:23081039-23081160	AT5G57035	ASCE	1	0	0	0	AT5G57035:E002	E	5.23081039.23081160	23081039-23081160	AT5G57040	0.00930227	1.64175	NA	NA	NA	NA	NA	NA	NA	NA	NA	NA	NA	NA	NA	NA
3:2477127-2477127	AT3G07760	ASCE	1	0	0	0	AT3G07760:E011	E	3.2477127.2477127	2477127-2477127	-	0.00942155	-2.14628	NA	NA	NA	NA	NA	NA	NA	NA	NA	NA	NA	NA	NA	NA
1:373892-374189	AT1G02080	ASCE	1	0	0	0	AT1G02080:E005	E	1.373892.374189	373892-374189	-	0.00952236	2.00951	NA	NA	NA	NA	NA	NA	NA	NA	NA	NA	NA	NA	NA	NA
1:5484076-5484180	AT1G15960	ASCE	1	0	0	0	AT1G15960:E009	E	1.5484076.5484180	5484076-5484180	AT1G05213;AT1G15950	0.00984763	-2.11137	NA	NA	NA	NA	NA	NA	NA	NA	NA	NA	NA	NA	NA	NA
1:30057466-30057530	AT1G79915	ASCE	1	0	0	0	AT1G79915:E004	E	1.30057466.30057530	30057466-30057530	-	0.00996648	2.24622	NA	NA	NA	NA	NA	NA	NA	NA	NA	NA	NA	NA	NA	NA
2:15738000-15738604	AT2G37480	Novel CSP	0	0	1	1	NA	NA	2.15738000.15738604	NA-NA	AT2G37500	NA	NA	NA	NA	NA	NA	NA	152.368	1.25547e-31	5.32638	NA	-0.798283	226.151	7.11254e-46	0.973437	0.520487
1:7288843-7289386	AT1G20920	Novel CSP	0	0	0	1	NA	NA	1.7288843.7289386	NA-NA	AT1G20923	NA	NA	NA	NA	NA	NA	NA	NA	NA	NA	NA	NA	100.261	7.83192e-18	0.489279	0.403325
2:3763-3917	AT2G01010	Novel CSP	0	0	0	1	NA	NA	2.3763.3917	NA-NA	-	NA	NA	NA	NA	NA	NA	NA	NA	NA	NA	NA	NA	41.8716	7.06636e-07	0.382736	0.382736
4:3940331-3940615	AT4G06701	CSP	0	0	0	1	NA	NA	4.3940331.3940615	NA-NA	-	NA	NA	NA	NA	NA	NA	NA	NA	NA	NA	NA	NA	25.7164	1.08859e-05	0.840909	0.681818
3:21909594-21909937	AT3G59280	Novel CSP	0	0	0	1	NA	NA	3.21909594.21909937	NA-NA	-	NA	NA	NA	NA	NA	NA	NA	NA	NA	NA	NA	NA	19.7382	0.000151071	0.563291	0.475572
5:5524736-5524810	AT5G16800	Undefined AS	1	0	0	0	AT5G16800:E004	E	5.5524736.5524810	5524736-5524810	-	5.24127e-06	-4.21873	NA	NA	NA	NA	NA	NA	NA	NA	NA	NA	NA	NA	NA	NA
5:25777306-25777434	AT5G64470	Undefined AS	1	0	0	0	AT5G64470:E006	E	5.25777306.25777434	25777306-25777434	-	0.000116966	-4.60261	NA	NA	NA	NA	NA	NA	NA	NA	NA	NA	NA	NA	NA	NA
1:27137651-27137703	AT1G72130	Undefined AS	1	0	0	0	AT1G72130:E005	E	1.27137651.27137703	27137651-27137703	-	0.00224083	-2.36869	NA	NA	NA	NA	NA	NA	NA	NA	NA	NA	NA	NA	NA	NA
1:27392903-27392983	AT1G72770	Undefined AS	1	0	0	0	AT1G72770:E011	E	1.27392903.27392983	27392903-27392983	-	0.00871753	-1.79068	NA	NA	NA	NA	NA	NA	NA	NA	NA	NA	NA	NA	NA	NA

[truncated: 2 more sheets: 1d+rec_IRup_in_tfIIs-1vCol-0, 1d+rec_otherASs]
