# Supplementary material for: Elongation factor TFIIS is essential for heat stress adaptation in plants
Source: Nucleic Acids Res. 2022 Jan 31;50(4):1927–50. doi: 10.1093/nar/gkac020 (PMC8886746; doi:10.1093/nar/gkac020)
Supplement: gkac020_Supplemental_Files [file gkac020_supplemental_files.zip › 7_Supplementary Table S4_AS_GO.xlsx]

## Sheet: 1h_AS_GO
1h_allASs (n=86)
source	term_name	term_id	adjusted_p_value
GO:MF	heat shock protein binding	GO:0031072	0.001785
GO:MF	misfolded protein binding	GO:0051787	0.007929
GO:MF	peptidyl-prolyl cis-trans isomerase activity	GO:0003755	0.00828
GO:MF	cis-trans isomerase activity	GO:0016859	0.011209
GO:BP	response to heat	GO:0009408	3.37E-11
GO:BP	response to abiotic stimulus	GO:0009628	3.92E-08
GO:BP	response to stress	GO:0006950	2.57E-06
GO:BP	response to temperature stimulus	GO:0009266	4.98E-06
GO:BP	heat acclimation	GO:0010286	7.12E-06
GO:BP	protein folding	GO:0006457	2e-05
GO:BP	cellular response to stress	GO:0033554	0.00041
GO:BP	response to stimulus	GO:0050896	0.000559
GO:BP	chaperone-mediated protein folding	GO:0061077	0.000587
GO:BP	cellular response to heat	GO:0034605	0.001113
GO:BP	response to chemical	GO:0042221	0.001173
GO:BP	protein refolding	GO:0042026	0.001186
GO:BP	cellular response to chemical stimulus	GO:0070887	0.003748
GO:BP	cellular response to unfolded protein	GO:0034620	0.005955
GO:BP	response to osmotic stress	GO:0006970	0.008365
GO:BP	response to unfolded protein	GO:0006986	0.008803
GO:BP	cellular response to stimulus	GO:0051716	0.010398
GO:BP	protein peptidyl-prolyl isomerization	GO:0000413	0.016296
GO:BP	response to salt stress	GO:0009651	0.020635
GO:BP	cellular response to topologically incorrect protein	GO:0035967	0.029208
GO:BP	response to topologically incorrect protein	GO:0035966	0.043963
GO:BP	response to hypoxia	GO:0001666	0.04758
GO:CC	membrane-bounded organelle	GO:0043227	0.028361
GO:CC	cytosol	GO:0005829	0.032931
GO:CC	nuclear matrix	GO:0016363	0.040057
GO:CC	cytoplasm	GO:0005737	0.041194

## Sheet: 1d_AS_GO
1d_allASs (n=)
source	term_name	term_id	adjusted_p_value
GO:MF	RNA binding	GO:0003723	9.77E-05
GO:MF	binding	GO:0005488	0.000927
GO:MF	mRNA binding	GO:0003729	0.002797
GO:MF	ion binding	GO:0043167	0.003642
GO:MF	purine ribonucleoside triphosphate binding	GO:0035639	0.040709
GO:MF	organic cyclic compound binding	GO:0097159	0.040794
GO:BP	cellular process	GO:0009987	7.69E-12
GO:BP	cellular metabolic process	GO:0044237	1.20E-11
GO:BP	metabolic process	GO:0008152	4.82E-10
GO:BP	nitrogen compound metabolic process	GO:0006807	6.67E-09
GO:BP	organonitrogen compound metabolic process	GO:1901564	1.37E-08
GO:BP	organic substance metabolic process	GO:0071704	1.41E-07
GO:BP	regulation of response to stimulus	GO:0048583	1.21E-05
GO:BP	mRNA metabolic process	GO:0016071	1.91E-05
GO:BP	RNA splicing	GO:0008380	2.46E-05
GO:BP	small molecule metabolic process	GO:0044281	4.51E-05
GO:BP	mRNA processing	GO:0006397	5.24E-05
GO:BP	primary metabolic process	GO:0044238	5.9E-05
GO:BP	RNA processing	GO:0006396	9.91E-05
GO:BP	response to inorganic substance	GO:0010035	0.000105
GO:BP	cellular nitrogen compound metabolic process	GO:0034641	0.000108
GO:BP	cellular component organization or biogenesis	GO:0071840	0.000118
GO:BP	RNA splicing, via transesterification reactions	GO:0000375	0.000288
GO:BP	RNA splicing, via transesterification reactions with bulged adenosine as nucleophile	GO:0000377	0.000288
GO:BP	macromolecule metabolic process	GO:0043170	0.000419
GO:BP	regulation of signal transduction	GO:0009966	0.000683
GO:BP	regulation of signaling	GO:0023051	0.000981
GO:BP	heterocycle metabolic process	GO:0046483	0.001002
GO:BP	nitrogen compound transport	GO:0071705	0.001058
GO:BP	regulation of nucleocytoplasmic transport	GO:0046822	0.001112
GO:BP	organic cyclic compound metabolic process	GO:1901360	0.001292
GO:BP	regulation of cell communication	GO:0010646	0.001303
GO:BP	positive regulation of cellular process	GO:0048522	0.002364
GO:BP	negative regulation of response to stimulus	GO:0048585	0.003321
GO:BP	cellular amino acid metabolic process	GO:0006520	0.003408
GO:BP	organonitrogen compound biosynthetic process	GO:1901566	0.004047
GO:BP	cellular aromatic compound metabolic process	GO:0006725	0.004837
GO:BP	cellular component biogenesis	GO:0044085	0.005165
GO:BP	protein metabolic process	GO:0019538	0.005357
GO:BP	negative regulation of biological process	GO:0048519	0.005504
GO:BP	establishment of protein localization	GO:0045184	0.006079
GO:BP	cellular protein metabolic process	GO:0044267	0.006453
GO:BP	mRNA splicing, via spliceosome	GO:0000398	0.006925
GO:BP	protein transport	GO:0015031	0.007242
GO:BP	cellular response to oxygen-containing compound	GO:1901701	0.008055
GO:BP	response to chemical	GO:0042221	0.009391
GO:BP	positive regulation of biological process	GO:0048518	0.009641
GO:BP	response to metal ion	GO:0010038	0.010274
GO:BP	photosynthesis	GO:0015979	0.010744
GO:BP	response to cadmium ion	GO:0046686	0.010761
GO:BP	organic acid metabolic process	GO:0006082	0.013337
GO:BP	oxoacid metabolic process	GO:0043436	0.014742
GO:BP	organic substance transport	GO:0071702	0.018113
GO:BP	carboxylic acid metabolic process	GO:0019752	0.019193
GO:BP	response to oxygen-containing compound	GO:1901700	0.021699
GO:BP	cellular component organization	GO:0016043	0.028329
GO:BP	intracellular transport	GO:0046907	0.03105
GO:BP	gene expression	GO:0010467	0.032035
GO:BP	organelle organization	GO:0006996	0.037767
GO:BP	negative regulation of defense response	GO:0031348	0.046008
GO:BP	regulation of biological process	GO:0050789	0.046517
GO:CC	intracellular anatomical structure	GO:0005622	9.94E-40
GO:CC	cytoplasm	GO:0005737	2.86E-37
GO:CC	intracellular membrane-bounded organelle	GO:0043231	5.25E-28
GO:CC	intracellular organelle	GO:0043229	1.08E-27
GO:CC	membrane-bounded organelle	GO:0043227	2.12E-27
GO:CC	organelle	GO:0043226	5.72E-27
GO:CC	plastid	GO:0009536	9.79E-26
GO:CC	chloroplast	GO:0009507	1.06E-23
GO:CC	cytosol	GO:0005829	7.28E-18
GO:CC	chloroplast stroma	GO:0009570	8.47E-11
GO:CC	plastid stroma	GO:0009532	1.40E-10
GO:CC	plastid envelope	GO:0009526	2.61E-09
GO:CC	thylakoid	GO:0009579	4.68E-09
GO:CC	plastid thylakoid	GO:0031976	8.29E-09
GO:CC	chloroplast thylakoid	GO:0009534	2.08E-08
GO:CC	plastid membrane	GO:0042170	3.20E-08
GO:CC	chloroplast thylakoid lumen	GO:0009543	1.27E-06
GO:CC	plastid thylakoid lumen	GO:0031978	1.27E-06
GO:CC	thylakoid membrane	GO:0042651	3.14E-06
GO:CC	photosynthetic membrane	GO:0034357	3.14E-06
GO:CC	cellular anatomical entity	GO:0110165	4.83E-06
GO:CC	envelope	GO:0031975	9.82E-06
GO:CC	organelle envelope	GO:0031967	9.82E-06
GO:CC	organelle subcompartment	GO:0031984	1.79E-05
GO:CC	chloroplast envelope	GO:0009941	2.75E-05
GO:CC	plastid thylakoid membrane	GO:0055035	3.06E-05
GO:CC	chloroplast thylakoid membrane	GO:0009535	7.01E-05
GO:CC	organelle membrane	GO:0031090	0.000217
GO:CC	thylakoid lumen	GO:0031977	0.00059
GO:CC	protein-containing complex	GO:0032991	0.001156
GO:CC	nucleoplasm	GO:0005654	0.003986
GO:CC	nuclear body	GO:0016604	0.022813
GO:CC	plasmodesma	GO:0009506	0.038425
GO:CC	anchoring junction	GO:0070161	0.038425
GO:CC	cell-cell junction	GO:0005911	0.038425
GO:CC	symplast	GO:0055044	0.039655
GO:CC	cell junction	GO:0030054	0.042226
